# Supplementary material for: The Coexistence of Bacterial Species Restructures Biofilm Architecture and Increases Tolerance to Antimicrobial Agents
Source: Microbiol Spectr. 2023 Feb 27;11(2):e03581-22. doi: 10.1128/spectrum.03581-22 (PMC10100793; doi:10.1128/spectrum.03581-22)
Supplement: Supplemental file 2 — Tables S1-S7. Download spectrum.03581-22-s0002.xlsx, XLSX file, 0.6 MB [file spectrum.03581-22-s0002.xlsx]

## Sheet: Table S1 24h
Table S1. DEGs of E. faecalis (24h)
gene_id	BC	BN	log2FoldChange	pvalue	padj	gene_description
EF_RS15110	21128.9	20.0878	10.0048	1.03773e-152	8.7827e-150	antiholin-like murein hydrolase modulator LrgA && PF03788:LrgA family
EF_RS10635	2890.53	20.9509	7.01135	1.62324e-88	2.57588e-86	sugar ABC transporter permease && PF00528:Binding-protein-dependent transport system inner membrane component
EF_RS15200	7968.25	67.2758	6.88575	9.81899e-146	6.2326e-143	PTS system mannose/fructose/sorbose family transporter subunit IID && PF03613:PTS system mannose/fructose/sorbose family IID component
EF_RS15195	3403.33	38.2953	6.43342	3.15218e-92	5.3356e-90	PTS mannose/fructose/sorbose/N-acetylgalactosamine transporter subunit IIC && PF03609:PTS system sorbose-specific iic component
EF_RS10625	7495.17	88.0141	6.39648	3.62558e-81	4.18425e-79	DUF3502 domain-containing protein && PF12010:Domain of unknown function (DUF3502)
EF_RS10630	3450.3	46.0693	6.20572	2.32875e-81	2.81557e-79	carbohydrate ABC transporter permease && PF00528:Binding-protein-dependent transport system inner membrane component
EF_RS02305	18415.9	266.094	6.12289	2.69261e-95	5.25888e-93	LemA family protein && PF04011:LemA family
EF_RS15190	2149.89	31.0041	6.10747	4.14803e-78	3.90068e-76	PTS sugar transporter subunit IIB && PF03830:PTS system sorbose subfamily IIB component
EF_RS15105	176805	2596.79	6.08825	7.39186e-112	2.68113e-109	antiholin-like protein LrgB && PF04172:LrgB-like family
EF_RS02310	23853.7	394.157	5.92419	3.39676e-203	8.62438e-200	TPM domain-containing protein && PF04536:TLP18.3, Psb32 and MOLO-1 founding proteins of phosphatase
EF_RS14490	5969	115.287	5.72002	4.91495e-127	2.49581e-124	hypothetical protein && -
EF_RS02040	1022.51	23.3574	5.49282	9.91789e-47	3.27033e-45	PTS sugar transporter subunit IIA && PF00359:Phosphoenolpyruvate-dependent sugar phosphotransferase system, EIIA 2
EF_RS02035	3520.62	86.6002	5.31431	7.10378e-94	1.28832e-91	PTS mannitol transporter subunit IICBA && PF02302:PTS system, Lactose/Cellobiose specific IIB subunit|PF02378:Phosphotransferase system, EIIC
EF_RS01495	10023.8	270.795	5.20824	6.68942e-47	2.29519e-45	CopY/TcrY family copper transport repressor && PF03965:Penicillinase repressor
EF_RS14070	2517.55	74.1781	5.08468	5.24412e-10	2.64183e-09	BglG family transcription antiterminator && PF00359:Phosphoenolpyruvate-dependent sugar phosphotransferase system, EIIA 2|PF00874:PRD domain
EF_RS02045	2775.05	85.8811	5.00077	1.74679e-57	8.52902e-56	mannitol-1-phosphate 5-dehydrogenase && PF08125:Mannitol dehydrogenase C-terminal domain|PF01232:Mannitol dehydrogenase Rossmann domain
EF_RS10620	1490.02	46.9341	4.99153	4.59755e-54	2.0845e-52	DUF624 domain-containing protein && PF04854:Protein of unknown function, DUF624
EF_RS15185	909.839	30.5717	4.87366	2.55859e-30	4.35991e-29	PTS mannose transporter subunit IIA && PF03610:PTS system fructose IIA component
EF_RS06085	6586.67	234.763	4.81044	7.25319e-29	1.13678e-27	hypothetical protein && -
EF_RS12330	34914.9	1265	4.78916	2.15187e-104	5.46361e-102	glycoside hydrolase family 1 protein && PF00232:Glycosyl hydrolase family 1
EF_RS00115	1400.15	50.4732	4.78442	4.657e-44	1.42118e-42	hypothetical protein && -
EF_RS07390	3063.38	114.932	4.75743	3.2205e-64	1.99435e-62	YxeA family protein && PF06486:Protein of unknown function (DUF1093)
EF_RS01375	33754.8	1395.2	4.59869	2.44252e-95	5.16796e-93	6-phospho-beta-glucosidase && PF00232:Glycosyl hydrolase family 1
EF_RS04935	2446.41	102.421	4.57451	7.33319e-81	7.7579e-79	nucleoside-diphosphate kinase && PF00334:Nucleoside diphosphate kinase
EF_RS00415	8786.7	371.52	4.57084	1.64266e-105	4.63412e-103	lipoprotein && -
EF_RS05290	573.636	25.4999	4.54874	2.31052e-44	7.24248e-43	DUF378 domain-containing protein && PF04070:Domain of unknown function (DUF378)
EF_RS11770	21997.6	953.205	4.53204	1.49147e-73	1.18339e-71	virion core protein && PF12773:Double zinc ribbon|PF13421:SPFH domain-Band 7 family
EF_RS13550	1815.03	80.2002	4.51515	3.76332e-35	8.02946e-34	YdcF family protein && PF02698:DUF218 domain
EF_RS09130	56307.9	2526.35	4.47915	1.05374e-51	4.31522e-50	TVP38/TMEM64 family protein && PF09335:SNARE associated Golgi protein
EF_RS03810	1479.54	65.7933	4.47289	7.31234e-53	3.14679e-51	DUF1700 domain-containing protein && PF08006:Protein of unknown function (DUF1700)
EF_RS04460	69187.5	3139.35	4.46295	3.91785e-55	1.84212e-53	sn-glycerol-3-phosphate ABC transporter ATP-binding protein UgpC && PF00005:ABC transporter|PF03459:TOBE domain|PF07673:Protein of unknown function (DUF1602)
EF_RS07765	54121	2506.32	4.43133	3.48169e-117	1.47333e-114	formate C-acetyltransferase && PF01228:Glycine radical|PF02901:Pyruvate formate lyase-like
EF_RS03805	3079.77	143.036	4.41945	4.01216e-48	1.47636e-46	DUF4097 family beta strand repeat protein && PF13349:Putative adhesin
EF_RS06405	1184.68	59.3054	4.28307	6.47601e-37	1.4551e-35	TetR/AcrR family transcriptional regulator && PF00440:Bacterial regulatory proteins, tetR family
EF_RS15205	885.278	46.7471	4.21408	1.45545e-38	3.58776e-37	sigma 54-interacting transcriptional regulator && PF00158:Sigma-54 interaction domain
EF_RS01500	21894.2	1245.84	4.13558	2.43483e-160	3.09102e-157	copper-translocating P-type ATPase && PF00122:E1-E2 ATPase|PF00403:Heavy-metal-associated domain|PF00702:haloacid dehalogenase-like hydrolase
EF_RS14880	2290.12	129.876	4.13049	2.2931e-81	2.81557e-79	2-hydroxyacid dehydrogenase && PF02826:D-isomer specific 2-hydroxyacid dehydrogenase, NAD binding domain|PF00389:D-isomer specific 2-hydroxyacid dehydrogenase, catalytic domain
EF_RS08410	21253.3	1232.25	4.11078	2.09618e-81	2.80115e-79	phage holin family protein && PF04020:Mycobacterial 4 TMS phage holin, superfamily IV
EF_RS14065	254.366	15.7687	4.00761	1.32263e-09	6.33616e-09	PTS sugar transporter subunit IIB && PF02302:PTS system, Lactose/Cellobiose specific IIB subunit
EF_RS14350	25919.8	1639.9	3.98248	4.00098e-19	3.9374e-18	PDZ domain-containing protein && PF13365:Trypsin-like peptidase domain|PF13180:PDZ domain
EF_RS14885	2248.61	147.492	3.93458	2.23917e-74	1.8816e-72	decarboxylating 6-phosphogluconate dehydrogenase && PF00393:6-phosphogluconate dehydrogenase, C-terminal domain|PF03446:NAD binding domain of 6-phosphogluconate dehydrogenase
EF_RS08420	86378.4	5661.86	3.93188	9.28448e-58	4.62221e-56	daptomycin-sensing surface protein LiaX && PF13349:Putative adhesin
EF_RS14875	1572.81	103.293	3.92819	2.74816e-40	7.19339e-39	iron-containing alcohol dehydrogenase family protein && PF00465:Iron-containing alcohol dehydrogenase
EF_RS07210	572.845	37.9148	3.90496	8.88077e-26	1.17439e-24	class Ib ribonucleoside-diphosphate reductase assembly flavoprotein NrdI && PF07972:NrdI Flavodoxin like
EF_RS12335	33282.2	2302	3.8553	4.07617e-66	2.72353e-64	PTS transporter subunit EIIC && PF00358:phosphoenolpyruvate-dependent sugar phosphotransferase system, EIIA 1|PF02378:Phosphotransferase system, EIIC|PF00367:phosphotransferase system, EIIB
EF_RS01370	34208.1	2370.38	3.85247	1.34967e-65	8.78667e-64	PTS transporter subunit EIIC && PF00358:phosphoenolpyruvate-dependent sugar phosphotransferase system, EIIA 1|PF00367:phosphotransferase system, EIIB|PF02378:Phosphotransferase system, EIIC
EF_RS12765	721.881	51.4049	3.8035	1.23267e-17	1.12177e-16	tRNA1(Val) (adenine(37)-N6)-methyltransferase && PF13659:Methyltransferase domain
EF_RS07960	1436.87	110.883	3.71765	2.27863e-48	8.63499e-47	LysR family transcriptional regulator && PF03466:LysR substrate binding domain|PF00126:Bacterial regulatory helix-turn-helix protein, lysR family
EF_RS05695	8699.9	672.427	3.69741	7.10382e-32	1.38743e-30	ROK family protein && PF00480:ROK family
EF_RS14060	934.273	73.4645	3.66561	3.2211e-05	9.32538e-05	PTS ascorbate transporter subunit IIC && PF03611:PTS system sugar-specific permease component
EF_RS12110	305.787	24.22	3.61962	9.60998e-18	8.80857e-17	membrane protein && -
EF_RS14860	397.984	31.918	3.60443	6.32195e-24	7.64354e-23	PTS sugar transporter subunit IIB && PF03830:PTS system sorbose subfamily IIB component
EF_RS06370	1388.86	114.828	3.60052	2.73173e-39	6.86719e-38	hypothetical protein && -
EF_RS12795	14311	1208.64	3.56841	2.1749e-60	1.17491e-58	toxic anion resistance protein && PF05816:Toxic anion resistance protein (TelA)
EF_RS01130	889.064	74.2272	3.56711	1.01283e-23	1.20731e-22	hypothetical protein && -
EF_RS08040	1151.17	96.5351	3.566	8.70547e-38	2.10507e-36	ABC transporter permease && PF02687:FtsX-like permease family|PF12704:MacB-like periplasmic core domain
EF_RS14865	431.378	37.0171	3.55695	2.0671e-24	2.62419e-23	PTS system mannose/fructose/sorbose family transporter subunit IID && PF03613:PTS system mannose/fructose/sorbose family IID component
EF_RS03825	62.1558	5.8607	3.5482	1.99926e-06	6.78627e-06	DUF3955 domain-containing protein && PF13127:Protein of unknown function (DUF3955)
EF_RS04620	1719.52	149.178	3.53854	2.82564e-48	1.05504e-46	phosphate-starvation-inducible protein PsiE && PF06146:Phosphate-starvation-inducible E
EF_RS01900	2082.47	184.256	3.51035	7.66031e-52	3.18845e-50	addiction module antitoxin && -
EF_RS15215	896.194	78.0815	3.50653	4.5619e-27	6.48487e-26	PRD domain-containing protein && PF00874:PRD domain|PF03610:PTS system fructose IIA component
EF_RS03695	611.896	55.1321	3.50147	3.29829e-37	7.54446e-36	DUF1622 domain-containing protein && PF07784:Protein of unknown function (DUF1622)
EF_RS01895	4559.61	406.94	3.48644	2.28562e-66	1.56843e-64	type II toxin-antitoxin system death-on-curing family toxin && PF02661:Fic/DOC family
EF_RS06640	695.534	61.5339	3.48514	7.37688e-47	2.49732e-45	hypothetical protein && -
EF_RS14870	400.623	36.4664	3.47443	9.81374e-24	1.17533e-22	PTS sugar transporter subunit IIC && PF03609:PTS system sorbose-specific iic component
EF_RS00145	3147.13	283.034	3.47389	2.50233e-58	1.27068e-56	YfhO family protein && PF09586:Bacterial membrane protein YfhO
EF_RS08415	12018.1	1096.57	3.45626	9.94735e-67	7.01565e-65	PspC domain-containing protein && PF04024:PspC domain
EF_RS12790	10604.7	1007.51	3.39836	9.6698e-42	2.66866e-40	hypothetical protein && PF10112:5-bromo-4-chloroindolyl phosphate hydrolysis protein
EF_RS09190	10446.9	994.008	3.39596	5.40044e-43	1.59439e-41	lactonase family protein && PF10282:Lactonase, 7-bladed beta-propeller
EF_RS01100	1260.35	119.595	3.38601	2.02878e-47	7.25503e-46	heavy metal-binding domain-containing protein && PF01906:Putative heavy-metal-binding
EF_RS13810	3830.47	366.85	3.38576	3.02261e-73	2.32558e-71	membrane protein && PF09922:Cell wall-active antibiotics response 4TMS YvqF
EF_RS06375	872.864	86.3398	3.35288	4.21477e-27	6.04594e-26	flotillin family protein && PF01145:SPFH domain / Band 7 family
EF_RS14250	3828.45	383.166	3.32606	2.06467e-40	5.46063e-39	choloylglycine hydrolase family protein && PF02275:Linear amide C-N hydrolases, choloylglycine hydrolase family
EF_RS01860	2246.5	233.911	3.27493	4.23803e-37	9.60746e-36	response regulator transcription factor && PF00072:Response regulator receiver domain|PF00486:Transcriptional regulatory protein, C terminal
EF_RS06380	2367.5	247.457	3.2586	7.72354e-29	1.20307e-27	flotillin && PF15975:Flotillin
EF_RS08530	80.0559	7.5959	3.25213	6.22895e-07	2.2433e-06	DUF1648 domain-containing protein && PF07853:Protein of unknown function (DUF1648)
EF_RS03555	3806.09	402.145	3.24817	1.75724e-35	3.81337e-34	hypothetical protein && -
EF_RS01365	10833.7	1193.98	3.1847	1.90535e-37	4.52119e-36	PRD domain-containing protein && PF00874:PRD domain|PF03123:CAT RNA binding domain
EF_RS11775	2661.09	295.627	3.17254	1.65337e-63	9.99499e-62	hypothetical protein && -
EF_RS06820	341.273	37.4651	3.15364	1.2872e-23	1.52719e-22	hypothetical protein && -
EF_RS14495	1031.9	119.589	3.12196	4.77528e-42	1.3623e-40	low molecular weight phosphotyrosine protein phosphatase && PF01451:Low molecular weight phosphotyrosine protein phosphatase
EF_RS10235	434.563	50.0591	3.12013	4.37891e-14	3.17658e-13	hypothetical protein && -
EF_RS07760	3671.37	423.714	3.1113	1.23045e-39	3.15568e-38	pyruvate formate lyase-activating protein && PF13353:4Fe-4S single cluster domain|PF04055:Radical SAM superfamily
EF_RS01865	2029.47	241.227	3.0819	7.89435e-42	2.20261e-40	HAMP domain-containing histidine kinase && PF00672:HAMP domain|PF00512:His Kinase A (phospho-acceptor) domain|PF02518:Histidine kinase-, DNA gyrase B-, and HSP90-like ATPase
EF_RS12770	361.561	43.2906	3.02981	1.18791e-10	6.34969e-10	GIY-YIG nuclease family protein && PF01541:GIY-YIG catalytic domain
EF_RS07905	1273.44	160.661	2.98446	2.92534e-37	6.75221e-36	GTP-sensing pleiotropic transcriptional regulator CodY && PF08222:CodY helix-turn-helix domain|PF06018:CodY GAF-like domain
EF_RS07900	2308.03	295.125	2.97414	9.45994e-27	1.33438e-25	aldose 1-epimerase family protein && PF01263:Aldose 1-epimerase
EF_RS00555	14.5825	1.9902	2.95077	0.00869047	0.0165282	hypothetical protein && -
EF_RS11780	857.379	111.33	2.9494	5.18867e-41	1.40149e-39	TPM domain-containing protein && PF04536:TLP18.3, Psb32 and MOLO-1 founding proteins of phosphatase
EF_RS15035	2000.72	261.321	2.94201	8.0274e-43	2.34271e-41	hypothetical protein && -
EF_RS15040	5678.58	745.707	2.92713	5.35952e-61	2.95822e-59	ArgE/DapE family deacylase && PF01546:Peptidase family M20/M25/M40|PF07687:Peptidase dimerisation domain
EF_RS12270	2773.83	374.887	2.88551	2.9909e-31	5.38575e-30	transcriptional regulator && PF13309:HTH domain|PF08348:YheO-like PAS domain
EF_RS02010	2049.51	278.87	2.88335	1.18408e-50	4.69747e-49	Cof-type HAD-IIB family hydrolase && PF08282:haloacid dehalogenase-like hydrolase
EF_RS10315	12771.7	1738.31	2.87879	5.62551e-28	8.35273e-27	MerR family transcriptional regulator && PF13411:MerR HTH family regulatory protein
EF_RS12695	43842.5	6056.39	2.8561	3.51122e-38	8.5721e-37	transcriptional regulator Spx && PF03960:ArsC family
EF_RS10570	1490	207.849	2.84739	5.78202e-42	1.63117e-40	zinc metallopeptidase && PF04298:Putative neutral zinc metallopeptidase
EF_RS01505	1337.42	186.879	2.83681	2.74218e-20	2.87702e-19	heavy-metal-associated domain-containing protein && PF00403:Heavy-metal-associated domain
EF_RS01910	6366.65	907.573	2.81061	1.36157e-33	2.78792e-32	PucR family transcriptional regulator && PF07905:Purine catabolism regulatory protein-like family|PF13556:PucR C-terminal helix-turn-helix domain
EF_RS07465	19290.7	2773.69	2.79915	5.88298e-53	2.57533e-51	30S ribosomal protein S1 && PF00575:S1 RNA binding domain
EF_RS01905	4219.91	613.623	2.78424	5.54734e-49	2.16688e-47	alpha/beta hydrolase && PF07859:alpha/beta hydrolase fold
EF_RS04430	8653.84	1290.08	2.74707	1.92626e-15	1.54283e-14	hypothetical protein && -
EF_RS08560	1250.8	187.822	2.74506	1.18951e-25	1.5488e-24	phosphoribosylformylglycinamidine synthase subunit PurL && PF02769:AIR synthase related protein, C-terminal domain|PF00586:AIR synthase related protein, N-terminal domain
EF_RS04245	2822.34	425.289	2.73782	1.58425e-48	6.09458e-47	ABC transporter permease subunit && PF00497:Bacterial extracellular solute-binding proteins, family 3|PF00528:Binding-protein-dependent transport system inner membrane component
EF_RS12910	186.533	28.2004	2.70529	1.19273e-09	5.74637e-09	MurR/RpiR family transcriptional regulator && PF01380:SIS domain|PF01418:Helix-turn-helix domain, rpiR family
EF_RS04235	2938.04	459.995	2.67834	5.10725e-23	5.84113e-22	pyridoxal phosphate-dependent aminotransferase && PF00155:Aminotransferase class I and II
EF_RS06835	3096.08	487.661	2.67079	7.85307e-47	2.62354e-45	NADP-specific glutamate dehydrogenase && PF02812:Glu/Leu/Phe/Val dehydrogenase, dimerisation domain|PF00208:Glutamate/Leucine/Phenylalanine/Valine dehydrogenase
EF_RS04140	30159.4	4747.87	2.66795	1.60984e-51	6.48789e-50	calcium-translocating P-type ATPase%2C PMCA-type && PF00690:Cation transporter/ATPase, N-terminus|PF00122:E1-E2 ATPase|PF00702:haloacid dehalogenase-like hydrolase|PF00689:Cation transporting ATPase, C-terminus
EF_RS08590	967.935	153.494	2.64732	8.51709e-15	6.49396e-14	SPFH domain-containing protein && PF01145:SPFH domain / Band 7 family
EF_RS04240	1815.66	291.311	2.64463	5.23837e-26	6.96346e-25	amino acid ABC transporter ATP-binding protein && PF00005:ABC transporter|PF07673:Protein of unknown function (DUF1602)
EF_RS07975	81.464	13.2876	2.63667	1.08556e-05	3.36126e-05	alpha-ketoacid dehydrogenase subunit beta && PF02780:Transketolase, C-terminal domain|PF02779:Transketolase, pyrimidine binding domain
EF_RS08000	370.163	60.2216	2.62552	1.86602e-21	2.05993e-20	YdcF family protein && PF02698:DUF218 domain
EF_RS03395	9459.03	1562.87	2.59899	2.65234e-39	6.7343e-38	DUF1827 family protein && PF08860:Domain of unknown function (DUF1827)
EF_RS07990	172.438	28.6328	2.58516	4.2335e-13	2.86636e-12	butyrate kinase && PF00871:Acetokinase family
EF_RS08570	158.549	25.804	2.57769	1.29812e-09	6.23048e-09	phosphoribosylformylglycinamidine synthase subunit PurS && PF02700:Phosphoribosylformylglycinamidine (FGAM) synthase
EF_RS10585	43247.2	7299.64	2.56689	2.73953e-31	4.98726e-30	PTS system trehalose-specific EIIBC component && PF00367:phosphotransferase system, EIIB|PF02378:Phosphotransferase system, EIIC
EF_RS06090	654.168	111.104	2.56576	1.99824e-09	9.43035e-09	hypothetical protein && -
EF_RS09305	866.071	147.424	2.55402	7.08553e-34	1.4746e-32	DUF2200 domain-containing protein && PF09966:Uncharacterized protein conserved in bacteria (DUF2200)
EF_RS07280	4011.31	694.653	2.53131	8.54916e-37	1.90406e-35	alpha/beta hydrolase && PF12695:Alpha/beta hydrolase family
EF_RS08525	300.126	52.0404	2.52591	1.63611e-19	1.64193e-18	TIM44-like domain-containing protein && PF04280:Tim44-like domain
EF_RS04270	76654.2	13314.6	2.52535	1.27959e-13	8.97483e-13	bifunctional acetaldehyde-CoA/alcohol dehydrogenase && PF00465:Iron-containing alcohol dehydrogenase|PF00171:Aldehyde dehydrogenase family
EF_RS01995	1261.65	221.455	2.50209	1.27194e-16	1.10597e-15	Na+/H+ antiporter NhaC && PF03553:Na+/H+ antiporter family
EF_RS10310	19441.7	3441.31	2.4987	2.8111e-25	3.62304e-24	type I glutamate--ammonia ligase && PF03951:Glutamine synthetase, beta-Grasp domain|PF00120:Glutamine synthetase, catalytic domain
EF_RS15095	316.395	54.6644	2.49368	3.91466e-13	2.66025e-12	alpha/beta hydrolase && PF07859:alpha/beta hydrolase fold
EF_RS12500	1603.4	287.047	2.49191	5.62707e-19	5.51627e-18	CPBP family intramembrane metalloprotease && PF02517:CAAX protease self-immunity
EF_RS13805	1314.54	232.618	2.48938	3.19088e-29	5.09537e-28	sensor histidine kinase && PF02518:Histidine kinase-, DNA gyrase B-, and HSP90-like ATPase|PF07730:Histidine kinase
EF_RS05855	2941.34	529.389	2.47647	5.72177e-17	5.04429e-16	LytR family transcriptional regulator && PF03816:Cell envelope-related transcriptional attenuator domain
EF_RS08045	295.866	53.4972	2.46766	8.66434e-19	8.42865e-18	ABC transporter ATP-binding protein && PF00005:ABC transporter|PF07673:Protein of unknown function (DUF1602)
EF_RS02335	999.695	181.605	2.46519	3.78827e-18	3.54923e-17	ferrous iron transport protein A && PF04023:FeoA domain
EF_RS07645	4741.11	862.223	2.46152	1.11295e-28	1.72303e-27	transcriptional repressor && PF01475:Ferric uptake regulator family
EF_RS07995	143.577	25.3632	2.44419	1.01047e-09	4.91491e-09	branched-chain phosphotransacylase && PF01515:Phosphate acetyl/butaryl transferase
EF_RS07910	1148.26	212.06	2.44334	5.04242e-20	5.20435e-19	ATP-dependent protease ATPase subunit HslU && PF00004:ATPase family associated with various cellular activities (AAA)|PF07724:AAA domain (Cdc48 subfamily)|PF10431:C-terminal, D2-small domain, of ClpB protein
EF_RS14395	9098.05	1685.13	2.43421	2.66581e-37	6.20963e-36	thioredoxin family protein && PF00085:Thioredoxin
EF_RS02170	110.865	20.2909	2.43041	9.35006e-09	4.15031e-08	hypothetical protein && -
EF_RS16620	504.017	94.9529	2.4274	1.26299e-19	1.27251e-18	hypothetical protein && -
EF_RS05150	5962.32	1108.89	2.42727	3.84165e-39	9.56269e-38	VOC family protein && PF06983:3-demethylubiquinone-9 3-methyltransferase
EF_RS02065	263.596	48.7792	2.41107	1.54354e-10	8.04731e-10	ABC transporter ATP-binding protein && PF00005:ABC transporter|PF07673:Protein of unknown function (DUF1602)
EF_RS10415	3519.75	665.819	2.40614	3.13493e-20	3.27555e-19	glycosyltransferase family 2 protein && PF00535:Glycosyl transferase family 2
EF_RS00110	549.522	104.302	2.40264	3.20529e-26	4.42295e-25	membrane protein && PF03729:Short repeat of unknown function (DUF308)
EF_RS15475	202.69	38.0325	2.40098	0.00070671	0.00163207	cytosine permease && PF02133:Permease for cytosine/purines, uracil, thiamine, allantoin
EF_RS02070	376.75	71.1111	2.3954	9.95564e-09	4.40372e-08	FtsX-like permease family protein && PF02687:FtsX-like permease family|PF12704:MacB-like periplasmic core domain
EF_RS12210	1432.49	270.963	2.39515	2.89816e-26	4.021e-25	selenium-dependent xanthine dehydrogenase && PF01799:[2Fe-2S] binding domain|PF01315:Aldehyde oxidase and xanthine dehydrogenase, a/b hammerhead domain|PF02738:Molybdopterin-binding domain of aldehyde dehydrogenase
EF_RS12170	211.029	40.3709	2.39228	2.75867e-14	2.03022e-13	flavodoxin && PF00258:Flavodoxin
EF_RS13220	427.349	82.13	2.37957	4.28164e-10	2.17857e-09	DUF805 domain-containing protein && PF05656:Protein of unknown function (DUF805)
EF_RS08555	552.737	107.301	2.3768	1.00965e-11	6.03178e-11	amidophosphoribosyltransferase && PF00156:Phosphoribosyl transferase domain|PF13537:Glutamine amidotransferase domain
EF_RS06805	894.459	172.347	2.37335	1.30125e-13	9.1016e-13	ABC transporter permease && PF12698:ABC-2 family transporter protein
EF_RS03905	4087.76	789.752	2.37294	2.45965e-20	2.6021e-19	DUF960 domain-containing protein && PF06124:Staphylococcal protein of unknown function (DUF960)
EF_RS03430	585.478	111.742	2.37123	3.9036e-10	1.99021e-09	hypothetical protein && -
EF_RS14855	198.555	38.1257	2.35347	8.92453e-09	3.96837e-08	PTS fructose transporter subunit IIA && PF03610:PTS system fructose IIA component
EF_RS14500	661.371	131.318	2.33886	1.97057e-15	1.57336e-14	TetR family transcriptional regulator && PF00440:Bacterial regulatory proteins, tetR family
EF_RS03425	283.59	55.1989	2.33885	8.63368e-13	5.69936e-12	WxL domain-containing protein && PF13731:WxL domain surface cell wall-binding
EF_RS10215	307.801	61.4078	2.33656	4.73058e-12	2.91528e-11	hypothetical protein && -
EF_RS05095	457.131	90.7944	2.33426	7.28224e-07	2.60417e-06	hypothetical protein && -
EF_RS08565	387.019	78.5921	2.32711	3.94992e-12	2.45805e-11	phosphoribosylformylglycinamidine synthase subunit PurQ && PF13507:CobB/CobQ-like glutamine amidotransferase domain
EF_RS01005	31043.4	6196.61	2.32503	4.84013e-15	3.73529e-14	50S ribosomal protein L6 && PF00347:Ribosomal protein L6
EF_RS09135	4605.18	927.712	2.31468	1.39278e-32	2.80657e-31	glycerophosphoryl diester phosphodiesterase && PF03009:Glycerophosphoryl diester phosphodiesterase family|PF10110:Membrane domain of glycerophosphoryl diester phosphodiesterase
EF_RS14725	341.051	68.0038	2.31431	1.43e-12	9.14554e-12	ABC transporter ATP-binding protein && PF00005:ABC transporter|PF08352:Oligopeptide/dipeptide transporter, C-terminal region|PF07673:Protein of unknown function (DUF1602)
EF_RS04500	1665.51	340.364	2.29699	1.71904e-26	2.39815e-25	hypothetical protein && PF04525:LURP-one-related
EF_RS12165	285.413	57.8743	2.27327	1.67637e-12	1.06675e-11	sulfide/dihydroorotate dehydrogenase-like FAD/NAD-binding protein && PF10418:Iron-sulfur cluster binding domain of dihydroorotate dehydrogenase B
EF_RS14485	2076.33	430.427	2.2719	8.2462e-18	7.61349e-17	class A sortase && PF04203:Sortase family
EF_RS11530	2191.04	455.75	2.27119	4.26037e-29	6.71868e-28	hypothetical protein && -
EF_RS14400	27970.3	5796.6	2.27103	1.2442e-31	2.41147e-30	glutamyl aminopeptidase && PF05343:M42 glutamyl aminopeptidase
EF_RS06535	15980.5	3312.74	2.27034	1.06466e-25	1.39339e-24	alpha-ketoacid dehydrogenase subunit beta && PF02780:Transketolase, C-terminal domain|PF02779:Transketolase, pyrimidine binding domain
EF_RS14730	720.276	149.778	2.26843	2.5528e-17	2.28224e-16	ABC transporter ATP-binding protein && PF07673:Protein of unknown function (DUF1602)|PF08352:Oligopeptide/dipeptide transporter, C-terminal region|PF00005:ABC transporter
EF_RS14615	2214.63	461.219	2.26528	1.83627e-37	4.39838e-36	iron chelate uptake ABC transporter family permease subunit && PF01032:FecCD transport family
EF_RS06550	1114.38	232.724	2.26421	5.5686e-16	4.62048e-15	helix-turn-helix domain-containing protein && PF12833:Helix-turn-helix domain|PF10114:Sensory domain found in PocR
EF_RS14390	13905.7	2896.42	2.2642	2.39858e-37	5.63889e-36	universal stress protein && PF00582:Universal stress protein family
EF_RS12935	2471.51	515.753	2.26374	3.83729e-28	5.83406e-27	CBS domain-containing protein && PF00571:CBS domain
EF_RS04425	72.0121	15.2097	2.25887	0.00139788	0.00305703	hypothetical protein && -
EF_RS12340	17955.6	3758.52	2.25661	6.78412e-17	5.96016e-16	PRD domain-containing protein && PF00874:PRD domain|PF03123:CAT RNA binding domain
EF_RS08500	1513.04	318.437	2.25292	3.68568e-27	5.31701e-26	hypothetical protein && -
EF_RS01000	23023.2	4889.84	2.23556	1.13332e-14	8.53856e-14	30S ribosomal protein S8 && PF00410:Ribosomal protein S8
EF_RS12205	237.489	50.2193	2.22694	1.34205e-12	8.62648e-12	molybdenum cofactor cytidylyltransferase && PF12804:MobA-like NTP transferase domain
EF_RS14650	950.688	206.326	2.21146	7.09755e-18	6.57689e-17	glyoxalase && PF12681:Glyoxalase-like domain
EF_RS07985	234.516	50.0245	2.20682	2.19394e-11	1.25743e-10	dihydrolipoyl dehydrogenase && PF07992:Pyridine nucleotide-disulphide oxidoreductase|PF02852:Pyridine nucleotide-disulphide oxidoreductase, dimerisation domain
EF_RS11560	1910.18	417.305	2.19987	6.40935e-14	4.58404e-13	histidine phosphatase family protein && PF00300:Histidine phosphatase superfamily (branch 1)
EF_RS08645	169.358	36.2967	2.19319	1.15613e-09	5.59129e-09	PTS system mannose/fructose/sorbose family transporter subunit IID && PF03613:PTS system mannose/fructose/sorbose family IID component
EF_RS08300	4923.28	1078.95	2.19157	5.30897e-12	3.25591e-11	cold shock domain-containing protein && PF00313:'Cold-shock' DNA-binding domain
EF_RS04455	175.68	38.7869	2.18702	7.26127e-07	2.60033e-06	hypothetical protein && -
EF_RS11730	887.022	197.156	2.17837	1.95975e-12	1.23776e-11	helix-turn-helix transcriptional regulator && PF01381:Helix-turn-helix
EF_RS10420	5560.42	1237.13	2.17013	2.23552e-13	1.54239e-12	glycosyltransferase && PF00535:Glycosyl transferase family 2|PF13489:Methyltransferase domain
EF_RS03050	26276.3	5845	2.16781	8.99914e-21	9.64085e-20	tyrosine--tRNA ligase && PF00579:tRNA synthetases class I (W and Y)|PF01479:S4 domain
EF_RS10250	234.37	52.701	2.14642	6.91121e-08	2.76775e-07	hypothetical protein && -
EF_RS07980	133.397	29.3514	2.13341	1.04523e-05	3.24035e-05	thiamine pyrophosphate-dependent dehydrogenase E1 component subunit alpha && PF00676:Dehydrogenase E1 component
EF_RS13905	1503.79	343.51	2.13075	6.03012e-19	5.88865e-18	redox-sensing transcriptional repressor Rex && PF02629:CoA binding domain|PF06971:Putative DNA-binding protein N-terminus
EF_RS05160	1185.99	270.744	2.12865	1.76417e-17	1.58277e-16	galactose-1-epimerase && PF01263:Aldose 1-epimerase
EF_RS14970	474.114	110.078	2.12356	2.1669e-16	1.85244e-15	peptide-methionine (R)-S-oxide reductase MsrB && PF01641:SelR domain
EF_RS06955	30.332	7.20703	2.1229	0.00337753	0.00690463	hypothetical protein && PF09643:YopX protein
EF_RS11475	18415.6	4236.74	2.1205	2.13106e-22	2.40479e-21	GatB/YqeY domain-containing protein && PF09424:Yqey-like protein
EF_RS15070	1239.27	286.874	2.11987	1.75587e-23	2.05445e-22	WxL domain-containing protein && PF13731:WxL domain surface cell wall-binding
EF_RS10190	82.8122	19.1477	2.11737	1.88582e-05	5.65968e-05	hypothetical protein && -
EF_RS00450	1550.82	358.461	2.11556	3.7046e-12	2.31105e-11	ArgR family transcriptional regulator && PF02863:Arginine repressor, C-terminal domain|PF01316:Arginine repressor, DNA binding domain
EF_RS07490	1449.65	334.05	2.114	1.00002e-20	1.06683e-19	YpiB family protein && PF08864:UPF0302 domain|PF08858:IDEAL domain
EF_RS05945	164.284	36.9484	2.11389	1.60388e-07	6.14216e-07	metallophosphoesterase && PF00149:Calcineurin-like phosphoesterase
EF_RS14510	6586.77	1529.55	2.10709	5.91424e-08	2.39494e-07	rod shape-determining protein MreD && PF04093:rod shape-determining protein MreD
EF_RS12200	354.532	81.9091	2.10561	1.22413e-14	9.19547e-14	aminotransferase class V-fold PLP-dependent enzyme && PF00266:Aminotransferase class-V
EF_RS02735	208.876	47.6103	2.10456	1.17044e-06	4.07088e-06	hypothetical protein && -
EF_RS14850	342.256	79.4363	2.10279	1.66835e-08	7.22816e-08	mannonate dehydratase && PF03786:D-mannonate dehydratase (UxuA)
EF_RS15050	93.0819	20.7903	2.10093	1.17312e-06	4.07464e-06	RNA polymerase sigma factor && PF04542:Sigma-70 region 2|PF08281:Sigma-70, region 4
EF_RS08140	2476.05	581.081	2.09496	6.25885e-31	1.11127e-29	hypothetical protein && -
EF_RS08550	290.667	68.3091	2.08768	4.72034e-08	1.94245e-07	phosphoribosylformylglycinamidine cyclo-ligase && PF02769:AIR synthase related protein, C-terminal domain|PF00586:AIR synthase related protein, N-terminal domain
EF_RS07375	57.0365	13.1347	2.08557	0.00158042	0.00343257	hypothetical protein && -
EF_RS13800	1153.92	270.737	2.08441	2.36733e-27	3.4544e-26	response regulator transcription factor && PF00072:Response regulator receiver domain|PF00196:Bacterial regulatory proteins, luxR family
EF_RS00460	1294.51	306.607	2.08088	3.88815e-16	3.29067e-15	arginine deiminase && PF02274:Amidinotransferase
EF_RS15060	239.109	55.8255	2.08064	6.58538e-11	3.59576e-10	hypothetical protein && -
EF_RS15015	775.069	183.79	2.08038	3.85179e-26	5.2579e-25	hypothetical protein && -
EF_RS03815	1936.06	459.546	2.08007	1.01934e-20	1.08289e-19	LysM peptidoglycan-binding domain-containing protein && PF01476:LysM domain|PF01832:Mannosyl-glycoprotein endo-beta-N-acetylglucosaminidase
EF_RS06465	1548.63	368.494	2.07271	5.83025e-12	3.56699e-11	thioredoxin-disulfide reductase && PF07992:Pyridine nucleotide-disulphide oxidoreductase
EF_RS02060	595.16	141.487	2.07251	7.74493e-14	5.4472e-13	RND transporter && -
EF_RS12435	2290.61	547.745	2.06501	3.64903e-14	2.66232e-13	N-acetyltransferase && PF14542:GCN5-related N-acetyl-transferase
EF_RS04355	67.8167	15.2515	2.06285	0.000275796	0.000693999	hypothetical protein && PF04237:YjbR
EF_RS10195	25.5128	6.1313	2.05546	0.0104552	0.0195622	hypothetical protein && -
EF_RS08575	333.504	81.5554	2.0541	4.28899e-12	2.66253e-11	phosphoribosylaminoimidazolesuccinocarboxamide synthase && PF01259:SAICAR synthetase
EF_RS11795	4690.24	1134.69	2.04946	1.6961e-26	2.37923e-25	hypothetical protein && -
EF_RS11480	23716.4	5731.6	2.04942	2.64171e-20	2.78311e-19	30S ribosomal protein S21 && PF01165:Ribosomal protein S21
EF_RS15500	31121.1	7538.49	2.04595	3.76484e-26	5.16699e-25	ATP-dependent Clp protease ATP-binding subunit && PF00004:ATPase family associated with various cellular activities (AAA)|PF02861:Clp amino terminal domain, pathogenicity island component|PF10431:C-terminal, D2-small domain, of ClpB protein|PF07724:AAA domain (Cdc48 subfamily)
EF_RS04155	2206.22	533.76	2.0449	2.74997e-31	4.98726e-30	copper-translocating P-type ATPase && PF00122:E1-E2 ATPase|PF00702:haloacid dehalogenase-like hydrolase
EF_RS04195	6670.15	1618.99	2.04399	3.47074e-18	3.26378e-17	primosomal protein DnaI && PF01695:IstB-like ATP binding protein|PF07319:Primosomal protein DnaI N-terminus
EF_RS08495	2731.93	664.403	2.04194	7.77453e-23	8.81229e-22	PTS sugar transporter subunit IIB && PF02302:PTS system, Lactose/Cellobiose specific IIB subunit
EF_RS03130	1256.44	307.284	2.04068	5.67317e-24	6.89195e-23	M48 family metallopeptidase && PF01435:Peptidase family M48
EF_RS00080	1926.36	470.779	2.03317	3.63647e-23	4.17783e-22	sigma-54-dependent transcriptional regulator && PF03610:PTS system fructose IIA component|PF00874:PRD domain|PF00158:Sigma-54 interaction domain
EF_RS14890	302.563	73.5588	2.03258	1.13882e-11	6.78745e-11	MurR/RpiR family transcriptional regulator && PF01380:SIS domain|PF01418:Helix-turn-helix domain, rpiR family
EF_RS14610	1352.7	332.555	2.03004	9.78453e-19	9.4102e-18	iron chelate uptake ABC transporter family permease subunit && PF01032:FecCD transport family
EF_RS00995	8588.27	2112.51	2.02415	1.52713e-11	9.01715e-11	type Z 30S ribosomal protein S14 && PF00253:Ribosomal protein S14p/S29e
EF_RS04185	3595.51	885.994	2.02327	1.02345e-25	1.3464e-24	transcriptional repressor NrdR && PF03477:ATP cone domain
EF_RS07670	777.727	193.572	2.01214	3.12962e-15	2.44495e-14	AraC family transcriptional regulator && PF02311:AraC-like ligand binding domain|PF12833:Helix-turn-helix domain
EF_RS15415	1771.23	441.246	2.01082	1.18635e-15	9.71657e-15	type II toxin-antitoxin system PemK/MazF family toxin && PF02452:PemK-like, MazF-like toxin of type II toxin-antitoxin system
EF_RS01425	695.82	172.932	2.00801	2.13027e-05	6.32604e-05	enoyl-ACP reductase FabI && PF13561:Enoyl-(Acyl carrier protein) reductase
EF_RS09140	6044.75	1504.03	2.00766	1.58436e-11	9.33336e-11	Bax inhibitor-1/YccA family protein && PF01027:Inhibitor of apoptosis-promoting Bax1
EF_RS00990	23941.9	5968.22	2.00443	9.03896e-12	5.43837e-11	50S ribosomal protein L5 && PF00673:ribosomal L5P family C-terminus|PF00281:Ribosomal protein L5
EF_RS06055	635.263	158.416	2.00358	1.06859e-15	8.7804e-15	threonine/serine exporter && PF12821:Threonine/Serine exporter, ThrE
EF_RS09230	510.252	127.098	2.0002	2.20985e-07	8.37432e-07	aquaporin family protein && PF00230:Major intrinsic protein
EF_RS08475	207165	52006.1	1.99402	3.38297e-28	5.20568e-27	ribosome-associated translation inhibitor RaiA && PF02482:Sigma 54 modulation protein / S30EA ribosomal protein|PF16321:Sigma 54 modulation/S30EA ribosomal protein C terminus
EF_RS00960	41168.4	10344.9	1.99277	4.91018e-13	3.31568e-12	30S ribosomal protein S3 && PF00189:Ribosomal protein S3, C-terminal domain|PF07650:KH domain
EF_RS07640	6807.57	1720.03	1.98598	1.25451e-29	2.01595e-28	cysteine synthase A && PF00291:Pyridoxal-phosphate dependent enzyme
EF_RS00120	367.975	91.1218	1.98428	1.28986e-11	7.63392e-11	MurR/RpiR family transcriptional regulator && PF01418:Helix-turn-helix domain, rpiR family|PF01380:SIS domain
EF_RS05820	11269	2858.02	1.98046	1.18557e-29	1.9173e-28	DUF1292 domain-containing protein && PF06949:Protein of unknown function (DUF1292)
EF_RS05815	9650.71	2472.5	1.96589	1.37018e-17	1.24246e-16	Holliday junction resolvase RuvX && PF03652:Holliday junction resolvase
EF_RS03935	163.404	41.2424	1.96539	9.24953e-08	3.64667e-07	type II toxin-antitoxin system PemK/MazF family toxin && PF02452:PemK-like, MazF-like toxin of type II toxin-antitoxin system
EF_RS00470	736.844	189.551	1.96291	1.48013e-10	7.79677e-10	carbamate kinase && PF00696:Amino acid kinase family
EF_RS00975	14520.6	3732.52	1.96026	2.29001e-13	1.5757e-12	30S ribosomal protein S17 && PF00366:Ribosomal protein S17
EF_RS12160	361.468	93.6299	1.94507	2.07197e-12	1.29895e-11	NADPH-dependent glutamate synthase && PF07992:Pyridine nucleotide-disulphide oxidoreductase|PF14691:Dihydroprymidine dehydrogenase domain II, 4Fe-4S cluster
EF_RS07895	201.459	53.1586	1.93396	5.15775e-11	2.84686e-10	glycerol-3-phosphate 1-O-acyltransferase PlsY && PF02660:Glycerol-3-phosphate acyltransferase
EF_RS06655	248.051	64.4464	1.92977	3.32873e-07	1.23202e-06	helix-turn-helix domain-containing protein && PF00486:Transcriptional regulatory protein, C terminal
EF_RS08535	368.196	96.9252	1.92744	6.09991e-07	2.20308e-06	phosphoribosylamine--glycine ligase && PF02843:Phosphoribosylglycinamide synthetase, C domain|PF01071:Phosphoribosylglycinamide synthetase, ATP-grasp (A) domain|PF02844:Phosphoribosylglycinamide synthetase, N domain
EF_RS08545	96.8795	25.1606	1.92459	0.000406494	0.000982942	phosphoribosylglycinamide formyltransferase && PF00551:Formyl transferase
EF_RS11490	3419.02	904.711	1.92143	3.57719e-24	4.4522e-23	kinase/pyrophosphorylase && PF03618:Kinase/pyrophosphorylase
EF_RS03300	222.975	58.892	1.91992	5.28621e-10	2.65776e-09	hypothetical protein && PF12732:YtxH-like protein
EF_RS06570	1386.55	366.67	1.91827	4.46978e-16	3.74547e-15	dihydroxyacetone kinase subunit L && PF02734:DAK2 domain
EF_RS15505	4284.54	1157.07	1.88958	4.07729e-09	1.87881e-08	CtsR family transcriptional regulator && PF05848:Firmicute transcriptional repressor of class III stress genes (CtsR)
EF_RS09280	247.728	66.5303	1.88745	9.59287e-12	5.74441e-11	transcriptional regulator YeiL && PF00027:Cyclic nucleotide-binding domain
EF_RS10565	12109.7	3286.32	1.88227	4.41597e-16	3.71263e-15	hypothetical protein && -
EF_RS08370	3358.49	912.042	1.88021	1.40201e-17	1.26679e-16	aminopeptidase P family protein && PF01321:Creatinase/Prolidase N-terminal domain|PF00557:Metallopeptidase family M24
EF_RS02300	194.136	52.5822	1.87594	2.28629e-10	1.18226e-09	MgtC/SapB family protein && PF02308:MgtC family
EF_RS11420	263.915	72.2728	1.87566	9.04146e-10	4.43171e-09	acylphosphatase && PF00708:Acylphosphatase
EF_RS04695	3052.52	834.772	1.87173	5.36592e-13	3.60425e-12	DUF3397 domain-containing protein && PF11877:Protein of unknown function (DUF3397)
EF_RS15055	478.424	129.045	1.87125	7.24459e-11	3.94721e-10	hypothetical protein && PF05043:Mga helix-turn-helix domain
EF_RS01970	722.08	199.196	1.86952	9.50914e-13	6.23868e-12	AI-2E family transporter && PF01594:Domain of unknown function DUF20
EF_RS09460	45251.8	12402.9	1.86708	1.44823e-23	1.71026e-22	universal stress protein && PF00582:Universal stress protein family
EF_RS08250	988.049	271.141	1.86082	3.83828e-11	2.16564e-10	carbamoyl-phosphate synthase large subunit && PF02787:Carbamoyl-phosphate synthetase large chain, oligomerisation domain|PF02142:MGS-like domain|PF02786:Carbamoyl-phosphate synthase L chain, ATP binding domain
EF_RS12810	3038.05	841.598	1.85486	4.60329e-26	6.15145e-25	hypothetical protein && -
EF_RS13760	3456.38	956.938	1.85396	4.04397e-08	1.66954e-07	extracellular solute-binding protein && PF13416:Bacterial extracellular solute-binding protein
EF_RS12370	371.615	103.166	1.84698	0.000263753	0.000665675	DUF1146 domain-containing protein && PF06612:Protein of unknown function (DUF1146)
EF_RS02340	2049.05	570.456	1.84481	6.0498e-11	3.32477e-10	ferrous iron transport protein B && PF07664:Ferrous iron transport protein B C terminus|PF02421:Ferrous iron transport protein B|PF07670:Nucleoside recognition
EF_RS08650	105.003	28.5898	1.84399	5.31607e-05	0.000150306	PTS sugar transporter subunit IIC && PF03609:PTS system sorbose-specific iic component
EF_RS10200	133.636	37.7625	1.83952	2.59181e-05	7.60904e-05	hypothetical protein && -
EF_RS14845	191.141	53.2255	1.8369	4.42995e-06	1.44571e-05	bifunctional 4-hydroxy-2-oxoglutarate aldolase/2-dehydro-3-deoxy-phosphogluconate aldolase && PF01081:KDPG and KHG aldolase
EF_RS04625	608.679	171.497	1.83429	7.54723e-05	0.000209425	metallophosphoesterase && PF00149:Calcineurin-like phosphoesterase
EF_RS04505	1994.85	564.591	1.82284	4.28892e-17	3.79428e-16	Cof-type HAD-IIB family hydrolase && PF08282:haloacid dehalogenase-like hydrolase
EF_RS06565	1717.43	485.928	1.82158	1.07172e-19	1.09281e-18	dihydroxyacetone kinase subunit DhaK && PF02733:Dak1 domain
EF_RS10530	6841.77	1941.92	1.81787	7.53668e-17	6.59849e-16	TetR/AcrR family transcriptional regulator && PF00440:Bacterial regulatory proteins, tetR family|PF13305:WHG domain
EF_RS14055	234.866	65.632	1.8169	2.06924e-09	9.74731e-09	alpha/beta hydrolase && PF07859:alpha/beta hydrolase fold
EF_RS03855	2654.09	755.977	1.81616	2.88427e-15	2.26023e-14	GlsB/YeaQ/YmgE family stress response membrane protein && PF04226:Transglycosylase associated protein
EF_RS13130	2976.67	848.02	1.81503	2.04495e-12	1.28518e-11	helix-turn-helix transcriptional regulator && PF01638:HxlR-like helix-turn-helix
EF_RS03205	484.086	138.72	1.81259	4.2672e-11	2.38644e-10	hypothetical protein && PF12695:Alpha/beta hydrolase family
EF_RS15090	2830.9	807.773	1.80812	1.15806e-29	1.88482e-28	hypothetical protein && -
EF_RS01025	19072.1	5455.61	1.80615	1.6236e-13	1.12941e-12	50S ribosomal protein L15 && PF00828:Ribosomal protein L18e/L15
EF_RS08540	349.817	99.9397	1.80208	2.93805e-06	9.7768e-06	bifunctional phosphoribosylaminoimidazolecarboxamide formyltransferase/IMP cyclohydrolase && PF02142:MGS-like domain|PF01808:AICARFT/IMPCHase bienzyme
EF_RS15080	899.418	260.097	1.80032	7.1461e-14	5.06814e-13	WxL domain-containing protein && PF13731:WxL domain surface cell wall-binding
EF_RS06840	7810.26	2251.5	1.79529	4.67036e-16	3.90068e-15	glucose-6-phosphate isomerase && PF00342:Phosphoglucose isomerase
EF_RS04250	2454.67	709.277	1.79429	1.59064e-16	1.37838e-15	iron-containing alcohol dehydrogenase family protein && PF00465:Iron-containing alcohol dehydrogenase
EF_RS07520	22974.4	6652.61	1.78808	3.88411e-15	3.01583e-14	hypothetical protein && -
EF_RS04760	2565.71	744.659	1.78807	1.63359e-15	1.32092e-14	YggT family protein && PF02325:YGGT family
EF_RS01030	38804.5	11277.4	1.78304	2.44268e-13	1.67621e-12	preprotein translocase subunit SecY && PF00344:SecY translocase
EF_RS04190	6167.67	1799.01	1.77909	2.36364e-25	3.06188e-24	helicase DnaB && PF07261:Replication initiation and membrane attachment
EF_RS07485	1895.86	554.761	1.77667	3.23541e-16	2.74739e-15	tetratricopeptide repeat protein && PF14559:Tetratricopeptide repeat|PF13414:TPR repeat
EF_RS00980	19038.5	5566.22	1.77436	5.18256e-09	2.35394e-08	50S ribosomal protein L14 && PF00238:Ribosomal protein L14p/L23e
EF_RS15075	1076.88	316.149	1.77325	5.14697e-21	5.58468e-20	WxL domain-containing protein && PF13731:WxL domain surface cell wall-binding
EF_RS09290	752.755	220.621	1.77248	2.00031e-15	1.59209e-14	multidrug effflux MFS transporter && PF07690:Major Facilitator Superfamily
EF_RS03740	2461.01	721.589	1.77142	9.77021e-10	4.76134e-09	acetyltransferase && PF01757:Acyltransferase family
EF_RS01015	13937.3	4096.4	1.76713	3.32268e-11	1.8789e-10	30S ribosomal protein S5 && PF00333:Ribosomal protein S5, N-terminal domain|PF03719:Ribosomal protein S5, C-terminal domain
EF_RS08670	281.569	81.5787	1.76629	8.54504e-10	4.22098e-09	tagatose-bisphosphate aldolase && PF01791:DeoC/LacD family aldolase
EF_RS01020	8802.48	2594.17	1.76358	1.27705e-11	7.57576e-11	50S ribosomal protein L30 && PF00327:Ribosomal protein L30p/L7e
EF_RS09125	220.98	64.6836	1.76139	1.74421e-08	7.48066e-08	glyoxylase && PF12681:Glyoxalase-like domain
EF_RS06560	444.75	130.74	1.75801	4.47358e-11	2.48543e-10	PTS-dependent dihydroxyacetone kinase phosphotransferase subunit DhaM && PF03610:PTS system fructose IIA component
EF_RS07965	125.163	36.2538	1.75519	0.000399566	0.000968033	PTS sugar transporter subunit IIC && PF13303:Phosphotransferase system, EIIC
EF_RS03195	182.263	53.5558	1.7538	2.62575e-07	9.8621e-07	C-GCAxxG-C-C family protein && PF09719:Putative redox-active protein (C_GCAxxG_C_C)
EF_RS05115	1573.06	467.393	1.75099	5.6361e-07	2.04138e-06	divalent metal cation transporter && PF01566:Natural resistance-associated macrophage protein
EF_RS01010	11810.7	3513.1	1.74997	4.23201e-11	2.37245e-10	50S ribosomal protein L18 && PF00861:Ribosomal L18p/L5e family
EF_RS07740	7274.61	2164.91	1.7498	1.30058e-15	1.05839e-14	cardiolipin synthase && PF13091:PLD-like domain|PF13396:Phospholipase_D-nuclease N-terminal
EF_RS07585	918.174	274.405	1.74233	1.64429e-05	4.97597e-05	DUF479 domain-containing protein && -
EF_RS12825	1583.94	478.009	1.73117	4.36048e-10	2.21425e-09	recombination regulator RecX && PF02631:RecX family
EF_RS12820	2613.02	789.303	1.72857	5.527e-13	3.70265e-12	A/G-specific adenine glycosylase && PF00633:Helix-hairpin-helix motif|PF14815:NUDIX domain|PF00730:HhH-GPD superfamily base excision DNA repair protein
EF_RS00965	24691.9	7481.43	1.72282	1.53978e-10	8.04426e-10	50S ribosomal protein L16 && PF00252:Ribosomal protein L16p/L10e
EF_RS08580	424.613	129.2	1.72189	2.01988e-14	1.49955e-13	5-(carboxyamino)imidazole ribonucleotide synthase && PF02222:ATP-grasp domain
EF_RS08660	254.68	76.7095	1.71843	1.51415e-10	7.95947e-10	beta-galactosidase && PF01301:Glycosyl hydrolases family 35
EF_RS02240	343.951	104.979	1.715	3.17549e-08	1.32173e-07	PTS sugar transporter subunit IIC && PF03609:PTS system sorbose-specific iic component
EF_RS07690	659.573	203.01	1.71407	4.02891e-09	1.85989e-08	lipoprotein && -
EF_RS02175	329.123	99.3968	1.70822	1.27008e-10	6.77467e-10	peptide MFS transporter && PF00854:POT family
EF_RS13525	6262.65	1918.5	1.70768	3.30481e-11	1.87297e-10	penicillin-binding protein 2 && PF00905:Penicillin binding protein transpeptidase domain|PF03717:Penicillin-binding Protein dimerisation domain
EF_RS01975	326.86	101.686	1.70222	9.5861e-11	5.18957e-10	membrane protein && PF03729:Short repeat of unknown function (DUF308)
EF_RS15585	3526.55	1087.03	1.69992	1.19972e-07	4.68628e-07	HAMP domain-containing histidine kinase && PF02518:Histidine kinase-, DNA gyrase B-, and HSP90-like ATPase|PF00512:His Kinase A (phospho-acceptor) domain
EF_RS14920	203.94	61.8039	1.69982	1.29609e-07	5.03177e-07	large conductance mechanosensitive channel protein MscL && PF01741:Large-conductance mechanosensitive channel, MscL
EF_RS15085	433.604	134.909	1.69972	5.30817e-11	2.92352e-10	LPXTG cell wall anchor domain-containing protein && -
EF_RS00985	18811.2	5798.53	1.69806	5.44335e-09	2.45919e-08	50S ribosomal protein L24 && PF00467:KOW motif
EF_RS10180	697.495	216.065	1.69561	1.11514e-08	4.89006e-08	recombinase RecT && PF03837:RecT family
EF_RS08160	4508.69	1396.64	1.69087	1.10473e-19	1.12197e-18	NAD(P)H-dependent oxidoreductase && PF03358:NADPH-dependent FMN reductase
EF_RS13085	1747.37	542.594	1.68717	7.61671e-10	3.78451e-09	dTMP kinase && PF02223:Thymidylate kinase
EF_RS05810	8418.52	2616.74	1.68707	2.13211e-14	1.57826e-13	regulatory phosphoprotein IreB && PF06135:Bacterial protein of unknown function (DUF965)
EF_RS09120	4242.33	1319.23	1.68467	3.97431e-08	1.64613e-07	divalent metal cation transporter && PF01566:Natural resistance-associated macrophage protein
EF_RS12360	245.346	76.6337	1.67869	1.60111e-08	6.96101e-08	DNA-directed RNA polymerase subunit beta && PF11772:DNA-directed RNA polymerase subunit beta
EF_RS04465	563.115	176.989	1.67725	1.59996e-11	9.38176e-11	methylglyoxal synthase && PF02142:MGS-like domain
EF_RS10110	39.8958	12.9489	1.67651	0.0161694	0.0292199	hypothetical protein && -
EF_RS10540	1876.2	590.299	1.67229	1.1233e-10	6.01699e-10	PH domain-containing protein && PF08000:Bacterial PH domain
EF_RS11585	205.622	65.4642	1.66952	2.99632e-07	1.11549e-06	PTS glucose transporter subunit IIA && PF00358:phosphoenolpyruvate-dependent sugar phosphotransferase system, EIIA 1
EF_RS07405	383.855	120.968	1.66755	2.03368e-11	1.17087e-10	alpha/beta hydrolase && PF12695:Alpha/beta hydrolase family
EF_RS00970	7763.77	2453.08	1.6629	9.51105e-10	4.65189e-09	50S ribosomal protein L29 && PF00831:Ribosomal L29 protein
EF_RS07480	1200.89	380.139	1.66056	1.76625e-18	1.67959e-17	hypothetical protein && -
EF_RS07970	174.577	54.2828	1.66029	0.000523218	0.00123692	2-oxo acid dehydrogenase subunit E2 && PF00364:Biotin-requiring enzyme|PF00198:2-oxoacid dehydrogenases acyltransferase (catalytic domain)|PF02817:e3 binding domain
EF_RS05595	2778.01	881.709	1.65534	6.05379e-10	3.01976e-09	Sapep family Mn(2+)-dependent dipeptidase && PF01546:Peptidase family M20/M25/M40
EF_RS10270	19346.3	6148.46	1.65422	2.63919e-17	2.35119e-16	glutamine--fructose-6-phosphate transaminase (isomerizing) && PF13522:Glutamine amidotransferase domain|PF01380:SIS domain
EF_RS14560	528.786	167.044	1.65228	2.79602e-09	1.30258e-08	signal peptidase I && PF00717:Peptidase S24-like
EF_RS14600	1345.7	432.369	1.64252	6.56438e-12	3.98731e-11	siderophore ABC transporter substrate-binding protein && PF01497:Periplasmic binding protein
EF_RS12675	1846.49	594.424	1.6407	4.3691e-12	2.69906e-11	DsbA family protein && PF13743:Thioredoxin
EF_RS02250	160.039	50.9306	1.63927	4.05278e-05	0.000115748	PTS sugar transporter subunit IIB && PF03830:PTS system sorbose subfamily IIB component
EF_RS12265	274.556	87.3289	1.63759	4.97789e-08	2.03524e-07	putative aminohydrolase SsnA && PF01979:Amidohydrolase family
EF_RS03295	2410.17	776.145	1.6357	3.95171e-07	1.45622e-06	foldase && PF13145:PPIC-type PPIASE domain
EF_RS04765	4552.18	1468.77	1.63381	9.24301e-15	7.00537e-14	RNA-binding protein && PF01479:S4 domain
EF_RS05125	289.129	92.0028	1.63213	8.97799e-06	2.81074e-05	PucR family transcriptional regulator && PF13556:PucR C-terminal helix-turn-helix domain|PF07905:Purine catabolism regulatory protein-like family
EF_RS04370	867.689	280.954	1.63101	1.68255e-10	8.71834e-10	GrpB family protein && PF04229:GrpB protein
EF_RS09285	422.974	136.788	1.62823	5.27142e-08	2.14294e-07	DUF3224 family protein && PF11528:Protein of unknown function (DUF3224)
EF_RS14605	951.788	309.18	1.62707	4.35947e-11	2.42735e-10	ATP-binding cassette domain-containing protein && PF00005:ABC transporter
EF_RS11955	55.1983	18.5384	1.62548	0.00694182	0.0134033	hypothetical protein && -
EF_RS03305	312.451	102.424	1.62143	2.06821e-06	7.01093e-06	HIT family protein && PF01230:HIT domain
EF_RS05175	1874.11	607.475	1.62047	6.81666e-16	5.63762e-15	UDP-glucose--hexose-1-phosphate uridylyltransferase && PF01087:Galactose-1-phosphate uridyl transferase, N-terminal domain|PF02744:Galactose-1-phosphate uridyl transferase, C-terminal domain
EF_RS01445	294.637	95.2814	1.61925	1.6899e-07	6.44243e-07	elongation factor G-binding protein && PF07299:Fibronectin-binding protein (FBP), N-terminal|PF16571:FBP C-terminal treble-clef zinc-finger
EF_RS10290	4323.47	1413.48	1.61447	1.3252e-10	7.03908e-10	phosphoglucosamine mutase && PF00408:Phosphoglucomutase/phosphomannomutase, C-terminal domain|PF02880:Phosphoglucomutase/phosphomannomutase, alpha/beta/alpha domain III|PF02878:Phosphoglucomutase/phosphomannomutase, alpha/beta/alpha domain I|PF02879:Phosphoglucomutase/phosphomannomutase, alpha/beta/alpha domain II
EF_RS12700	1049	345.053	1.60837	1.12506e-12	7.32443e-12	tryptophan--tRNA ligase && PF00579:tRNA synthetases class I (W and Y)
EF_RS04995	14194.3	4665.01	1.60583	1.35754e-10	7.19581e-10	50S ribosomal protein L32 && PF01783:Ribosomal L32p protein family
EF_RS12550	125.08	41.1666	1.60537	4.99875e-06	1.61679e-05	GntP family permease && PF02447:GntP family permease
EF_RS12440	2249.17	741.431	1.60239	1.29611e-06	4.4882e-06	hypothetical protein && PF06902:Divergent 4Fe-4S mono-cluster
EF_RS00010	3019.41	995.817	1.60199	8.53e-12	5.14434e-11	DNA polymerase III subunit beta && PF00712:DNA polymerase III beta subunit, N-terminal domain|PF02767:DNA polymerase III beta subunit, central domain|PF02768:DNA polymerase III beta subunit, C-terminal domain
EF_RS04120	1862.15	615.782	1.5977	5.45065e-24	6.71805e-23	betaine/proline/choline family ABC transporter ATP-binding protein && PF00005:ABC transporter|PF00571:CBS domain|PF07673:Protein of unknown function (DUF1602)
EF_RS05320	228.023	75.9485	1.59254	8.38287e-09	3.74062e-08	ABC transporter ATP-binding protein && PF00005:ABC transporter
EF_RS10210	638.662	212.518	1.59206	5.11791e-06	1.65113e-05	hypothetical protein && -
EF_RS07655	411.114	136.874	1.59121	6.14755e-06	1.96582e-05	NUDIX hydrolase && PF12535:Hydrolase of X-linked nucleoside diphosphate N terminal|PF00293:NUDIX domain
EF_RS06555	977.322	325.686	1.58924	8.73434e-10	4.30611e-09	glycerol dehydrogenase && PF00465:Iron-containing alcohol dehydrogenase
EF_RS12545	200.823	66.4366	1.58261	1.8684e-05	5.61405e-05	glycerate kinase && PF02595:Glycerate kinase family
EF_RS08070	328.874	109.916	1.58115	6.41311e-10	3.19272e-09	signal peptidase I && PF00717:Peptidase S24-like
EF_RS08640	76.7586	24.9314	1.5802	0.000548485	0.00129424	PTS fructose transporter subunit IIA && PF03610:PTS system fructose IIA component
EF_RS05325	394.788	131.985	1.57699	3.23511e-11	1.84169e-10	class I SAM-dependent methyltransferase && PF13649:Methyltransferase domain
EF_RS02265	244.547	81.774	1.57643	0.000105641	0.000285647	serine hydrolase && PF00144:Beta-lactamase
EF_RS13080	1435.28	484.961	1.57055	2.74912e-15	2.16099e-14	hypothetical protein && PF06153:Cyclic-di-AMP receptor
EF_RS00070	682.886	231.046	1.57011	3.3227e-14	2.43825e-13	DegV family protein && PF02645:Uncharacterised protein, DegV family COG1307
EF_RS14515	7860.64	2648.33	1.56986	0.000337797	0.000832685	rod shape-determining protein MreC && PF04085:rod shape-determining protein MreC
EF_RS13555	2180.79	735.704	1.56936	2.04854e-08	8.72692e-08	chitinase && PF00704:Glycosyl hydrolases family 18
EF_RS09785	529.301	177.088	1.56722	1.13312e-08	4.96032e-08	23S rRNA (adenine(2503)-C(2))-methyltransferase RlmN && PF04055:Radical SAM superfamily
EF_RS15145	635.172	216.668	1.56225	7.45677e-07	2.66283e-06	30S ribosomal protein S14 && PF00253:Ribosomal protein S14p/S29e
EF_RS06800	643.941	218.367	1.56204	8.57509e-08	3.3913e-07	ABC transporter ATP-binding protein && PF13732:Domain of unknown function (DUF4162)|PF00005:ABC transporter
EF_RS11520	2513.04	854.051	1.56081	1.02875e-15	8.48051e-15	phospho-sugar mutase && PF00408:Phosphoglucomutase/phosphomannomutase, C-terminal domain|PF02878:Phosphoglucomutase/phosphomannomutase, alpha/beta/alpha domain I|PF02880:Phosphoglucomutase/phosphomannomutase, alpha/beta/alpha domain III|PF02879:Phosphoglucomutase/phosphomannomutase, alpha/beta/alpha domain II
EF_RS03260	469.275	160.051	1.5524	2.05282e-05	6.11749e-05	GNAT family N-acetyltransferase && PF13302:Acetyltransferase (GNAT) domain
EF_RS03180	513.371	176.312	1.53918	6.17086e-09	2.77798e-08	M3 family oligoendopeptidase && PF08439:Oligopeptidase F|PF01432:Peptidase family M3
EF_RS08030	502.545	174.178	1.5363	1.52405e-10	7.98148e-10	alpha/beta hydrolase && PF12695:Alpha/beta hydrolase family
EF_RS12805	829.498	285.43	1.5352	2.01588e-14	1.49955e-13	GNAT family N-acetyltransferase && PF13523:Acetyltransferase (GNAT) domain
EF_RS00955	19334.2	6697.8	1.5296	1.21275e-07	4.72992e-07	50S ribosomal protein L22 && PF00237:Ribosomal protein L22p/L17e
EF_RS02245	292.628	101.642	1.52903	1.13769e-05	3.50985e-05	PTS system mannose/fructose/sorbose family transporter subunit IID && PF03613:PTS system mannose/fructose/sorbose family IID component
EF_RS04115	710.596	245.356	1.5287	1.15148e-12	7.47728e-12	ABC transporter permease && PF00528:Binding-protein-dependent transport system inner membrane component
EF_RS07650	8187.74	2841.13	1.52748	8.6422e-13	5.69936e-12	FAD-dependent oxidoreductase && PF07992:Pyridine nucleotide-disulphide oxidoreductase|PF02852:Pyridine nucleotide-disulphide oxidoreductase, dimerisation domain
EF_RS10175	320.676	111.813	1.52423	6.50613e-07	2.3365e-06	hypothetical protein && PF12684:PDDEXK-like domain of unknown function (DUF3799)
EF_RS10165	336.492	118.369	1.5159	1.54535e-07	5.93592e-07	ATP-binding protein && PF01695:IstB-like ATP binding protein
EF_RS13740	1846.36	647.888	1.51486	9.85538e-11	5.324e-10	peptidylprolyl isomerase && PF00160:Cyclophilin type peptidyl-prolyl cis-trans isomerase/CLD
EF_RS08585	136.495	48.0098	1.51457	2.77971e-06	9.28641e-06	5-(carboxyamino)imidazole ribonucleotide mutase && PF00731:AIR carboxylase
EF_RS01400	173.628	60.5597	1.5097	4.91085e-06	1.59242e-05	methylated-DNA--[protein]-cysteine S-methyltransferase && PF01035:6-O-methylguanine DNA methyltransferase, DNA binding domain
EF_RS05510	1363.23	480.519	1.50634	6.06924e-11	3.32825e-10	NUDIX hydrolase && PF00293:NUDIX domain
EF_RS11740	3003.05	1061.45	1.50365	4.74989e-12	2.92009e-11	arginine--tRNA ligase && PF05746:DALR anticodon binding domain|PF00750:tRNA synthetases class I (R)|PF03485:Arginyl tRNA synthetase N terminal domain
EF_RS03655	9677.09	3425.89	1.49894	4.10363e-11	2.31023e-10	hypothetical protein && PF14039:YusW-like protein
EF_RS09255	219.132	79.3883	1.49401	1.21955e-05	3.74872e-05	hypothetical protein && -
EF_RS02260	289.286	102.505	1.49206	0.000278698	0.000700609	N-acetylmuramic acid 6-phosphate etherase && PF13580:SIS domain
EF_RS14190	59.7354	21.5614	1.48894	0.00544838	0.0106739	metal-sensitive transcriptional regulator && PF02583:Metal-sensitive transcriptional repressor
EF_RS07920	849.168	303.388	1.48599	0.000234428	0.000600013	tyrosine recombinase XerC && PF02899:Phage integrase, N-terminal SAM-like domain|PF00589:Phage integrase family
EF_RS00465	1249.43	445.998	1.48271	2.03873e-12	1.28445e-11	ornithine carbamoyltransferase && PF02729:Aspartate/ornithine carbamoyltransferase, carbamoyl-P binding domain|PF00185:Aspartate/ornithine carbamoyltransferase, Asp/Orn binding domain
EF_RS01045	4749.56	1700.75	1.48234	5.38003e-07	1.95421e-06	50S ribosomal protein L36 && PF00444:Ribosomal protein L36
EF_RS13190	415.963	149.925	1.48214	6.46886e-06	2.05562e-05	rhodanese-like domain-containing protein && PF00581:Rhodanese-like domain
EF_RS15520	240.405	85.5513	1.48074	1.12717e-07	4.42331e-07	MurR/RpiR family transcriptional regulator && PF01380:SIS domain|PF01418:Helix-turn-helix domain, rpiR family
EF_RS07915	463.697	166.886	1.47768	0.000101244	0.000275519	HslU--HslV peptidase proteolytic subunit && PF00227:Proteasome subunit
EF_RS10425	1709.77	615.431	1.47611	2.51279e-07	9.4799e-07	ABC transporter ATP-binding protein && PF00005:ABC transporter|PF14524:Wzt C-terminal domain
EF_RS06470	318.338	113.506	1.47564	2.16973e-07	8.23459e-07	hypothetical protein && -
EF_RS05155	330.098	119.715	1.47011	1.03243e-09	5.01212e-09	sugar O-acetyltransferase && PF14602:Hexapeptide repeat of succinyl-transferase
EF_RS07540	270.707	98.7123	1.46648	5.42036e-07	1.96604e-06	chorismate synthase && PF01264:Chorismate synthase
EF_RS06530	7854.28	2853.18	1.46106	1.0104e-06	3.52875e-06	pyruvate dehydrogenase (acetyl-transferring) E1 component subunit alpha && PF00676:Dehydrogenase E1 component
EF_RS14940	482.813	176.084	1.45978	8.48931e-08	3.36262e-07	trehalose operon repressor && PF00392:Bacterial regulatory proteins, gntR family|PF07702:UTRA domain
EF_RS00420	463.336	168.596	1.4597	5.12587e-06	1.6516e-05	hypothetical protein && PF08348:YheO-like PAS domain|PF13309:HTH domain
EF_RS15165	2106.17	768.403	1.45693	1.76266e-11	1.02647e-10	zinc ABC transporter substrate-binding protein AdcA && PF01297:Zinc-uptake complex component A periplasmic|PF09223:ZinT (YodA) periplasmic lipocalin-like zinc-recruitment
EF_RS00475	435.404	158.918	1.45687	1.38965e-07	5.37035e-07	Crp/Fnr family transcriptional regulator && PF13545:Crp-like helix-turn-helix domain|PF00027:Cyclic nucleotide-binding domain
EF_RS03190	137.645	50.6439	1.45631	8.84176e-05	0.000242694	YebC/PmpR family DNA-binding transcriptional regulator && PF01709:Transcriptional regulator
EF_RS03125	778.589	284.799	1.45486	1.88274e-06	6.41646e-06	lipoate--protein ligase && PF03099:Biotin/lipoate A/B protein ligase family|PF10437:Bacterial lipoate protein ligase C-terminus
EF_RS01405	153.438	56.7496	1.4539	1.48991e-05	4.54127e-05	DNA-3-methyladenine glycosylase I && PF03352:Methyladenine glycosylase
EF_RS12950	452.876	164.428	1.45015	3.97407e-09	1.84127e-08	exodeoxyribonuclease III && PF03372:Endonuclease/Exonuclease/phosphatase family
EF_RS12295	1466.15	536.708	1.44981	4.05511e-14	2.95012e-13	mannose-6-phosphate isomerase%2C class I && PF01238:Phosphomannose isomerase type I
EF_RS09235	897.784	329.068	1.44595	2.57248e-07	9.6907e-07	type 1 glycerol-3-phosphate oxidase && PF01266:FAD dependent oxidoreductase|PF16901:C-terminal domain of alpha-glycerophosphate oxidase
EF_RS05165	2008.52	737.041	1.44393	2.57471e-15	2.03651e-14	galactokinase && PF10509:Galactokinase galactose-binding signature|PF00288:GHMP kinases N terminal domain|PF08544:GHMP kinases C terminal
EF_RS08100	9856.45	3629.66	1.44194	1.59486e-11	9.37349e-11	DegV family protein && PF02645:Uncharacterised protein, DegV family COG1307
EF_RS08145	2889.42	1066.37	1.44015	1.46884e-08	6.40787e-08	KH domain-containing protein && PF13083:KH domain
EF_RS03255	683.819	252.895	1.43759	2.98231e-06	9.89815e-06	phosphoglucomutase && PF02880:Phosphoglucomutase/phosphomannomutase, alpha/beta/alpha domain III|PF02878:Phosphoglucomutase/phosphomannomutase, alpha/beta/alpha domain I|PF02879:Phosphoglucomutase/phosphomannomutase, alpha/beta/alpha domain II
EF_RS09220	248.9	90.9283	1.43664	4.69108e-08	1.93355e-07	hypothetical protein && -
EF_RS06810	278.617	103.352	1.43254	0.000119823	0.000321974	LacI family DNA-binding transcriptional regulator && PF13377:Periplasmic binding protein-like domain|PF00356:Bacterial regulatory proteins, lacI family
EF_RS11565	307.655	115.006	1.43045	2.88635e-07	1.07613e-06	MurR/RpiR family transcriptional regulator && PF01380:SIS domain|PF01418:Helix-turn-helix domain, rpiR family
EF_RS06575	227.069	83.4166	1.43019	1.9941e-05	5.9565e-05	hypothetical protein && -
EF_RS13665	536.754	199.713	1.4287	0.0037584	0.00760365	winged helix-turn-helix transcriptional regulator && PF01047:MarR family
EF_RS04275	732.217	273.984	1.42586	1.88016e-11	1.08989e-10	type 2 isopentenyl-diphosphate Delta-isomerase && PF01070:FMN-dependent dehydrogenase
EF_RS09240	1142.12	425.283	1.42538	7.40402e-11	4.02544e-10	glycerol kinase GlpK && PF02782:FGGY family of carbohydrate kinases, C-terminal domain|PF00370:FGGY family of carbohydrate kinases, N-terminal domain
EF_RS07400	1399.57	523.864	1.4201	9.0809e-13	5.97316e-12	DUF871 domain-containing protein && PF05913:Bacterial protein of unknown function (DUF871)
EF_RS07255	631.086	237.645	1.4179	4.96484e-10	2.5111e-09	V-type ATP synthase subunit D && PF01813:ATP synthase subunit D
EF_RS10160	101.636	38.9487	1.41748	0.000290513	0.000725283	RusA family crossover junction endodeoxyribonuclease && PF05866:Endodeoxyribonuclease RusA
EF_RS04770	9696.18	3634.65	1.41638	1.66023e-10	8.62032e-10	DivIVA domain-containing protein && PF05103:DivIVA protein
EF_RS08075	936.116	352.379	1.41416	6.96478e-14	4.95338e-13	S41 family peptidase && PF03572:Peptidase family S41|PF01471:Putative peptidoglycan binding domain|PF13180:PDZ domain
EF_RS06795	128.594	47.4412	1.413	0.000183359	0.000478466	DUF3884 family protein && PF13024:Protein of unknown function (DUF3884)
EF_RS14170	112.456	41.725	1.41253	0.000495401	0.00117774	RND transporter && -
EF_RS09225	96.6447	36.8899	1.40711	0.000928635	0.00209769	hypothetical protein && PF10112:5-bromo-4-chloroindolyl phosphate hydrolysis protein
EF_RS14410	519.381	197.969	1.39828	5.08611e-06	1.64296e-05	peptide ABC transporter substrate-binding protein && PF00496:Bacterial extracellular solute-binding proteins, family 5 Middle
EF_RS01035	10018.9	3806.67	1.39693	1.5575e-08	6.78302e-08	adenylate kinase && PF00406:Adenylate kinase|PF05191:Adenylate kinase, active site lid
EF_RS04755	4995.89	1900.18	1.39594	6.62716e-14	4.7265e-13	cell division protein SepF && PF04472:Protein of unknown function (DUF552)
EF_RS00510	1531.76	583.213	1.39478	3.92364e-06	1.28544e-05	family 20 glycosylhydrolase && PF00728:Glycosyl hydrolase family 20, catalytic domain
EF_RS01435	396.822	149.76	1.39422	2.63752e-06	8.85803e-06	3-hydroxyacyl-ACP dehydratase FabZ && PF07977:FabA-like domain
EF_RS06545	21224.6	8099.25	1.38957	2.17349e-09	1.02194e-08	dihydrolipoyl dehydrogenase && PF07992:Pyridine nucleotide-disulphide oxidoreductase|PF02852:Pyridine nucleotide-disulphide oxidoreductase, dimerisation domain
EF_RS08615	632.233	242.207	1.38696	4.3837e-07	1.60841e-06	DUF2188 domain-containing protein && PF09954:Uncharacterized protein conserved in bacteria (DUF2188)
EF_RS11555	753.854	291.566	1.37307	2.68387e-05	7.85969e-05	MBL fold metallo-hydrolase && PF00753:Metallo-beta-lactamase superfamily
EF_RS11315	189.613	73.2636	1.37265	1.00041e-06	3.49869e-06	hypothetical protein && -
EF_RS07580	363.187	140.913	1.37029	4.89734e-07	1.78654e-06	hypothetical protein && -
EF_RS11500	828.921	319.184	1.37018	1.22771e-09	5.90368e-09	threonine synthase && PF00291:Pyridoxal-phosphate dependent enzyme
EF_RS04305	7601.73	2944.77	1.36879	1.09452e-08	4.81627e-08	peptide ABC transporter substrate-binding protein && PF00496:Bacterial extracellular solute-binding proteins, family 5 Middle
EF_RS16580	64.2885	25.1356	1.36874	0.00147247	0.00320909	hypothetical protein && -
EF_RS10185	233.056	91.0829	1.36709	0.000180327	0.000471525	hypothetical protein && -
EF_RS14840	192.209	73.1264	1.36625	8.00657e-06	2.52217e-05	ASCH domain-containing protein && PF04266:ASCH domain
EF_RS07575	246.665	96.6467	1.36577	3.68995e-07	1.36373e-06	hypothetical protein && -
EF_RS05435	85.5823	33.3581	1.3577	0.00422044	0.00848432	L-ascorbate 6-phosphate lactonase && PF12706:Beta-lactamase superfamily domain
EF_RS01440	297.932	116.827	1.3557	6.04736e-07	2.18721e-06	dihydroorotate oxidase && PF01180:Dihydroorotate dehydrogenase
EF_RS12325	185.477	71.1953	1.35214	6.13035e-05	0.000172179	guanylate kinase && PF00625:Guanylate kinase
EF_RS05345	102.215	41.2525	1.35036	0.000835193	0.00190526	hypothetical protein && -
EF_RS05365	854.896	336.494	1.34726	0.000202679	0.000523501	signal peptidase I && PF00717:Peptidase S24-like
EF_RS02345	69.4299	26.676	1.34496	0.0199372	0.035202	hypothetical protein && -
EF_RS09890	1933.12	761.757	1.34381	1.21398e-11	7.21848e-11	ribose-phosphate diphosphokinase && PF14572:Phosphoribosyl synthetase-associated domain|PF13793:N-terminal domain of ribose phosphate pyrophosphokinase
EF_RS06335	1806.47	712.815	1.34301	6.68482e-06	2.12159e-05	pyridoxal phosphate-dependent aminotransferase && PF00155:Aminotransferase class I and II
EF_RS14240	270.349	106.58	1.34227	3.67719e-05	0.000105975	lipoprotein && -
EF_RS08255	309.332	121.678	1.33747	3.25753e-06	1.07975e-05	glutamine-hydrolyzing carbamoyl-phosphate synthase small subunit && PF00988:Carbamoyl-phosphate synthase small chain, CPSase domain|PF00117:Glutamine amidotransferase class-I
EF_RS08665	275.075	109.163	1.33144	2.38034e-07	9.00698e-07	hexose kinase && PF00294:pfkB family carbohydrate kinase
EF_RS11495	459.719	182.212	1.32958	8.37354e-05	0.000230841	homoserine kinase && PF00288:GHMP kinases N terminal domain|PF08544:GHMP kinases C terminal
EF_RS03690	119.553	47.1958	1.3293	0.000785218	0.00179934	hypothetical protein && -
EF_RS04745	12712.7	5067.78	1.32737	1.74192e-08	7.48066e-08	cell division protein FtsZ && PF12327:FtsZ family, C-terminal domain|PF00091:Tubulin/FtsZ family, GTPase domain
EF_RS04110	1292.92	516.316	1.3262	4.61365e-10	2.33814e-09	osmoprotectant ABC transporter substrate-binding protein && PF04069:Substrate binding domain of ABC-type glycine betaine transport system
EF_RS03270	935.898	375.128	1.32508	1.14656e-09	5.55556e-09	PBP1A family penicillin-binding protein && PF00905:Penicillin binding protein transpeptidase domain|PF00912:Transglycosylase
EF_RS01410	148.525	59.1113	1.31583	0.000371862	0.000906102	HD domain-containing protein && PF01966:HD domain
EF_RS14905	4601.61	1850.35	1.31463	0.000112362	0.000302851	helix-turn-helix domain-containing protein && PF13464:Domain of unknown function (DUF4115)|PF13413:Helix-turn-helix domain
EF_RS10205	236.074	95.003	1.31276	0.000136986	0.000365344	helix-turn-helix transcriptional regulator && PF01381:Helix-turn-helix
EF_RS12690	5294.88	2133.25	1.31195	1.66054e-07	6.34002e-07	adaptor protein MecA && PF05389:Negative regulator of genetic competence (MecA)
EF_RS04365	493.248	199.237	1.3113	3.52408e-06	1.16354e-05	GNAT family N-acetyltransferase && PF13508:Acetyltransferase (GNAT) domain
EF_RS12955	303.147	122.755	1.30904	5.51693e-06	1.77086e-05	exonuclease && PF00929:Exonuclease
EF_RS04105	1158.14	468.546	1.30769	4.02135e-09	1.85978e-08	ABC transporter permease && PF00528:Binding-protein-dependent transport system inner membrane component
EF_RS12940	868.478	351.913	1.30529	3.44168e-10	1.76178e-09	UDP-N-acetylmuramate dehydrogenase && PF02873:UDP-N-acetylenolpyruvoylglucosamine reductase, C-terminal domain|PF01565:FAD binding domain
EF_RS14720	252.619	102.803	1.29997	0.00498941	0.00984313	ABC transporter permease && PF00528:Binding-protein-dependent transport system inner membrane component
EF_RS00945	36378.8	14785.2	1.29902	2.6454e-06	8.87275e-06	50S ribosomal protein L2 && PF03947:Ribosomal Proteins L2, C-terminal domain|PF00181:Ribosomal Proteins L2, RNA binding domain
EF_RS15300	436.225	176.14	1.29641	1.00582e-08	4.44134e-08	gluconokinase && PF02782:FGGY family of carbohydrate kinases, C-terminal domain|PF00370:FGGY family of carbohydrate kinases, N-terminal domain
EF_RS08150	6481.66	2646.01	1.29361	4.20289e-07	1.54654e-06	30S ribosomal protein S16 && PF00886:Ribosomal protein S16
EF_RS01150	6185.01	2527.01	1.29177	4.16757e-06	1.36183e-05	CHAP domain-containing protein && PF05257:CHAP domain|PF01832:Mannosyl-glycoprotein endo-beta-N-acetylglucosaminidase
EF_RS00950	16492.8	6763.38	1.28623	7.08664e-06	2.24351e-05	30S ribosomal protein S19 && PF00203:Ribosomal protein S19
EF_RS08675	185.008	76.0673	1.28602	7.84735e-05	0.000217278	SIS domain-containing protein && PF01380:SIS domain
EF_RS06540	10112.4	4147.04	1.28566	3.64396e-08	1.51424e-07	dihydrolipoyllysine-residue acetyltransferase && PF00364:Biotin-requiring enzyme|PF00198:2-oxoacid dehydrogenases acyltransferase (catalytic domain)|PF02817:e3 binding domain
EF_RS09800	529.199	219.252	1.28415	2.67431e-06	8.94608e-06	GntR family transcriptional regulator && PF07702:UTRA domain|PF00392:Bacterial regulatory proteins, gntR family
EF_RS12190	110.683	45.3668	1.28077	0.000296659	0.000738449	sulfurtransferase-like selenium metabolism protein YedF && PF01206:Sulfurtransferase TusA|PF02635:DsrE/DsrF-like family
EF_RS10170	348.514	143.893	1.28014	7.65968e-07	2.73145e-06	DUF4373 domain-containing protein && PF07261:Replication initiation and membrane attachment|PF14297:Domain of unknown function (DUF4373)
EF_RS01395	173.261	71.3153	1.27764	6.2731e-06	1.99842e-05	methylphosphotriester-DNA--protein-cysteine methyltransferase family protein && PF12833:Helix-turn-helix domain|PF02805:Metal binding domain of Ada
EF_RS14660	1144.72	473.153	1.27757	8.20533e-09	3.66784e-08	signal recognition particle-docking protein FtsY && PF00448:SRP54-type protein, GTPase domain|PF02881:SRP54-type protein, helical bundle domain
EF_RS01430	1097.93	452.982	1.27149	1.63335e-11	9.55545e-11	beta-ketoacyl-ACP synthase II && PF02801:Beta-ketoacyl synthase, C-terminal domain|PF00109:Beta-ketoacyl synthase, N-terminal domain
EF_RS02665	2373.08	984.072	1.27062	1.43475e-14	1.07458e-13	NusG domain II-containing protein && PF07009:NusG domain II
EF_RS04485	163.73	67.9453	1.26798	0.000485939	0.00115959	membrane protein && PF06541:Putative ABC-transporter type IV
EF_RS05950	759.924	316.902	1.26421	4.86417e-06	1.5793e-05	sugar ABC transporter permease && PF00528:Binding-protein-dependent transport system inner membrane component
EF_RS06725	56.2905	23.3144	1.25948	0.011481	0.021262	cyclic pyranopterin monophosphate synthase MoaC && PF01967:MoaC family
EF_RS08625	170.53	71.5781	1.25526	6.18319e-06	1.97365e-05	DUF998 domain-containing protein && PF06197:Protein of unknown function (DUF998)
EF_RS14370	510.612	213.506	1.25523	7.8163e-08	3.10572e-07	PTS sugar transporter subunit IIB && PF03830:PTS system sorbose subfamily IIB component
EF_RS02570	10706.4	4488.72	1.25391	5.12949e-13	3.45458e-12	lantipeptide cytolysin subunit CylL-L && PF16934:Two-component Enterococcus faecalis cytolysin (EFC)
EF_RS11505	678.195	284.297	1.25322	2.35827e-10	1.217e-09	homoserine dehydrogenase && PF03447:Homoserine dehydrogenase, NAD binding domain|PF00742:Homoserine dehydrogenase
EF_RS08110	18483.3	7757.21	1.25283	3.26548e-05	9.43237e-05	hypothetical protein && -
EF_RS12960	71.758	30.454	1.25178	0.0098936	0.0186073	hypothetical protein && -
EF_RS01510	132.906	54.5617	1.25157	0.00751675	0.0144365	hypothetical protein && PF10882:Bacterial PH domain
EF_RS07205	120.315	51.6432	1.24393	0.000419637	0.00100896	hypothetical protein && -
EF_RS03490	2172.93	918.86	1.2414	1.63607e-10	8.51226e-10	diacylglycerol kinase && PF00781:Diacylglycerol kinase catalytic domain
EF_RS07705	245.795	104.022	1.24011	0.00883911	0.0167732	helix-turn-helix transcriptional regulator && PF12844:Helix-turn-helix domain|PF13424:Tetratricopeptide repeat
EF_RS04955	52.2212	21.9592	1.23205	0.00821463	0.0156819	DUF1361 domain-containing protein && PF07099:Protein of unknown function (DUF1361)
EF_RS08490	69.3922	29.0133	1.22926	0.00613877	0.0119344	AAA family ATPase && PF13304:AAA domain, putative AbiEii toxin, Type IV TA system|PF13476:AAA domain
EF_RS12195	205.324	86.9479	1.22891	0.000237009	0.00060479	selenide%2C water dikinase SelD && PF00586:AIR synthase related protein, N-terminal domain|PF02769:AIR synthase related protein, C-terminal domain
EF_RS07550	319.734	136.533	1.22772	4.37101e-05	0.000124696	3-phosphoshikimate 1-carboxyvinyltransferase && PF00275:EPSP synthase (3-phosphoshikimate 1-carboxyvinyltransferase)
EF_RS06315	359.726	152.758	1.22338	1.57422e-06	5.40858e-06	serine/threonine protein phosphatase && PF00149:Calcineurin-like phosphoesterase
EF_RS05180	1376.95	592.983	1.21609	7.88868e-11	4.27978e-10	LacI family DNA-binding transcriptional regulator && PF00356:Bacterial regulatory proteins, lacI family|PF13377:Periplasmic binding protein-like domain
EF_RS05555	331.323	142.156	1.21603	1.56571e-06	5.38662e-06	DUF1273 domain-containing protein && PF06908:Protein of unknown function (DUF1273)
EF_RS08310	173.185	73.9148	1.21569	0.000259904	0.000657923	ribonuclease HI family protein && PF13456:Reverse transcriptase-like
EF_RS00940	10774.6	4646.94	1.21352	2.23865e-05	6.61599e-05	50S ribosomal protein L23 && PF00276:Ribosomal protein L23
EF_RS03235	189.859	82.2232	1.21171	5.27866e-06	1.69867e-05	acyltransferase family protein && PF01757:Acyltransferase family
EF_RS10610	198.734	85.957	1.20588	0.00966415	0.0182163	response regulator transcription factor && PF12833:Helix-turn-helix domain|PF00072:Response regulator receiver domain
EF_RS12535	4672.24	2027.75	1.20553	7.23347e-13	4.8331e-12	diacylglycerol kinase family lipid kinase && PF00781:Diacylglycerol kinase catalytic domain
EF_RS01470	175.387	75.5322	1.20121	3.16922e-05	9.18568e-05	PTS sugar transporter subunit IIC && PF02378:Phosphotransferase system, EIIC
EF_RS01175	2670.87	1166.48	1.19758	1.39301e-07	5.37517e-07	polysaccharide biosynthesis protein && PF14667:Polysaccharide biosynthesis C-terminal domain|PF01943:Polysaccharide biosynthesis protein
EF_RS03275	5512.98	2408.94	1.19504	1.36474e-07	5.28213e-07	YlbF family regulator && PF06133:Control of competence regulator ComK, YlbF/YmcA
EF_RS14290	168.593	73.6521	1.19439	0.0028188	0.00587116	hypothetical protein && PF05043:Mga helix-turn-helix domain
EF_RS14375	832.764	365.336	1.19341	3.68552e-10	1.88281e-09	photosystem I biogenesis protein BtpA && PF03437:BtpA family
EF_RS15410	1724.48	757.219	1.19115	4.90779e-08	2.00982e-07	AbrB family transcriptional regulator && -
EF_RS08355	786.922	346.309	1.18785	1.97588e-05	5.92298e-05	tyrosine--tRNA ligase && PF00579:tRNA synthetases class I (W and Y)|PF01479:S4 domain
EF_RS08655	54.7316	23.797	1.18668	0.0126841	0.023169	PTS system mannose/fructose/N-acetylgalactosamine-transporter subunit IIB && PF03830:PTS system sorbose subfamily IIB component
EF_RS14365	810.265	357.179	1.18328	2.19573e-08	9.29159e-08	PTS sugar transporter subunit IIC && PF03609:PTS system sorbose-specific iic component
EF_RS01065	13126.4	5785.81	1.18222	2.2152e-05	6.55523e-05	50S ribosomal protein L17 && PF01196:Ribosomal protein L17
EF_RS09200	183.581	80.4182	1.18124	0.00108994	0.00243821	C4-dicarboxylate ABC transporter && PF03606:C4-dicarboxylate anaerobic carrier
EF_RS13240	1942.96	857.858	1.17833	3.15439e-10	1.61798e-09	hypothetical protein && -
EF_RS06730	90.1593	38.7774	1.17724	0.0037131	0.00751798	GTP 3'%2C8-cyclase MoaA && PF13353:4Fe-4S single cluster domain|PF04055:Radical SAM superfamily|PF06463:Molybdenum Cofactor Synthesis C
EF_RS14205	363.481	161.432	1.17544	1.86996e-06	6.3815e-06	PucR family transcriptional regulator && PF07905:Purine catabolism regulatory protein-like family|PF13556:PucR C-terminal helix-turn-helix domain
EF_RS00935	20962.5	9300.29	1.1726	7.11386e-05	0.000198267	50S ribosomal protein L4 && PF00573:Ribosomal protein L4/L1 family
EF_RS11535	940.73	416.94	1.17106	7.85146e-07	2.79591e-06	PadR family transcriptional regulator && PF03551:Transcriptional regulator PadR-like family
EF_RS03965	94.6659	42.1402	1.16431	0.0156068	0.0282436	DUF4311 domain-containing protein && PF14188:Domain of unknown function (DUF4311)
EF_RS01415	212.086	94.9439	1.16391	0.00016278	0.000429624	cation diffusion facilitator family transporter && PF01545:Cation efflux family
EF_RS15005	16810.8	7507.94	1.16307	4.4196e-05	0.0001258	recombinase RecA && PF00154:recA bacterial DNA recombination protein
EF_RS03945	184.444	81.3578	1.15839	0.000234845	0.000600474	transcription antiterminator && PF05043:Mga helix-turn-helix domain|PF08279:HTH domain|PF00874:PRD domain
EF_RS04735	1594.76	716.136	1.15726	1.46549e-05	4.47221e-05	FtsQ-type POTRA domain-containing protein && PF03799:Cell division protein FtsQ|PF08478:POTRA domain, FtsQ-type
EF_RS10615	211.368	94.4852	1.15637	0.00566627	0.0110667	sensor histidine kinase && PF02518:Histidine kinase-, DNA gyrase B-, and HSP90-like ATPase|PF06580:Histidine kinase
EF_RS02255	259.55	116.487	1.1513	0.00176505	0.00378821	MurR/RpiR family transcriptional regulator && PF01380:SIS domain|PF01418:Helix-turn-helix domain, rpiR family
EF_RS04680	776.338	350.943	1.15128	0.000105412	0.00028533	DNA repair protein RecN && PF02463:RecF/RecN/SMC N terminal domain
EF_RS05870	127.113	57.7232	1.1508	0.000435187	0.00104338	hypothetical protein && -
EF_RS08810	97.5186	44.0713	1.14584	0.0020157	0.00428418	PTS sugar transporter subunit IIA && PF00359:Phosphoenolpyruvate-dependent sugar phosphotransferase system, EIIA 2
EF_RS04750	5407.66	2448.42	1.14436	2.75905e-07	1.03474e-06	YggS family pyridoxal phosphate-dependent enzyme && PF01168:Alanine racemase, N-terminal domain
EF_RS14715	293.223	133.13	1.14227	0.0196492	0.034766	ABC transporter permease && PF00528:Binding-protein-dependent transport system inner membrane component
EF_RS12630	56.4191	25.4062	1.14189	0.00668127	0.0129395	histidine phosphatase family protein && PF00300:Histidine phosphatase superfamily (branch 1)
EF_RS11735	3397.33	1543.24	1.13961	0.000747544	0.00171611	HD domain-containing protein && PF01966:HD domain
EF_RS03505	189.414	86.3905	1.13735	0.000196262	0.000509518	helix-turn-helix transcriptional regulator && PF00196:Bacterial regulatory proteins, luxR family
EF_RS09170	1131.08	515.741	1.13347	9.10313e-07	3.21188e-06	ROK family protein && PF00480:ROK family
EF_RS01385	517.321	237.315	1.13302	1.19649e-07	4.68088e-07	histidine phosphatase family protein && PF00300:Histidine phosphatase superfamily (branch 1)
EF_RS08260	313.443	143.224	1.12975	9.97728e-06	3.09686e-05	dihydroorotase && PF01979:Amidohydrolase family
EF_RS00060	4133.99	1894.42	1.1265	2.77141e-08	1.16308e-07	replicative DNA helicase && PF03796:DnaB-like helicase C terminal domain|PF00772:DnaB-like helicase N terminal domain
EF_RS12980	2487.61	1143.04	1.12308	4.61858e-07	1.68971e-06	lipoate--protein ligase && PF10437:Bacterial lipoate protein ligase C-terminus|PF03099:Biotin/lipoate A/B protein ligase family
EF_RS02575	8253.07	3792.03	1.12137	1.99093e-06	6.76704e-06	lantipeptide cytolysin subunit CylL-S && PF16934:Two-component Enterococcus faecalis cytolysin (EFC)
EF_RS09885	561.027	259.262	1.11284	0.0113344	0.0210673	cysteine desulfurase && PF00266:Aminotransferase class-V
EF_RS08385	1272.39	592.044	1.1081	1.82275e-06	6.23716e-06	UTP--glucose-1-phosphate uridylyltransferase GalU && PF00483:Nucleotidyl transferase
EF_RS00815	6351.62	2948.73	1.10774	2.97308e-05	8.6369e-05	BMP family ABC transporter substrate-binding protein && PF02608:Basic membrane protein
EF_RS04080	148.834	69.0539	1.10362	0.000429775	0.00103138	hypothetical protein && -
EF_RS12760	317.41	148.366	1.10256	0.000177474	0.000465023	1-acyl-sn-glycerol-3-phosphate acyltransferase && PF01553:Acyltransferase
EF_RS12970	2979.57	1395.5	1.09591	6.32701e-09	2.83821e-08	peroxiredoxin && PF10417:C-terminal domain of 1-Cys peroxiredoxin|PF00578:AhpC/TSA family
EF_RS05635	193.912	90.0384	1.09471	0.000491217	0.00116998	YajQ family cyclic di-GMP-binding protein && PF04461:Protein of unknown function (DUF520)
EF_RS04645	1944.45	915.096	1.08966	3.75953e-06	1.23326e-05	transcription antitermination factor NusB && PF01029:NusB family
EF_RS07615	16154	7596.31	1.08858	6.60834e-05	0.000184786	transcriptional repressor LexA && PF00717:Peptidase S24-like|PF01726:LexA DNA binding domain
EF_RS14830	531.205	250.745	1.08566	3.62787e-06	1.19315e-05	YicC family protein && PF08340:Domain of unknown function (DUF1732)|PF03755:YicC-like family, N-terminal region
EF_RS06735	81.1684	38.677	1.08385	0.0228738	0.0400528	MOSC domain-containing protein && PF03473:MOSC domain
EF_RS12350	5091.08	2403.53	1.0833	6.23781e-07	2.24331e-06	AI-2E family transporter && PF01594:Domain of unknown function DUF20
EF_RS02225	407.201	192.088	1.08118	1.13026e-06	3.93653e-06	acyl-CoA synthetase && PF00501:AMP-binding enzyme
EF_RS10560	925.777	438.311	1.07999	7.10897e-07	2.54939e-06	PhzF family phenazine biosynthesis protein && PF02567:Phenazine biosynthesis-like protein
EF_RS14380	558.857	264.783	1.07551	5.27505e-08	2.14294e-07	PTS sugar transporter subunit IIA && PF03610:PTS system fructose IIA component
EF_RS12555	105.536	49.7539	1.07165	0.00292937	0.00607156	TVP38/TMEM64 family protein && PF09335:SNARE associated Golgi protein
EF_RS11510	231.642	110.61	1.06843	0.000480683	0.0011492	winged helix-turn-helix transcriptional regulator && PF01022:Bacterial regulatory protein, arsR family
EF_RS14765	544.544	260.118	1.06526	4.00137e-05	0.000114409	thiamine diphosphokinase && PF04263:Thiamin pyrophosphokinase, catalytic domain|PF04265:Thiamin pyrophosphokinase, vitamin B1 binding domain
EF_RS04445	223.47	106.665	1.06406	0.00134735	0.00295672	ribonuclease M5 && PF13331:Domain of unknown function (DUF4093)|PF01751:Toprim domain
EF_RS04280	552.83	265.642	1.06004	1.36067e-05	4.17238e-05	phosphomevalonate kinase && PF00288:GHMP kinases N terminal domain|PF08544:GHMP kinases C terminal
EF_RS01965	878.203	420.393	1.05989	0.000280461	0.000704342	5-methyltetrahydropteroyltriglutamate--homocysteine S-methyltransferase && PF01717:Cobalamin-independent synthase, Catalytic domain
EF_RS11635	82.2705	39.5999	1.05976	0.00329617	0.00675461	ComE operon protein 2 && PF00383:Cytidine and deoxycytidylate deaminase zinc-binding region
EF_RS01380	654.686	314.929	1.05605	6.7975e-08	2.73083e-07	family 1 glycosylhydrolase && PF00232:Glycosyl hydrolase family 1
EF_RS05590	868.957	418.444	1.05519	0.00146931	0.00320496	GntR family transcriptional regulator && PF00392:Bacterial regulatory proteins, gntR family|PF07702:UTRA domain
EF_RS11580	167.81	79.9864	1.05508	0.000853018	0.00194418	DUF871 domain-containing protein && PF05913:Bacterial protein of unknown function (DUF871)
EF_RS12530	1905.51	920.558	1.05261	7.3041e-08	2.91132e-07	YcjF family protein && PF05128:Domain of unknown function (DUF697)
EF_RS14950	1019.76	494.044	1.04781	9.15743e-07	3.22032e-06	beta-phosphoglucomutase && PF13419:Haloacid dehalogenase-like hydrolase
EF_RS15320	787.35	382.123	1.0473	0.000315048	0.000781159	DNA-binding protein && PF09855:Nucleic-acid-binding protein containing Zn-ribbon domain (DUF2082)
EF_RS09205	184.227	88.0983	1.0455	0.00523877	0.0103067	ribonucleoside hydrolase RihC && PF01156:Inosine-uridine preferring nucleoside hydrolase
EF_RS04075	445.306	216.233	1.04383	2.10498e-06	7.12606e-06	tyrosine-protein phosphatase && PF13350:Tyrosine phosphatase family|PF13348:Tyrosine phosphatase family C-terminal region
EF_RS03115	155.895	75.0413	1.04378	0.000547925	0.00129412	helix-turn-helix transcriptional regulator && PF01638:HxlR-like helix-turn-helix
EF_RS01915	403.109	195.252	1.0395	0.00363434	0.00738207	DUF1116 domain-containing protein && PF02629:CoA binding domain|PF00549:CoA-ligase|PF06545:Protein of unknown function (DUF1116)
EF_RS05915	209.084	101.787	1.03842	0.000281155	0.000704692	helix-turn-helix transcriptional regulator && PF12844:Helix-turn-helix domain
EF_RS08595	196.826	95.739	1.0368	4.49713e-05	0.000127578	NAD(P)H-hydrate dehydratase && PF01256:Carbohydrate kinase
EF_RS09940	164.857	81.0811	1.03647	0.00290574	0.00603245	hypothetical protein && -
EF_RS06520	74.4111	36.5428	1.03212	0.0207211	0.0364846	DUF1211 domain-containing protein && PF06736:Protein of unknown function (DUF1211)
EF_RS08505	91.8058	44.613	1.03191	0.0047663	0.00943965	YigZ family protein && PF01205:Uncharacterized protein family UPF0029|PF09186:Domain of unknown function (DUF1949)
EF_RS02270	118.983	58.6125	1.02453	0.0188279	0.0334998	PTS fructose transporter subunit IIA && PF03610:PTS system fructose IIA component
EF_RS13560	516.968	254.979	1.02418	7.16291e-05	0.000199196	hypothetical protein && -
EF_RS12800	670.338	331.401	1.01966	1.416e-07	5.45559e-07	NUDIX hydrolase && PF00293:NUDIX domain
EF_RS11320	268.356	131.782	1.01912	0.00064705	0.00150721	amino acid permease && PF13520:Amino acid permease
EF_RS04165	1572.22	776.848	1.01665	8.25297e-07	2.92658e-06	aldo/keto reductase && PF00248:Aldo/keto reductase family
EF_RS03080	284.971	139.767	1.01362	0.00022667	0.000581917	phosphatidylglycerophosphatase A && PF04608:Phosphatidylglycerophosphatase A
EF_RS03245	542.516	269.789	1.00886	1.59739e-05	4.84561e-05	ABC transporter permease/substrate-binding protein && PF04069:Substrate binding domain of ABC-type glycine betaine transport system|PF00528:Binding-protein-dependent transport system inner membrane component
EF_RS14360	440.935	219.323	1.00578	0.000210057	0.000541457	PTS system mannose/fructose/sorbose family transporter subunit IID && PF03613:PTS system mannose/fructose/sorbose family IID component
EF_RS07535	184.66	91.1905	1.00407	0.000877525	0.00199288	3-dehydroquinate synthase && PF01761:3-dehydroquinate synthase
EF_RS15580	1448.34	724.389	1.00125	0.00675852	0.0130593	response regulator transcription factor && PF00072:Response regulator receiver domain|PF00486:Transcriptional regulatory protein, C terminal
EF_RS05040	2.31452	1263.04	-9.03523	6.44706e-79	6.2958e-77	tRNA-Ser && -
EF_RS01275	0.689629	192.881	-8.2106	5.60046e-24	6.83634e-23	tRNA-Pro && -
EF_RS01285	4.60247	1241.4	-8.11702	1.3551e-77	1.22879e-75	tRNA-Met && -
EF_RS01305	0.300822	78.062	-7.93371	4.33468e-11	2.41884e-10	tRNA-Asp && -
EF_RS13690	1.11123	205.763	-7.50811	1.26174e-30	2.17929e-29	tRNA-Asn && -
EF_RS15530	1.51441	256.937	-7.45137	6.6115e-36	1.44712e-34	tRNA-Arg && -
EF_RS01310	6.46259	801.558	-6.99484	4.27514e-81	4.71938e-79	tRNA-Gly && -
EF_RS01315	1.76405	204.034	-6.84489	8.56768e-35	1.81278e-33	tRNA-Ile && -
EF_RS05085	5.5521	549.738	-6.63514	4.37846e-54	2.02126e-52	tRNA-Cys && -
EF_RS05080	1.76806	162.166	-6.61387	4.05938e-28	6.13497e-27	tRNA-Gln && -
EF_RS01345	4.84811	465.029	-6.58118	1.87328e-57	8.97406e-56	tRNA-Gly && -
EF_RS13305	0	8.12986	-6.50343	0.000291734	0.000727616	phage baseplate upper protein && -
EF_RS01280	3.72431	328.843	-6.46789	3.32269e-46	1.06789e-44	tRNA-Ala && -
EF_RS01350	2.80969	216.897	-6.34674	2.62152e-32	5.24098e-31	tRNA-Ile && -
EF_RS05055	18.4055	1281.73	-6.13653	3.17281e-80	3.22231e-78	tRNA-Asp && -
EF_RS01340	2.51294	158.152	-6.01439	2.57814e-31	4.74341e-30	tRNA-Phe && -
EF_RS01320	2.05045	111.473	-5.86866	1.46178e-15	1.18577e-14	tRNA-Glu && -
EF_RS05090	2.22025	136.277	-5.8639	1.03239e-21	1.14465e-20	tRNA-Leu && -
EF_RS09500	0.157593	9.62908	-5.76287	0.000437054	0.00104687	tRNA-Ile && -
EF_RS05070	14.0055	710.878	-5.68151	5.46723e-60	2.89194e-58	tRNA-Trp && -
EF_RS00235	332.377	13868.7	-5.38413	2.29734e-74	1.8816e-72	4-(cytidine 5'-diphospho)-2-C-methyl-D-erythritol kinase && PF08544:GHMP kinases C terminal|PF00288:GHMP kinases N terminal domain
EF_RS01290	33.2482	1222.43	-5.2111	8.61286e-44	2.57271e-42	tRNA-Ile && -
EF_RS05065	2.52108	92.6295	-5.14279	7.49285e-14	5.28454e-13	tRNA-Tyr && -
EF_RS01355	0.787966	24.8639	-4.95759	2.07197e-05	6.16733e-05	tRNA-Ser && -
EF_RS05050	15.5835	469.237	-4.93206	2.98394e-23	3.45946e-22	tRNA-Val && -
EF_RS15525	6.52196	202.087	-4.93127	4.24274e-26	5.7606e-25	tRNA-Pro && -
EF_RS00255	192.586	4978.9	-4.69447	3.91512e-44	1.21225e-42	zinc ABC transporter substrate-binding protein && PF01297:Zinc-uptake complex component A periplasmic
EF_RS11265	60.1243	1112.01	-4.21122	4.4245e-53	1.97084e-51	xanthine phosphoribosyltransferase && PF00156:Phosphoribosyl transferase domain
EF_RS06395	1.05378	19.8591	-4.19124	0.000106019	0.000286363	tRNA-Gln && -
EF_RS03885	153.053	2779.97	-4.18374	3.74933e-68	2.71987e-66	PTS mannose/fructose/sorbose transporter subunit IIAB && PF03830:PTS system sorbose subfamily IIB component|PF03610:PTS system fructose IIA component
EF_RS06120	1266.14	21923.9	-4.11428	5.15912e-30	8.73268e-29	ribosome maturation factor RimP && PF02576:Putative ribosome maturation factor RimP
EF_RS09480	5.19568	91.0746	-4.09037	1.91194e-13	1.32635e-12	hypothetical protein && -
EF_RS01335	0.429687	7.48599	-4.06989	0.0180856	0.0323322	tRNA-Asp && -
EF_RS09490	3.73873	59.5605	-3.9587	3.08163e-07	1.1439e-06	type II secretion system protein && -
EF_RS05075	21.8887	335.063	-3.94618	4.23315e-31	7.56899e-30	tRNA-His && -
EF_RS00260	211.58	3252.56	-3.94462	2.6007e-63	1.53563e-61	metal ABC transporter ATP-binding protein && PF00005:ABC transporter|PF07673:Protein of unknown function (DUF1602)
EF_RS01210	127.423	1914.72	-3.90788	4.2101e-87	6.28791e-85	Hsp33 family molecular chaperone HslO && PF01430:Hsp33 protein
EF_RS06235	82.9123	1189.68	-3.84723	8.87023e-62	5.11853e-60	tRNA pseudouridine(55) synthase TruB && PF16198:tRNA pseudouridylate synthase B C-terminal domain|PF01509:TruB family pseudouridylate synthase (N terminal domain)
EF_RS00625	17.8255	251.91	-3.81433	6.77521e-28	1.00013e-26	DUF86 domain-containing protein && PF01934:Protein of unknown function DUF86
EF_RS05010	100.483	1410.94	-3.80805	2.14623e-84	3.02738e-82	HAMP domain-containing histidine kinase && PF00672:HAMP domain|PF00512:His Kinase A (phospho-acceptor) domain|PF02518:Histidine kinase-, DNA gyrase B-, and HSP90-like ATPase
EF_RS04495	131.02	1739.72	-3.73044	1.40735e-99	3.24843e-97	GNAT family N-acetyltransferase && PF00583:Acetyltransferase (GNAT) family
EF_RS15335	422.202	5458.03	-3.69308	4.70181e-44	1.42118e-42	AAA family ATPase && PF13304:AAA domain, putative AbiEii toxin, Type IV TA system
EF_RS02325	24.9126	315.571	-3.6707	8.47458e-43	2.44511e-41	class Ib ribonucleoside-diphosphate reductase assembly flavoprotein NrdI && PF07972:NrdI Flavodoxin like
EF_RS03870	343.388	4353.22	-3.66501	5.98471e-32	1.18712e-30	glucuronyl hydrolase && PF07470:Glycosyl Hydrolase Family 88
EF_RS09485	6.16147	79.2582	-3.66224	1.85085e-08	7.91127e-08	ComGF family competence protein && PF15980:Putative Competence protein ComGF
EF_RS06175	7.34632	92.6222	-3.63773	6.08294e-11	3.32858e-10	hypothetical protein && -
EF_RS00640	20.402	247.126	-3.58584	1.86351e-12	1.17991e-11	hypothetical protein && -
EF_RS00635	36.0165	429.664	-3.57661	2.21363e-33	4.49633e-32	hypothetical protein && -
EF_RS13720	146.13	1678.5	-3.52364	1.78441e-19	1.78371e-18	hypothetical protein && -
EF_RS00590	25.5352	290.356	-3.52075	1.51865e-23	1.78512e-22	hypothetical protein && -
EF_RS15330	376.862	4261.98	-3.49973	2.74348e-52	1.16095e-50	RloB domain-containing protein && PF13707:RloB-like protein
EF_RS09395	174.484	1961.07	-3.49219	7.99074e-28	1.17274e-26	bifunctional hydroxymethylpyrimidine kinase/phosphomethylpyrimidine kinase && PF08543:Phosphomethylpyrimidine kinase
EF_RS00760	30.0738	337.488	-3.48139	5.08292e-28	7.63641e-27	site-specific integrase && PF00589:Phage integrase family|PF14657:AP2-like DNA-binding integrase domain|PF14659:Phage integrase, N-terminal SAM-like domain
EF_RS13005	14.7159	164.615	-3.47554	2.00621e-21	2.2051e-20	D-alanine--poly(phosphoribitol) ligase subunit DltC && PF00550:Phosphopantetheine attachment site
EF_RS09505	144.996	1604.36	-3.4701	9.81115e-22	1.09257e-20	hypothetical protein && -
EF_RS14185	10.0827	111.221	-3.46277	6.23803e-14	4.47411e-13	rhodanese-like domain-containing protein && PF00581:Rhodanese-like domain
EF_RS11260	122.62	1352.15	-3.45996	1.64589e-61	9.28646e-60	purine permease && PF00860:Permease family
EF_RS15510	126.658	1370.74	-3.4335	1.52607e-76	1.3361e-74	aminotransferase class I/II-fold pyridoxal phosphate-dependent enzyme && PF01053:Cys/Met metabolism PLP-dependent enzyme
EF_RS07665	35.0771	368.518	-3.39632	6.0062e-46	1.90622e-44	GNAT family N-acetyltransferase && PF00583:Acetyltransferase (GNAT) family
EF_RS13855	212.694	2174.24	-3.35548	4.45731e-26	5.98789e-25	DNA-dependent RNA polymerase auxiliary subunit epsilon family protein && PF07288:Protein of unknown function (DUF1447)
EF_RS11220	805.019	8157.1	-3.34139	1.78334e-107	5.65987e-105	elongation factor 4 && PF06421:GTP-binding protein LepA C-terminus|PF03144:Elongation factor Tu domain 2|PF00679:Elongation factor G C-terminus|PF00009:Elongation factor Tu GTP binding domain
EF_RS09580	3.59364	35.7037	-3.32805	2.67228e-06	8.94608e-06	tail protein && PF02368:Bacterial Ig-like domain (group 2)
EF_RS06185	13.7474	139.642	-3.3268	6.9153e-20	7.10849e-19	hypothetical protein && -
EF_RS12920	289.564	2862.49	-3.30666	1.08221e-30	1.89499e-29	transcription termination/antitermination protein NusG && PF00467:KOW motif|PF02357:Transcription termination factor nusG
EF_RS00645	31.3933	310.126	-3.30326	1.57563e-36	3.47872e-35	hypothetical protein && -
EF_RS03230	20.3204	197.572	-3.29785	2.11501e-19	2.10589e-18	hypothetical protein && -
EF_RS13245	3.71844	34.8412	-3.22791	1.78446e-05	5.37071e-05	tRNA-Ser && -
EF_RS12320	179.647	1680.49	-3.22709	7.23584e-20	7.40798e-19	TetR/AcrR family transcriptional regulator && PF00440:Bacterial regulatory proteins, tetR family
EF_RS11240	506.692	4546	-3.16615	7.30598e-65	4.63747e-63	DoxX family protein && PF07681:DoxX
EF_RS06170	33.2327	295.541	-3.14571	1.6711e-08	7.22816e-08	ATP-binding protein && PF01695:IstB-like ATP binding protein
EF_RS00015	1422.91	12407	-3.12459	9.64284e-30	1.60021e-28	S4 domain-containing protein YaaA && PF13275:S4 domain
EF_RS02480	12.8796	112.82	-3.12063	4.86303e-09	2.22473e-08	hypothetical protein && -
EF_RS12875	1074.13	9277.95	-3.11083	1.04715e-29	1.7153e-28	50S ribosomal protein L11 && PF03946:Ribosomal protein L11, N-terminal domain|PF00298:Ribosomal protein L11, RNA binding domain
EF_RS09265	30.4869	264.877	-3.1102	4.57185e-27	6.48487e-26	GNAT family N-acetyltransferase && PF13302:Acetyltransferase (GNAT) domain
EF_RS06130	1003.66	8647.57	-3.10739	3.42275e-29	5.43148e-28	YlxR family protein && PF04296:Protein of unknown function (DUF448)
EF_RS15630	56.6646	477.873	-3.0841	3.34754e-18	3.15963e-17	16S rRNA (guanine(527)-N(7))-methyltransferase RsmG && PF02527:rRNA small subunit methyltransferase G
EF_RS01360	9.86339	83.8384	-3.07887	0.000101835	0.000276831	tRNA-Glu && -
EF_RS02000	52.9508	444.718	-3.07219	6.8761e-22	7.72497e-21	MarR family transcriptional regulator && PF01047:MarR family
EF_RS11915	109.416	913.717	-3.06549	1.94115e-31	3.62396e-30	AzlC family ABC transporter permease && PF03591:AzlC protein
EF_RS00600	35.5339	294.688	-3.0599	4.15676e-18	3.86593e-17	DUF961 family protein && PF06125:Bacterial protein of unknown function (DUF961)
EF_RS06135	872.869	7256.3	-3.05579	4.31532e-26	5.82798e-25	YlxQ-related RNA-binding protein && PF01248:Ribosomal protein L7Ae/L30e/S12e/Gadd45 family
EF_RS15515	111.187	909.529	-3.03061	1.8465e-16	1.58924e-15	PTS sugar transporter subunit IIC && PF02378:Phosphotransferase system, EIIC
EF_RS00230	6420.29	52436.6	-3.02992	1.03251e-17	9.43001e-17	hypothetical protein && PF06257:Biofilm formation stimulator VEG
EF_RS03875	511.324	4169.38	-3.02755	1.24263e-47	4.50719e-46	beta-galactosidase && PF01301:Glycosyl hydrolases family 35
EF_RS13605	238.931	1897.31	-2.99046	5.61e-14	4.03507e-13	YqeG family HAD IIIA-type phosphatase && PF13242:HAD-hyrolase-like
EF_RS06495	80.5507	639.41	-2.98795	8.95298e-30	1.4955e-28	sugar ABC transporter permease && PF00528:Binding-protein-dependent transport system inner membrane component
EF_RS06125	4898.47	38380.1	-2.97004	4.40874e-21	4.8042e-20	transcription termination/antitermination protein NusA && PF08529:NusA N-terminal domain|PF13184:NusA-like KH domain|PF00575:S1 RNA binding domain
EF_RS12005	13.4507	106.401	-2.96997	5.10739e-08	2.08483e-07	hypothetical protein && -
EF_RS12915	62.9048	482.786	-2.93649	1.34958e-31	2.59591e-30	alpha/beta hydrolase && PF06028:Alpha/beta hydrolase of unknown function (DUF915)
EF_RS05250	22.3993	171.932	-2.93165	8.72681e-19	8.45701e-18	DsbA family protein && PF01323:DSBA-like thioredoxin domain
EF_RS03630	464.333	3521.47	-2.92418	1.22208e-40	3.26616e-39	MgtC/SapB family protein && PF02308:MgtC family
EF_RS02075	29.3005	221.358	-2.91557	3.09471e-24	3.87067e-23	DUF4811 domain-containing protein && PF16069:Domain of unknown function (DUF4811)
EF_RS05885	23.7684	180.071	-2.91065	3.24275e-11	1.84191e-10	ABC transporter permease && PF00528:Binding-protein-dependent transport system inner membrane component
EF_RS05060	22.5517	165.64	-2.88955	1.53116e-09	7.26656e-09	tRNA-Phe && -
EF_RS06195	12.5869	94.6226	-2.88825	4.81804e-08	1.97945e-07	hypothetical protein && PF12363:Phage tail assembly chaperone protein, TAC
EF_RS11995	102.389	759.558	-2.88658	6.30025e-32	1.24003e-30	isopeptide-forming domain-containing fimbrial protein && -
EF_RS09390	195.336	1420.17	-2.86335	6.9969e-31	1.23369e-29	ECF transporter S component && PF07155:ECF-type riboflavin transporter, S component
EF_RS06680	7.85406	57.0452	-2.85642	1.9018e-09	8.99193e-09	DUF1294 domain-containing protein && PF06961:Protein of unknown function (DUF1294)
EF_RS01760	1.90728	13.7785	-2.84709	0.00192219	0.00409777	structural protein && -
EF_RS11275	1283.31	9224.54	-2.84589	1.15331e-16	1.00627e-15	glycoside hydrolase family 73 protein && PF01832:Mannosyl-glycoprotein endo-beta-N-acetylglucosaminidase
EF_RS03735	393.771	2819.09	-2.84044	1.5169e-70	1.13277e-68	RNA polymerase factor sigma-54 && PF00309:Sigma-54 factor, Activator interacting domain (AID)|PF04963:Sigma-54 factor, core binding domain|PF04552:Sigma-54, DNA binding domain
EF_RS03625	743.719	5310.08	-2.83652	1.68932e-46	5.49897e-45	heavy metal translocating P-type ATPase && PF00122:E1-E2 ATPase|PF00702:haloacid dehalogenase-like hydrolase
EF_RS03890	268.562	1904.05	-2.82601	7.7361e-21	8.35794e-20	PTS sugar transporter subunit IIC && PF03609:PTS system sorbose-specific iic component
EF_RS09515	3.11865	21.4849	-2.78018	0.00026609	0.000670905	LysM peptidoglycan-binding domain-containing protein && PF01183:Glycosyl hydrolases family 25|PF01476:LysM domain
EF_RS07435	302.516	2069.85	-2.77471	1.65356e-34	3.46975e-33	hypothetical protein && -
EF_RS08785	4.56351	30.5967	-2.74108	0.00128051	0.00282223	PTS transporter subunit IIB && PF03830:PTS system sorbose subfamily IIB component
EF_RS01215	300.633	2007.63	-2.73806	2.45805e-59	1.27367e-57	tRNA dihydrouridine synthase DusB && PF01207:Dihydrouridine synthase (Dus)
EF_RS00265	334.395	2227.92	-2.73737	1.44654e-31	2.76148e-30	metal ABC transporter permease && PF00950:ABC 3 transport family
EF_RS09475	137.554	892.026	-2.69772	1.25416e-19	1.26865e-18	class I SAM-dependent methyltransferase && PF13659:Methyltransferase domain
EF_RS14295	1124.23	7279.59	-2.695	2.32797e-16	1.98346e-15	cation-transporting P-type ATPase && PF00689:Cation transporting ATPase, C-terminus|PF00702:haloacid dehalogenase-like hydrolase|PF00690:Cation transporter/ATPase, N-terminus|PF00122:E1-E2 ATPase
EF_RS07805	5.5764	36.4324	-2.68958	2.59229e-05	7.60904e-05	phosphate propanoyltransferase && PF06130:Phosphate propanoyltransferase
EF_RS00630	77.9735	502.469	-2.68582	4.87994e-11	2.69938e-10	cell division protein FtsK && PF01580:FtsK/SpoIIIE family
EF_RS07340	3709.96	23671.7	-2.67378	2.68974e-15	2.12088e-14	DNA primase && PF08275:DNA primase catalytic core, N-terminal domain|PF13662:Toprim domain|PF10410:DnaB-helicase binding domain of primase|PF01807:CHC2 zinc finger
EF_RS06240	300.937	1906.01	-2.66391	2.42429e-47	8.549e-46	riboflavin biosynthesis protein RibF && PF01687:Riboflavin kinase|PF06574:FAD synthetase
EF_RS04990	1352.12	8550.88	-2.66112	1.04738e-10	5.63409e-10	hypothetical protein && PF02620:Uncharacterized ACR, COG1399
EF_RS09470	41.4394	251.573	-2.60899	1.80872e-16	1.56202e-15	hypothetical protein && -
EF_RS13170	2.51479	15.3369	-2.57667	0.0150873	0.0273619	UDP-glucose 4-epimerase GalE && PF01370:NAD dependent epimerase/dehydratase family
EF_RS07735	107.29	638.973	-2.57232	5.59695e-24	6.83634e-23	PTS transporter subunit EIIC && PF00358:phosphoenolpyruvate-dependent sugar phosphotransferase system, EIIA 1|PF00367:phosphotransferase system, EIIB|PF02378:Phosphotransferase system, EIIC
EF_RS09675	4.37533	25.9061	-2.56989	0.000683053	0.00158092	autolysin && -
EF_RS12720	9.62182	57.3839	-2.56297	0.000270754	0.000681988	WxL domain-containing protein && PF13731:WxL domain surface cell wall-binding
EF_RS11705	59.1641	342.429	-2.53592	9.4466e-12	5.67019e-11	UPF0223 family protein && PF05256:Uncharacterised protein family (UPF0223)
EF_RS05760	35.7032	207.772	-2.53303	7.49086e-15	5.72871e-14	MIP family channel protein && PF00230:Major intrinsic protein
EF_RS06200	4.70673	27.7189	-2.53059	0.00332256	0.00680321	hypothetical protein && -
EF_RS11440	72.7924	411.684	-2.50099	1.02274e-29	1.68619e-28	glycine--tRNA ligase subunit alpha && PF02091:Glycyl-tRNA synthetase alpha subunit
EF_RS07350	583.728	3293.16	-2.49623	5.46561e-28	8.16305e-27	hypothetical protein && -
EF_RS07830	6.11029	34.7808	-2.49475	0.00324764	0.00667673	ethanolamine utilization microcompartment protein EutL && PF00936:BMC domain
EF_RS06600	4965.12	27722.1	-2.48117	6.40427e-12	3.89939e-11	cold-shock protein && PF00313:'Cold-shock' DNA-binding domain
EF_RS00020	7754.31	42843.1	-2.46605	2.4683e-13	1.68922e-12	DNA replication/repair protein RecF && PF02463:RecF/RecN/SMC N terminal domain
EF_RS09455	85.7266	472.07	-2.46345	1.27775e-12	8.25496e-12	hypothetical protein && -
EF_RS09375	1227.9	6751.91	-2.45932	1.19141e-41	3.25267e-40	SorC family transcriptional regulator && PF04198:Putative sugar-binding domain
EF_RS14915	366.399	2011.29	-2.45583	1.13505e-39	2.94072e-38	insulinase family protein && PF05193:Peptidase M16 inactive domain
EF_RS06165	37.7936	207.299	-2.44943	4.71021e-05	0.000133473	DnaD domain protein && PF07261:Replication initiation and membrane attachment
EF_RS13860	1853.33	10007.6	-2.43304	1.60283e-31	3.03701e-30	ribonuclease J && PF07521:RNA-metabolising metallo-beta-lactamase|PF00753:Metallo-beta-lactamase superfamily
EF_RS11865	49.4593	267.242	-2.42916	7.7687e-21	8.35794e-20	ABC transporter permease && PF00528:Binding-protein-dependent transport system inner membrane component
EF_RS03900	302.957	1630.67	-2.42721	1.25652e-33	2.59375e-32	polysaccharide lyase 8 family protein && PF02884:Polysaccharide lyase family 8, C-terminal beta-sandwich domain|PF08124:Polysaccharide lyase family 8, N terminal alpha-helical domain|PF02278:Polysaccharide lyase family 8, super-sandwich domain
EF_RS01185	167.568	894.134	-2.41733	1.97174e-31	3.65419e-30	septum formation initiator family protein && PF04977:Septum formation initiator
EF_RS05660	2955.21	15641	-2.40408	3.47495e-13	2.37175e-12	type B 50S ribosomal protein L31 && PF01197:Ribosomal protein L31
EF_RS09115	52.6784	272.973	-2.37972	9.54531e-19	9.21504e-18	ribosome maturation factor RimM && PF01782:RimM N-terminal domain|PF05239:PRC-barrel domain
EF_RS02285	420.427	2171.38	-2.36819	2.62807e-47	9.14066e-46	diaminopimelate epimerase && PF01678:Diaminopimelate epimerase
EF_RS05500	119.824	616.657	-2.36031	7.02887e-25	9.01328e-24	gamma-glutamyl-gamma-aminobutyrate hydrolase family protein && PF07722:Peptidase C26
EF_RS04880	104.538	528.261	-2.34204	8.5627e-15	6.50919e-14	helix-turn-helix transcriptional regulator && PF00571:CBS domain|PF08279:HTH domain
EF_RS03895	239.561	1205.13	-2.32914	2.92513e-17	2.59682e-16	PTS system mannose/fructose/sorbose family transporter subunit IID && PF03613:PTS system mannose/fructose/sorbose family IID component
EF_RS13015	160.559	803.389	-2.32566	7.09327e-23	8.07615e-22	D-alanine--poly(phosphoribitol) ligase subunit DltA && PF13193:AMP-binding enzyme C-terminal domain|PF00501:AMP-binding enzyme
EF_RS02320	177.213	887.521	-2.32107	3.52742e-28	5.39525e-27	class 1b ribonucleoside-diphosphate reductase subunit alpha && PF02867:Ribonucleotide reductase, barrel domain|PF00317:Ribonucleotide reductase, all-alpha domain|PF08343:Ribonucleotide reductase N-terminal
EF_RS06020	404.591	2006.37	-2.31084	7.9534e-13	5.2863e-12	iron-sulfur cluster biosynthesis family protein && PF01521:Iron-sulphur cluster biosynthesis
EF_RS06220	27.7344	138.449	-2.30829	7.82065e-06	2.46666e-05	hypothetical protein && -
EF_RS13010	69.612	343.085	-2.30478	3.29806e-23	3.80626e-22	D-alanyl-lipoteichoic acid biosynthesis protein DltB && PF03062:MBOAT, membrane-bound O-acyltransferase family
EF_RS12000	36.0608	177.291	-2.29345	1.39745e-05	4.27484e-05	hypothetical protein && -
EF_RS06065	9.27605	46.2992	-2.29344	0.000233304	0.000597738	hypothetical protein && -
EF_RS06215	24.6857	121.18	-2.28802	8.15654e-05	0.000225348	hypothetical protein && PF06605:Prophage endopeptidase tail
EF_RS11395	888.256	4243.6	-2.25657	2.1304e-19	2.11293e-18	UMP kinase && PF00696:Amino acid kinase family
EF_RS06590	117.517	561.086	-2.25563	3.65944e-24	4.53235e-23	AI-2E family transporter && PF01594:Domain of unknown function DUF20
EF_RS10330	11.9731	57.698	-2.25301	1.22462e-05	3.75974e-05	glycerophosphodiester phosphodiesterase && PF03009:Glycerophosphoryl diester phosphodiesterase family
EF_RS08765	7.9336	38.1687	-2.25137	0.000707081	0.00163207	nickel pincer cofactor biosynthesis protein LarC && PF01969:Protein of unknown function DUF111
EF_RS02485	9.30257	44.1638	-2.2442	0.000799286	0.00182993	DnaJ domain-containing protein && PF00226:DnaJ domain
EF_RS09450	513.294	2389.9	-2.22014	1.87176e-16	1.60554e-15	6S RNA && -
EF_RS11230	30.0123	139.609	-2.20742	1.41756e-10	7.49832e-10	nucleoside 2-deoxyribosyltransferase && PF05014:Nucleoside 2-deoxyribosyltransferase
EF_RS13000	147.385	678.501	-2.20555	7.42255e-25	9.47028e-24	D-alanyl-lipoteichoic acid biosynthesis protein DltD && PF04918:DltD central region|PF04915:DltD N-terminal region|PF04914:DltD C-terminal region
EF_RS00025	15837.8	72971.8	-2.20399	4.05545e-15	3.13926e-14	DNA topoisomerase (ATP-hydrolyzing) subunit B && PF00986:DNA gyrase B subunit, carboxyl terminus|PF02518:Histidine kinase-, DNA gyrase B-, and HSP90-like ATPase|PF00204:DNA gyrase B|PF01751:Toprim domain
EF_RS06045	40.045	184.9	-2.1971	7.12041e-08	2.84257e-07	ABC transporter permease && PF02653:Branched-chain amino acid transport system / permease component
EF_RS03460	173.639	794.649	-2.1939	7.19914e-30	1.2105e-28	ClC family H(+)/Cl(-) exchange transporter && PF02080:TrkA-C domain|PF00654:Voltage gated chloride channel
EF_RS07315	56.0004	255.204	-2.18519	0.000170496	0.000449056	peptide ABC transporter substrate-binding protein && PF00496:Bacterial extracellular solute-binding proteins, family 5 Middle
EF_RS06595	136.538	616.895	-2.18001	3.65502e-20	3.80332e-19	YdcF family protein && PF02698:DUF218 domain
EF_RS02465	31.0224	140.674	-2.17573	0.000641116	0.00149476	TraM recognition domain-containing protein && PF12846:AAA-like domain
EF_RS02080	55.1504	248.962	-2.17503	2.12576e-13	1.47066e-12	multidrug efflux MFS transporter && PF07690:Major Facilitator Superfamily
EF_RS12125	81.5695	365.455	-2.1625	4.6857e-20	4.85592e-19	threonylcarbamoyl-AMP synthase && PF03481:Putative GTP-binding controlling metal-binding|PF01300:Telomere recombination
EF_RS03865	26.5593	119.656	-2.1622	3.13609e-07	1.16241e-06	hypothetical protein && -
EF_RS05685	16.3463	73.6185	-2.16053	0.000202216	0.000522838	DUF916 and DUF3324 domain-containing protein && PF06030:Bacterial protein of unknown function (DUF916)|PF11797:Protein of unknown function C-terminal (DUF3324)
EF_RS14200	61.7445	275.768	-2.15378	1.99338e-08	8.50621e-08	alanine--glyoxylate aminotransferase family protein && PF00266:Aminotransferase class-V
EF_RS00615	7.77421	34.5771	-2.15225	0.00436787	0.00873919	hypothetical protein && -
EF_RS03595	11.697	52.4645	-2.14526	0.000198684	0.000514229	WxL domain-containing protein && PF13731:WxL domain surface cell wall-binding
EF_RS02090	204.875	905.443	-2.14459	1.10875e-08	4.87046e-08	IclR family transcriptional regulator && PF09339:IclR helix-turn-helix domain|PF01614:Bacterial transcriptional regulator
EF_RS07310	42.4577	187.072	-2.13705	0.00285074	0.00593281	transglutaminase domain-containing protein && PF01841:Transglutaminase-like superfamily
EF_RS09760	4.0292	17.6568	-2.13565	0.0109894	0.020456	hypothetical protein && -
EF_RS09830	279.59	1227.03	-2.13344	1.7621e-31	3.31406e-30	thiol reductant ABC exporter subunit CydD && PF00005:ABC transporter|PF00664:ABC transporter transmembrane region
EF_RS07305	28.3927	124.872	-2.12928	0.0012467	0.0027549	dipeptide epimerase && PF02746:Mandelate racemase / muconate lactonizing enzyme, N-terminal domain|PF13378:Enolase C-terminal domain-like
EF_RS02520	14.1919	61.4312	-2.12185	9.35026e-06	2.91299e-05	IS256 family transposase && PF00872:Transposase, Mutator family
EF_RS03835	26.5396	115.639	-2.12054	3.10178e-05	9.00049e-05	amino acid ABC transporter substrate-binding protein && PF00497:Bacterial extracellular solute-binding proteins, family 3
EF_RS07730	66.7387	290.435	-2.11963	2.52785e-14	1.86576e-13	glycoside hydrolase family 1 protein && PF00232:Glycosyl hydrolase family 1
EF_RS06040	44.2283	192.708	-2.1162	4.8543e-06	1.57811e-05	ABC transporter substrate-binding protein && PF04392:ABC transporter substrate binding protein
EF_RS08180	117.368	507.438	-2.11605	3.85838e-15	3.00504e-14	DUF523 domain-containing protein && PF04463:Protein of unknown function (DUF523)
EF_RS11325	1556.4	6744.04	-2.11571	1.05496e-18	1.01077e-17	PolC-type DNA polymerase III && PF02811:PHP domain|PF14579:Helix-hairpin-helix motif|PF00929:Exonuclease|PF11490:DNA polymerase III polC-type N-terminus II|PF07733:Bacterial DNA polymerase III alpha subunit|PF14480:DNA polymerase III polC-type N-terminus I
EF_RS13275	11.7117	50.0323	-2.10994	6.80893e-05	0.000190186	holin && PF10779:Haemolysin XhlA
EF_RS02470	18.0305	78.0994	-2.10619	0.00536209	0.0105211	ArsR family transcriptional regulator && PF13814:Replication-relaxation
EF_RS06180	22.5876	97.6443	-2.10476	0.000162228	0.000429014	RinA family phage transcriptional activator && -
EF_RS11870	75.5507	325.889	-2.10166	1.46589e-17	1.31982e-16	methionine ABC transporter ATP-binding protein && PF07673:Protein of unknown function (DUF1602)|PF00005:ABC transporter|PF09383:NIL domain
EF_RS03640	881.391	3738.2	-2.08391	1.11212e-30	1.93402e-29	ABC transporter permease subunit && PF00497:Bacterial extracellular solute-binding proteins, family 3|PF00528:Binding-protein-dependent transport system inner membrane component
EF_RS07445	75.7159	321.356	-2.08325	6.93894e-22	7.76122e-21	hypothetical protein && PF14493:Helix-turn-helix domain
EF_RS09360	608.959	2572.31	-2.07764	2.2407e-24	2.8164e-23	triose-phosphate isomerase && PF00121:Triosephosphate isomerase
EF_RS11270	1940.48	8188.38	-2.07733	8.82685e-10	4.34329e-09	hydrolase && -
EF_RS06190	23.6172	99.8968	-2.07426	0.000489458	0.00116689	phage major tail protein%2C TP901-1 family && PF06199:Phage tail tube protein
EF_RS05890	61.6914	259.366	-2.06434	1.52049e-09	7.22946e-09	ABC transporter permease && PF00528:Binding-protein-dependent transport system inner membrane component
EF_RS14080	4.34032	17.8175	-2.05906	0.0168664	0.0303285	LPXTG cell wall anchor domain-containing protein && -
EF_RS14530	573.836	2374.79	-2.04971	5.24813e-09	2.37947e-08	peptide deformylase && PF01327:Polypeptide deformylase
EF_RS12375	1030.33	4252.73	-2.04629	1.60221e-18	1.52932e-17	F0F1 ATP synthase subunit epsilon && PF02823:ATP synthase, Delta/Epsilon chain, beta-sandwich domain|PF00401:ATP synthase, Delta/Epsilon chain, long alpha-helix domain
EF_RS07800	8.64609	36.3147	-2.04483	0.000622499	0.0014567	hypothetical protein && -
EF_RS08165	128.991	530.965	-2.0439	2.56666e-27	3.72386e-26	MerR family transcriptional regulator && PF13411:MerR HTH family regulatory protein|PF07739:TipAS antibiotic-recognition domain
EF_RS06205	64.8536	266.46	-2.03588	0.000714202	0.00164552	membrane protein && -
EF_RS07460	196.243	804.948	-2.03561	1.49593e-12	9.54312e-12	(d)CMP kinase && PF02224:Cytidylate kinase
EF_RS10655	23.7372	96.1117	-2.01183	0.0162684	0.029378	ABC transporter ATP-binding protein && PF00664:ABC transporter transmembrane region|PF00005:ABC transporter
EF_RS14425	23.4758	94.8579	-2.00979	0.00486824	0.00963404	N-acetylglucosamine-6-phosphate deacetylase && PF01979:Amidohydrolase family
EF_RS03605	25.0968	100.397	-1.99777	1.71657e-08	7.41219e-08	WxL domain-containing protein && PF13731:WxL domain surface cell wall-binding
EF_RS05245	582.849	2322.6	-1.99484	4.93711e-09	2.25455e-08	GNAT family N-acetyltransferase && PF00583:Acetyltransferase (GNAT) family
EF_RS06770	98.0104	387.888	-1.98706	2.78429e-12	1.74121e-11	cell division protein ZapA && PF05164:Cell division protein ZapA
EF_RS13725	79.8944	315.488	-1.98471	5.41988e-09	2.45295e-08	S1 RNA-binding domain-containing protein && PF00575:S1 RNA binding domain
EF_RS15660	10.1359	40.0573	-1.97421	0.0246593	0.0429129	PTS sorbitol transporter subunit IIC && PF03608:PTS system enzyme II sorbitol-specific factor
EF_RS07680	35.0991	138.43	-1.97266	2.71094e-05	7.92981e-05	ABC transporter ATP-binding protein && PF00005:ABC transporter|PF00664:ABC transporter transmembrane region
EF_RS00610	4.86613	19.0204	-1.9715	0.0283251	0.04856	hypothetical protein && -
EF_RS11620	593.341	2316.13	-1.96583	6.47447e-08	2.60518e-07	ketopantoate reductase family protein && PF02558:Ketopantoate reductase PanE/ApbA|PF08546:Ketopantoate reductase PanE/ApbA C terminal
EF_RS10495	22.2708	85.5173	-1.94808	7.4058e-08	2.94723e-07	glycosyltransferase && PF00535:Glycosyl transferase family 2
EF_RS10325	32.6295	126.464	-1.94595	4.50415e-07	1.65022e-06	tRNA (adenosine(37)-N6)-dimethylallyltransferase MiaA && PF01715:IPP transferase
EF_RS11790	100.577	386.311	-1.94222	8.99899e-18	8.27842e-17	HAD family hydrolase && PF00702:haloacid dehalogenase-like hydrolase
EF_RS03475	69.0706	265.472	-1.94125	4.54311e-09	2.08212e-08	Asp-tRNA(Asn)/Glu-tRNA(Gln) amidotransferase subunit GatC && PF02686:Glu-tRNAGln amidotransferase C subunit
EF_RS06400	133.882	511.875	-1.93855	4.03703e-18	3.76839e-17	hypothetical protein && -
EF_RS05135	21.4072	81.9777	-1.9286	0.000342143	0.000841764	amidohydrolase family protein && PF07969:Amidohydrolase family
EF_RS02315	126.211	478.679	-1.92356	6.56906e-15	5.03892e-14	class 1b ribonucleoside-diphosphate reductase subunit beta && PF00268:Ribonucleotide reductase, small chain
EF_RS01195	99.7561	378.841	-1.92181	4.40443e-14	3.186e-13	tRNA lysidine(34) synthetase TilS && PF01171:PP-loop family
EF_RS03100	33.9019	128.065	-1.91061	1.12242e-06	3.91459e-06	LysR family transcriptional regulator && PF00126:Bacterial regulatory helix-turn-helix protein, lysR family|PF03466:LysR substrate binding domain
EF_RS11985	12.5428	47.2471	-1.90964	0.000468921	0.00112214	hypothetical protein && -
EF_RS09365	1321.82	4955.3	-1.90589	2.16394e-24	2.73345e-23	phosphoglycerate kinase && PF00162:Phosphoglycerate kinase
EF_RS03565	254.777	943.37	-1.88995	1.9639e-11	1.13326e-10	VOC family protein && PF12681:Glyoxalase-like domain
EF_RS01075	280.371	1040.02	-1.88882	7.5158e-24	9.04389e-23	amidohydrolase && PF07687:Peptidase dimerisation domain|PF01546:Peptidase family M20/M25/M40
EF_RS05530	74.3939	273.243	-1.88368	1.71398e-15	1.38152e-14	DUF1934 domain-containing protein && PF09148:Domain of unknown function (DUF1934)
EF_RS06105	72.479	267.072	-1.88134	1.72005e-15	1.38203e-14	ribonuclease HIII && PF01351:Ribonuclease HII|PF11858:Domain of unknown function (DUF3378)
EF_RS09865	17.4206	64.1926	-1.8741	0.00032078	0.000794594	YbhB/YbcL family Raf kinase inhibitor-like protein && PF01161:Phosphatidylethanolamine-binding protein
EF_RS09110	150.883	550.624	-1.86817	4.66036e-14	3.36155e-13	tRNA (guanosine(37)-N1)-methyltransferase TrmD && PF01746:tRNA (Guanine-1)-methyltransferase
EF_RS12315	263.509	955.578	-1.85927	5.00414e-09	2.28106e-08	ABC transporter ATP-binding protein && PF00664:ABC transporter transmembrane region|PF00005:ABC transporter|PF07673:Protein of unknown function (DUF1602)
EF_RS09825	498.415	1804.52	-1.85551	3.3249e-35	7.15417e-34	thiol reductant ABC exporter subunit CydC && PF07673:Protein of unknown function (DUF1602)|PF00005:ABC transporter|PF00664:ABC transporter transmembrane region
EF_RS05925	23.7113	85.1691	-1.85062	1.85447e-06	6.33715e-06	NAD(P)H-dependent oxidoreductase && PF03358:NADPH-dependent FMN reductase
EF_RS03840	12.3067	44.3083	-1.84088	0.00206409	0.00438187	amino acid ABC transporter ATP-binding protein && PF00005:ABC transporter|PF07673:Protein of unknown function (DUF1602)
EF_RS14745	342.258	1223.56	-1.83645	4.18994e-16	3.53431e-15	ATP-dependent DNA helicase RecG && PF00271:Helicase conserved C-terminal domain|PF00270:DEAD/DEAH box helicase
EF_RS14225	192.562	682.166	-1.82264	3.5152e-14	2.57207e-13	putative allantoin permease && PF02133:Permease for cytosine/purines, uracil, thiamine, allantoin
EF_RS06780	412.366	1458.82	-1.82097	4.70243e-16	3.91458e-15	endonuclease MutS2 && PF01713:Smr domain|PF00488:MutS domain V
EF_RS06150	60.9297	215.098	-1.82068	1.06713e-08	4.70391e-08	hypothetical protein && -
EF_RS07320	39.1083	137.803	-1.81539	1.61679e-08	7.01715e-08	PRD domain-containing protein && PF03123:CAT RNA binding domain|PF00874:PRD domain
EF_RS05570	738.371	2594.03	-1.81294	1.06179e-12	6.94814e-12	class I SAM-dependent RNA methyltransferase && PF01170:Putative RNA methylase family UPF0020|PF02926:THUMP domain
EF_RS02500	16.0823	56.5626	-1.8046	0.0020709	0.00439266	thermonuclease family protein && PF00565:Staphylococcal nuclease homologue
EF_RS08465	602.518	2097.72	-1.79976	2.1247e-30	3.64501e-29	- && PF03462:PCRF domain|PF00472:RF-1 domain
EF_RS06490	103.917	360.841	-1.79504	6.18756e-06	1.97365e-05	sugar ABC transporter permease && PF00528:Binding-protein-dependent transport system inner membrane component
EF_RS09355	7349.21	25413.3	-1.79009	2.08843e-18	1.97855e-17	phosphopyruvate hydratase && PF00113:Enolase, C-terminal TIM barrel domain|PF03952:Enolase, N-terminal domain
EF_RS03375	233.09	804.692	-1.78667	1.96686e-23	2.29076e-22	peptide chain release factor 3 && PF16658:Class II release factor RF3, C-terminal domain|PF03144:Elongation factor Tu domain 2|PF00009:Elongation factor Tu GTP binding domain
EF_RS06050	83.8037	290.413	-1.78612	6.70691e-09	3.00333e-08	ATP-binding cassette domain-containing protein && PF00005:ABC transporter
EF_RS06775	151.532	522.833	-1.78574	6.99886e-12	4.24107e-11	CvpA family protein && PF02674:Colicin V production protein
EF_RS04175	99.9199	344.821	-1.78526	1.19075e-12	7.71254e-12	DNA-formamidopyrimidine glycosylase && PF06831:Formamidopyrimidine-DNA glycosylase H2TH domain|PF06827:Zinc finger found in FPG and IleRS|PF01149:Formamidopyrimidine-DNA glycosylase N-terminal domain
EF_RS07265	59.2049	200.538	-1.76193	4.7283e-06	1.53912e-05	serine hydrolase && PF13354:Beta-lactamase enzyme family
EF_RS06330	5.59292	18.4698	-1.76183	0.0277927	0.0477574	tRNA-Leu && -
EF_RS07820	18.1144	61.6014	-1.76171	0.00670461	0.0129749	acetaldehyde dehydrogenase (acetylating) && PF00171:Aldehyde dehydrogenase family
EF_RS13650	66.482	226.161	-1.75698	2.32843e-08	9.80411e-08	enoyl-[acyl-carrier-protein] reductase FabK && PF03060:Nitronate monooxygenase
EF_RS05005	876.837	2963.88	-1.75689	2.70261e-21	2.95773e-20	response regulator transcription factor && PF00486:Transcriptional regulatory protein, C terminal|PF00072:Response regulator receiver domain
EF_RS05920	54.0158	180.389	-1.74946	1.23162e-07	4.7888e-07	FAD:protein FMN transferase && PF02424:ApbE family
EF_RS11950	87.3359	292.005	-1.73805	0.00017438	0.000458334	ATP-binding protein && PF12846:AAA-like domain
EF_RS06290	121.045	402.783	-1.73656	4.23285e-11	2.37245e-10	oxygen-independent coproporphyrinogen III oxidase && PF06969:HemN C-terminal domain|PF04055:Radical SAM superfamily
EF_RS05045	65.8709	218.297	-1.73363	9.89684e-05	0.000269904	tRNA-Glu && -
EF_RS13595	219.564	725.69	-1.72662	1.47231e-09	7.01352e-09	ribosome assembly RNA-binding protein YhbY && PF01985:CRS1 / YhbY (CRM) domain
EF_RS05735	344.123	1137.49	-1.72474	7.7911e-12	4.70991e-11	YutD family protein && PF06265:Protein of unknown function (DUF1027)
EF_RS02675	44.1173	144.848	-1.71428	1.20546e-05	3.70989e-05	NAD(P)-binding domain-containing protein && PF13738:Pyridine nucleotide-disulphide oxidoreductase
EF_RS12230	9.27425	30.7932	-1.71253	0.0183034	0.032658	RidA family protein && PF01042:Endoribonuclease L-PSP
EF_RS12430	198.32	648.621	-1.70874	1.55358e-07	5.95852e-07	preprotein translocase subunit SecG && PF03840:Preprotein translocase SecG subunit
EF_RS04810	122.418	398.357	-1.70143	3.81442e-05	0.000109557	sigma-54-dependent transcriptional regulator && PF00874:PRD domain|PF03610:PTS system fructose IIA component|PF00158:Sigma-54 interaction domain
EF_RS02980	30.2409	98.4327	-1.69375	1.09141e-05	3.37526e-05	IS200/IS605 family transposase && PF01797:Transposase IS200 like
EF_RS03880	197.251	634.074	-1.68324	5.13605e-08	2.09317e-07	GntR family transcriptional regulator && PF07702:UTRA domain|PF00392:Bacterial regulatory proteins, gntR family
EF_RS09385	621.942	1984.68	-1.67423	1.69017e-12	1.07283e-11	TIGR01440 family protein && PF04260:Protein of unknown function (DUF436)
EF_RS09510	266.105	847.849	-1.67318	2.26776e-09	1.0643e-08	cold-shock protein && PF00313:'Cold-shock' DNA-binding domain
EF_RS06095	1056.69	3360.37	-1.66899	1.33866e-12	8.62648e-12	LTA synthase family protein && PF00884:Sulfatase
EF_RS03405	170.651	542.823	-1.66836	8.18924e-07	2.90804e-06	hypothetical protein && -
EF_RS05110	44.0866	139.582	-1.65882	9.41745e-07	3.30261e-06	AAA family ATPase && PF13671:AAA domain
EF_RS08225	42.2563	132.79	-1.65627	6.104e-08	2.46392e-07	carbonic anhydrase family protein && PF00194:Eukaryotic-type carbonic anhydrase
EF_RS03725	5095.25	15974.3	-1.64859	4.84451e-07	1.76982e-06	cold-shock protein && PF00313:'Cold-shock' DNA-binding domain
EF_RS00580	220.842	690.53	-1.64767	7.27049e-13	4.84508e-12	helix-turn-helix transcriptional regulator && PF12844:Helix-turn-helix domain
EF_RS13600	630.776	1969.38	-1.64308	1.23752e-08	5.40801e-08	ribosome biogenesis GTPase YqeH && PF01926:50S ribosome-binding GTPase
EF_RS08135	69.4499	216.632	-1.6353	2.64525e-11	1.50928e-10	ribonuclease Z && PF12706:Beta-lactamase superfamily domain
EF_RS14280	34.1083	105.478	-1.62576	0.0188766	0.0335393	DUF1116 domain-containing protein && PF06545:Protein of unknown function (DUF1116)
EF_RS00855	358.168	1105.02	-1.62567	2.50941e-07	9.4799e-07	iron-hydroxamate ABC transporter substrate-binding protein && PF01497:Periplasmic binding protein
EF_RS10280	141.406	435.869	-1.62488	2.12507e-15	1.68611e-14	ABC transporter ATP-binding protein && PF12558:ATP-binding cassette cobalt transporter|PF00005:ABC transporter
EF_RS07365	6327.6	19329.7	-1.61126	2.35864e-11	1.34878e-10	type I glyceraldehyde-3-phosphate dehydrogenase && PF02800:Glyceraldehyde 3-phosphate dehydrogenase, C-terminal domain|PF00044:Glyceraldehyde 3-phosphate dehydrogenase, NAD binding domain
EF_RS10650	19.2952	58.95	-1.60929	0.0179971	0.0322407	ABC transporter ATP-binding protein && PF00664:ABC transporter transmembrane region|PF00005:ABC transporter
EF_RS15360	13.0294	39.9134	-1.60468	0.00142401	0.00311149	WxL domain-containing protein && PF13731:WxL domain surface cell wall-binding
EF_RS13590	524.524	1592.53	-1.60244	2.51444e-08	1.05698e-07	nicotinate-nucleotide adenylyltransferase && PF01467:Cytidylyltransferase-like
EF_RS14220	346.446	1051.16	-1.59964	3.12227e-09	1.45191e-08	allantoinase AllB && PF01979:Amidohydrolase family
EF_RS07955	55.9531	168.665	-1.58793	1.13305e-07	4.43955e-07	2-dehydropantoate 2-reductase && PF02558:Ketopantoate reductase PanE/ApbA|PF08546:Ketopantoate reductase PanE/ApbA C terminal
EF_RS06255	46.8927	140.64	-1.58624	4.89191e-08	2.00655e-07	DUF1048 domain-containing protein && PF06304:Protein of unknown function (DUF1048)
EF_RS06250	33.8827	100.964	-1.5844	0.000158407	0.000419391	PadR family transcriptional regulator && PF03551:Transcriptional regulator PadR-like family
EF_RS02495	25.3995	76.1672	-1.58253	0.000708352	0.00163352	single-stranded DNA-binding protein && PF00436:Single-strand binding protein family
EF_RS07455	332.695	995.362	-1.58077	4.03839e-08	1.66954e-07	LysM peptidoglycan-binding domain-containing protein && PF01476:LysM domain
EF_RS11860	135.728	404.544	-1.57529	1.27794e-15	1.04331e-14	ABC transporter substrate-binding protein && PF03180:NLPA lipoprotein
EF_RS08305	47.172	140.846	-1.57419	2.0154e-05	6.01304e-05	EbsA family protein && -
EF_RS05795	51.6814	153.903	-1.57	4.23766e-09	1.94917e-08	TIGR03943 family protein && PF09323:Domain of unknown function (DUF1980)
EF_RS00275	322.233	953.66	-1.56578	3.9186e-13	2.66025e-12	bifunctional UDP-N-acetylglucosamine diphosphorylase/glucosamine-1-phosphate N-acetyltransferase GlmU && PF00132:Bacterial transferase hexapeptide (six repeats)|PF00483:Nucleotidyl transferase
EF_RS04785	215.775	637.813	-1.56416	2.24629e-06	7.56409e-06	metal-dependent transcriptional regulator && PF04023:FeoA domain|PF02742:Iron dependent repressor, metal binding and dimerisation domain|PF01325:Iron dependent repressor, N-terminal DNA binding domain
EF_RS02005	250.031	740.357	-1.56378	1.1196e-12	7.30762e-12	nitroreductase family protein && PF00881:Nitroreductase family
EF_RS07500	51.7697	152.429	-1.56315	1.00882e-07	3.96501e-07	nucleotide pyrophosphohydrolase && PF03819:MazG nucleotide pyrophosphohydrolase domain
EF_RS08175	61.8895	181.611	-1.56295	1.13265e-05	3.49854e-05	putative DNA-binding protein && PF04297:Putative helix-turn-helix protein, YlxM / p13 like
EF_RS07675	47.5712	140.105	-1.55769	0.018094	0.0323322	ABC transporter ATP-binding protein && PF00664:ABC transporter transmembrane region|PF00005:ABC transporter|PF07673:Protein of unknown function (DUF1602)
EF_RS06765	1308.45	3850.16	-1.55733	8.97976e-10	4.40998e-09	cadmium-translocating P-type ATPase && PF00702:haloacid dehalogenase-like hydrolase|PF00403:Heavy-metal-associated domain|PF00122:E1-E2 ATPase
EF_RS09985	16.8049	48.6687	-1.55571	0.00123451	0.00273033	hypothetical protein && -
EF_RS12495	3365.32	9881.9	-1.55406	0.00133715	0.00293942	co-chaperone GroES && PF00166:Chaperonin 10 Kd subunit
EF_RS14320	50.1654	147.374	-1.55069	1.27447e-06	4.42061e-06	hypothetical protein && PF13800:Sigma factor regulator N-terminal|PF13791:Sigma factor regulator C-terminal
EF_RS09180	289.51	847.674	-1.5496	6.24114e-09	2.80465e-08	YihA family ribosome biogenesis GTP-binding protein && PF01926:50S ribosome-binding GTPase
EF_RS13545	35.1748	101.968	-1.54921	0.00120611	0.00267218	aminoglycoside 6-adenylyltransferase && PF04439:Streptomycin adenylyltransferase
EF_RS05315	74.6704	219.273	-1.54881	2.25167e-08	9.51245e-08	collagen-binding MSCRAMM adhesin Ace && PF00746:Gram positive anchor|PF05737:Collagen binding domain
EF_RS12845	60.8091	178.182	-1.54849	0.00879409	0.0167002	amino acid permease && PF13520:Amino acid permease
EF_RS06605	2421.8	7078.69	-1.54799	4.34815e-12	2.69267e-11	hypothetical protein && -
EF_RS13395	9.56472	28.0486	-1.54442	0.011328	0.0210673	ArpU family transcriptional regulator && -
EF_RS11855	357.194	1041.43	-1.54366	3.01095e-07	1.1193e-06	isoprenyl transferase && PF01255:Putative undecaprenyl diphosphate synthase
EF_RS13200	41.6403	121.612	-1.54326	9.10818e-07	3.21188e-06	YqgQ family protein && PF06014:Bacterial protein of unknown function (DUF910)
EF_RS15645	28.0988	82.351	-1.54118	0.000345228	0.000847712	fructose-6-phosphate aldolase && PF00923:Transaldolase
EF_RS05265	84.2281	243.415	-1.52935	0.0023737	0.00499736	endocarditis and biofilm-associated pilus tip protein EbpA && PF13519:von Willebrand factor type A domain|PF05738:Cna protein B-type domain
EF_RS07450	103.029	297.786	-1.52894	1.658e-06	5.68106e-06	ATP-dependent DNA helicase RecQ && PF16124:RecQ zinc-binding|PF00271:Helicase conserved C-terminal domain|PF00270:DEAD/DEAH box helicase
EF_RS03325	27.718	80.2671	-1.52232	0.000176111	0.000462404	tRNA (guanosine(46)-N7)-methyltransferase TrmB && PF02390:Putative methyltransferase
EF_RS06155	64.9478	186.238	-1.51682	9.52261e-09	4.21953e-08	toxin && -
EF_RS15595	540.526	1546.12	-1.51642	3.45345e-19	3.4118e-18	IMP dehydrogenase && PF00571:CBS domain|PF00478:IMP dehydrogenase / GMP reductase domain
EF_RS00355	1466.71	4181.21	-1.5123	1.72967e-11	1.00957e-10	Asp23/Gls24 family envelope stress response protein && PF03780:Asp23 family, cell envelope-related function
EF_RS13670	213.412	608.171	-1.50993	9.84885e-15	7.44233e-14	YkuJ family protein && PF08796:Protein of unknown function (DUF1797)
EF_RS09810	147.178	417.763	-1.50625	4.87125e-15	3.74791e-14	NAD(P)/FAD-dependent oxidoreductase && PF07992:Pyridine nucleotide-disulphide oxidoreductase
EF_RS05560	1579.58	4482.26	-1.50458	1.52462e-10	7.98148e-10	cell division regulator GpsB && PF05103:DivIVA protein
EF_RS03545	35.4762	100.974	-1.50057	2.24918e-05	6.63259e-05	hypothetical protein && -
EF_RS13780	337.941	955.019	-1.49919	8.22988e-06	2.5893e-05	ABC transporter ATP-binding protein && PF00005:ABC transporter
EF_RS05270	36.7747	103.952	-1.49816	0.00422675	0.00849029	endocarditis and biofilm-associated pilus minor subunit EbpB && PF16555:Gram-positive pilin subunit D1, N-terminal|PF05738:Cna protein B-type domain|PF16569:Gram-positive pilin backbone subunit 2, Cna-B-like domain
EF_RS11990	26.5892	75.4067	-1.49632	0.000302082	0.000750475	class A sortase && PF04203:Sortase family
EF_RS03915	34.1152	96.9263	-1.49459	0.000297401	0.000739569	16S rRNA pseudouridine(516) synthase && PF01479:S4 domain|PF00849:RNA pseudouridylate synthase
EF_RS12130	107.329	302.837	-1.49118	2.1652e-11	1.24376e-10	peptide chain release factor N(5)-glutamine methyltransferase && PF05175:Methyltransferase small domain
EF_RS06140	27672.3	77766.2	-1.4907	6.3791e-12	3.8934e-11	translation initiation factor IF-2 && PF04760:Translation initiation factor IF-2, N-terminal region|PF00009:Elongation factor Tu GTP binding domain|PF11987:Translation-initiation factor 2
EF_RS15020	3986.91	11199.9	-1.49022	7.10066e-06	2.24515e-05	NAD(P)-dependent oxidoreductase && PF13460:NAD(P)H-binding
EF_RS03600	64.0661	180.266	-1.48842	6.35763e-05	0.000178168	WxL domain surface protein && PF06458:MucBP domain|PF00139:Legume lectin domain
EF_RS04925	19.5264	55.1064	-1.48537	0.00440793	0.00880546	aminoglycoside phosphotransferase family protein && PF01636:Phosphotransferase enzyme family
EF_RS02280	5627.41	15732.1	-1.48319	3.69285e-05	0.000106263	superoxide dismutase && PF00081:Iron/manganese superoxide dismutases, alpha-hairpin domain|PF02777:Iron/manganese superoxide dismutases, C-terminal domain
EF_RS00375	33.4251	93.6048	-1.48197	0.000418327	0.00100676	helix-turn-helix domain-containing protein && PF05043:Mga helix-turn-helix domain
EF_RS10580	271.712	756.78	-1.48031	2.37321e-09	1.10969e-08	nucleoid-associated protein && PF04245:37-kD nucleoid-associated bacterial protein
EF_RS07635	153.353	427.278	-1.47664	3.08415e-08	1.28794e-07	LysM peptidoglycan-binding domain-containing protein && PF01832:Mannosyl-glycoprotein endo-beta-N-acetylglucosaminidase|PF01476:LysM domain
EF_RS00385	196.431	546.002	-1.47439	0.000506548	0.00120199	fibrinogen-binding MSCRAMM adhesin Fss1 && PF05738:Cna protein B-type domain|PF05737:Collagen binding domain
EF_RS02330	1004.51	2788.18	-1.47318	1.04228e-10	5.6186e-10	redoxin NrdH && PF00462:Glutaredoxin
EF_RS12840	157.918	437.501	-1.46922	3.94014e-05	0.000112785	beta-galactosidase subunit alpha && PF02837:Glycosyl hydrolases family 2, sugar binding domain|PF02836:Glycosyl hydrolases family 2, TIM barrel domain|PF02929:Beta galactosidase small chain|PF16353:Domain of unknown function(DUF4981)|PF00703:Glycosyl hydrolases family 2
EF_RS11945	81.7104	225.794	-1.46387	0.0105751	0.0197573	ATP synthase F0%2C A subunit && -
EF_RS01950	36.3469	100.143	-1.45891	0.010955	0.020407	amidohydrolase family protein && PF07969:Amidohydrolase family
EF_RS11885	313.216	859.15	-1.45457	2.42775e-05	7.14259e-05	FtsW/RodA/SpoVE family cell cycle protein && PF01098:Cell cycle protein
EF_RS14910	644.279	1762.26	-1.45139	1.34273e-13	9.36591e-13	insulinase family protein && PF00675:Insulinase (Peptidase family M16)|PF05193:Peptidase M16 inactive domain
EF_RS14085	22.6266	62.4746	-1.45051	0.00223547	0.004722	DUF916 and DUF3324 domain-containing protein && PF11797:Protein of unknown function C-terminal (DUF3324)|PF06030:Bacterial protein of unknown function (DUF916)
EF_RS14105	90.8113	248.26	-1.44988	0.000103878	0.000282082	DNA mismatch repair protein MutS && PF00488:MutS domain V
EF_RS00575	273.449	744.065	-1.44576	1.37637e-09	6.58117e-09	ImmA/IrrE family metallo-endopeptidase && -
EF_RS15340	159.257	435.006	-1.44485	5.85581e-08	2.37507e-07	phosphatase PAP2/LCP family protein && PF03816:Cell envelope-related transcriptional attenuator domain|PF01569:PAP2 superfamily
EF_RS00225	23.2548	63.7702	-1.44303	0.003785	0.00765136	sigma-70 family RNA polymerase sigma factor && PF04542:Sigma-70 region 2
EF_RS13895	941.802	2552.68	-1.43855	9.10068e-06	2.84215e-05	valine--tRNA ligase && PF10458:Valyl tRNA synthetase tRNA binding arm|PF08264:Anticodon-binding domain of tRNA|PF00133:tRNA synthetases class I (I, L, M and V)
EF_RS08450	133.038	360.109	-1.43711	5.81804e-10	2.90788e-09	phosphate ABC transporter substrate-binding protein PstS && PF12849:PBP superfamily domain
EF_RS12925	136.161	367.676	-1.43247	0.000154833	0.000411215	preprotein translocase subunit SecE && PF00584:SecE/Sec61-gamma subunits of protein translocation complex
EF_RS15685	378.241	1017.46	-1.42889	3.11932e-08	1.30048e-07	tRNA uridine-5-carboxymethylaminomethyl(34) synthesis GTPase MnmE && PF10396:GTP-binding protein TrmE N-terminus|PF12631:MnmE helical domain|PF01926:50S ribosome-binding GTPase
EF_RS05540	957.606	2576.37	-1.42814	8.04841e-08	3.19295e-07	CTP synthase && PF06418:CTP synthase N-terminus|PF00117:Glutamine amidotransferase class-I
EF_RS15025	3429.85	9215.58	-1.42599	0.00087548	0.00199001	Rrf2 family transcriptional regulator && PF02082:Transcriptional regulator
EF_RS03530	46.154	124.499	-1.42574	0.00610431	0.0118765	amidase && PF01425:Amidase
EF_RS04030	5228.37	14045.9	-1.42568	4.38848e-09	2.01489e-08	DEAD/DEAH box helicase && PF00271:Helicase conserved C-terminal domain|PF00270:DEAD/DEAH box helicase
EF_RS06475	61.4516	165.914	-1.42327	8.82024e-06	2.76476e-05	peptidase M4 && -
EF_RS02585	74.9225	200.335	-1.41952	3.89202e-05	0.000111659	peptidase domain-containing ABC transporter && PF03412:Peptidase C39 family
EF_RS05650	208.937	557.851	-1.41513	3.88276e-09	1.80225e-08	UDP-N-acetylglucosamine 1-carboxyvinyltransferase && PF00275:EPSP synthase (3-phosphoshikimate 1-carboxyvinyltransferase)
EF_RS05995	436.237	1162.61	-1.41478	6.39624e-05	0.000179052	DUF5067 domain-containing protein && PF16729:Domain of unknown function (DUF5067)
EF_RS12300	35.3862	94.0779	-1.41264	0.000922409	0.00208734	serine hydrolase && PF00144:Beta-lactamase
EF_RS06685	27.5219	72.8474	-1.40673	0.00287127	0.00597063	flippase-like domain-containing protein && PF03706:Lysylphosphatidylglycerol synthase TM region
EF_RS07620	77.471	205.531	-1.40667	1.76182e-05	5.31267e-05	DUF896 family protein && PF05979:Bacterial protein of unknown function (DUF896)
EF_RS06260	41.3162	109.186	-1.4065	0.000156614	0.000415509	DUF2087 domain-containing protein && PF09860:Uncharacterized protein conserved in bacteria (DUF2087)
EF_RS05130	53.4116	141.469	-1.40369	0.0274093	0.0471492	peptide ABC transporter substrate-binding protein && PF00496:Bacterial extracellular solute-binding proteins, family 5 Middle
EF_RS10490	33.9517	89.76	-1.39915	0.000135905	0.000363223	glycosyltransferase family 2 protein && PF00535:Glycosyl transferase family 2
EF_RS15495	165.419	436.117	-1.39779	8.09518e-13	5.36649e-12	FUSC family protein && PF13515:Fusaric acid resistance protein-like
EF_RS12285	122.673	320.924	-1.39136	5.07087e-09	2.30734e-08	inosine-uridine preferring nucleoside hydrolase && PF01156:Inosine-uridine preferring nucleoside hydrolase
EF_RS04180	83.7895	220.179	-1.39111	1.67504e-05	5.06299e-05	dephospho-CoA kinase && PF01121:Dephospho-CoA kinase
EF_RS07850	168.909	440.849	-1.38703	5.78411e-10	2.89662e-09	sensor histidine kinase && PF13581:Histidine kinase-like ATPase domain|PF07568:Histidine kinase|PF12282:Signal transduction histidine kinase
EF_RS03610	34.4669	90.1923	-1.38507	0.0105085	0.0196473	DUF916 and DUF3324 domain-containing protein && PF06030:Bacterial protein of unknown function (DUF916)|PF11797:Protein of unknown function C-terminal (DUF3324)
EF_RS14025	23.838	62.5505	-1.38422	0.0125696	0.0229953	acetyltransferase && PF00132:Bacterial transferase hexapeptide (six repeats)
EF_RS02180	96.1338	251.449	-1.38407	0.000149328	0.00039701	LysM peptidoglycan-binding domain-containing protein && PF01476:LysM domain
EF_RS02565	20.0283	52.099	-1.37944	0.0136148	0.0248155	helix-turn-helix transcriptional regulator && PF12844:Helix-turn-helix domain
EF_RS04555	209.186	543.824	-1.37933	2.86952e-07	1.07143e-06	PTS transporter subunit EIIC && PF02378:Phosphotransferase system, EIIC|PF00367:phosphotransferase system, EIIB|PF00358:phosphoenolpyruvate-dependent sugar phosphotransferase system, EIIA 1
EF_RS03465	159.319	415.267	-1.3789	1.45482e-09	6.94319e-09	DNA helicase PcrA && PF13361:UvrD-like helicase C-terminal domain|PF00580:UvrD/REP helicase N-terminal domain
EF_RS09620	12.6901	32.7906	-1.37645	0.0262689	0.0454029	hypothetical protein && -
EF_RS12610	35.2043	92.0052	-1.37493	0.0002872	0.000717717	QueT transporter family protein && PF06177:QueT transporter
EF_RS09440	139.189	360.907	-1.37377	4.37907e-07	1.60841e-06	DNA-3-methyladenine glycosylase && PF02245:Methylpurine-DNA glycosylase (MPG)
EF_RS11310	552.229	1429.37	-1.37199	8.86378e-07	3.13442e-06	DEAD/DEAH box helicase family protein && PF13307:Helicase C-terminal domain|PF00929:Exonuclease|PF04851:Type III restriction enzyme, res subunit
EF_RS11600	31.2833	81.7244	-1.37133	0.000158046	0.000418872	DUF47 family protein && PF01865:Protein of unknown function DUF47
EF_RS11525	113.445	291.795	-1.3693	1.51095e-07	5.81259e-07	PLP-dependent aminotransferase family protein && PF00155:Aminotransferase class I and II|PF00392:Bacterial regulatory proteins, gntR family
EF_RS11390	1114.56	2867.66	-1.36292	2.48402e-09	1.15936e-08	ribosome recycling factor && PF01765:Ribosome recycling factor
EF_RS12870	3760.33	9627.03	-1.35618	1.60644e-05	4.86725e-05	50S ribosomal protein L1 && PF00687:Ribosomal protein L1p/L10e family
EF_RS11900	70.4329	179.731	-1.351	0.00307204	0.00633623	fibrinogen-binding MSCRAMM adhesin Fss2 && PF05738:Cna protein B-type domain|PF07523:Bacterial Ig-like domain (group 3)
EF_RS08185	131.217	332.794	-1.34648	0.000377562	0.000918227	response regulator transcription factor && PF00486:Transcriptional regulatory protein, C terminal|PF00072:Response regulator receiver domain
EF_RS07855	55.4527	140.234	-1.3422	1.19507e-05	3.68238e-05	response regulator && PF00072:Response regulator receiver domain|PF03861:ANTAR domain
EF_RS03060	56.0194	141.324	-1.33828	0.00165619	0.00357574	amino acid permease && PF13520:Amino acid permease
EF_RS14175	43.3826	109.823	-1.33738	0.000292665	0.000729222	rhodanese-like domain-containing protein && PF00581:Rhodanese-like domain
EF_RS07475	20899.5	52759.7	-1.33602	1.37726e-12	8.83044e-12	HU family DNA-binding protein && PF00216:Bacterial DNA-binding protein
EF_RS07890	85.5046	215.379	-1.33397	3.33366e-06	1.10354e-05	ABC transporter substrate-binding protein && PF01497:Periplasmic binding protein
EF_RS08460	295.24	742.548	-1.33257	1.95894e-11	1.13297e-10	cell division ATP-binding protein FtsE && PF00005:ABC transporter|PF07673:Protein of unknown function (DUF1602)
EF_RS04410	85.1109	214.667	-1.33015	2.05219e-08	8.72781e-08	glucose uptake protein && PF06800:Sugar transport protein
EF_RS14180	179.21	450.629	-1.32945	2.88817e-08	1.21008e-07	FAD-dependent oxidoreductase && PF02852:Pyridine nucleotide-disulphide oxidoreductase, dimerisation domain|PF07992:Pyridine nucleotide-disulphide oxidoreductase|PF00581:Rhodanese-like domain
EF_RS06160	68.247	171.713	-1.32845	1.87274e-07	7.12877e-07	helix-turn-helix domain-containing protein && PF01381:Helix-turn-helix
EF_RS05000	2396.8	6005	-1.3249	7.31732e-14	5.17512e-13	NADP-dependent phosphogluconate dehydrogenase && PF00393:6-phosphogluconate dehydrogenase, C-terminal domain|PF03446:NAD binding domain of 6-phosphogluconate dehydrogenase
EF_RS07880	48.5873	121.899	-1.32302	0.00081534	0.001865	ABC transporter ATP-binding protein && PF07673:Protein of unknown function (DUF1602)|PF00005:ABC transporter
EF_RS11910	110.206	274.454	-1.32213	8.8021e-08	3.47567e-07	helix-turn-helix domain-containing protein && PF01381:Helix-turn-helix|PF07883:Cupin domain
EF_RS07860	41.1244	102.505	-1.3221	0.000190663	0.000496505	BMC domain-containing protein && PF00936:BMC domain
EF_RS04565	37.8808	94.2307	-1.32002	0.00137889	0.0030207	pyrroline-5-carboxylate reductase && PF03807:NADP oxidoreductase coenzyme F420-dependent|PF14748:Pyrroline-5-carboxylate reductase dimerisation
EF_RS04060	34.0126	84.9672	-1.318	0.000104943	0.000284365	hypothetical protein && -
EF_RS06385	57.5791	143.538	-1.31771	3.57649e-06	1.17931e-05	DUF2969 domain-containing protein && PF11184:Protein of unknown function (DUF2969)
EF_RS07885	43.3294	108.544	-1.31726	0.00224869	0.00474599	iron ABC transporter permease && PF01032:FecCD transport family
EF_RS03860	72.1599	180.139	-1.31676	0.014632	0.0265931	DUF2264 domain-containing protein && PF10022:Uncharacterized protein conserved in bacteria (DUF2264)
EF_RS05425	137.656	340.865	-1.31359	7.76446e-10	3.85039e-09	metallophosphoesterase && PF12850:Calcineurin-like phosphoesterase superfamily domain
EF_RS12635	71.617	177.49	-1.30923	0.00166742	0.00359387	tRNA (uridine(34)/cytosine(34)/5-carboxymethylaminomethyluridine(34)-2'-O)-methyltransferase TrmL && PF00588:SpoU rRNA Methylase family
EF_RS05185	48.861	121.189	-1.30194	2.87669e-05	8.37606e-05	kinase && PF13671:AAA domain
EF_RS07865	33.7749	83.7905	-1.30058	0.00351783	0.0071626	iron-containing alcohol dehydrogenase && PF00465:Iron-containing alcohol dehydrogenase
EF_RS01070	115.146	283.177	-1.29768	1.50994e-05	4.59129e-05	DUF819 family protein && -
EF_RS14990	68.0893	168.013	-1.2971	5.75016e-06	1.84339e-05	hypothetical protein && PF06133:Control of competence regulator ComK, YlbF/YmcA
EF_RS13645	104.468	257.189	-1.29475	2.10442e-08	8.93501e-08	ACP S-malonyltransferase && PF00698:Acyl transferase domain
EF_RS06005	167.038	409.84	-1.29366	5.49909e-09	2.47996e-08	glycoside hydrolase family 1 protein && PF00232:Glycosyl hydrolase family 1
EF_RS06100	431.573	1057.48	-1.29211	1.00112e-07	3.94085e-07	class I SAM-dependent rRNA methyltransferase && PF10672:S-adenosylmethionine-dependent methyltransferase
EF_RS04660	29.3612	72.3068	-1.28932	0.000575839	0.00135627	exodeoxyribonuclease VII small subunit && PF02609:Exonuclease VII small subunit
EF_RS12140	88.4429	215.862	-1.28864	0.00188795	0.00403568	thymidine kinase && PF00265:Thymidine kinase
EF_RS05550	303.901	741.372	-1.28647	0.000627132	0.0014662	Holliday junction resolvase RecU && PF03838:Recombination protein U
EF_RS12930	495.481	1208.13	-1.28539	9.11576e-05	0.000249138	50S ribosomal protein L33 && PF00471:Ribosomal protein L33
EF_RS04065	91.016	223.01	-1.28388	2.11228e-06	7.14125e-06	signal peptidase I && PF00717:Peptidase S24-like
EF_RS06245	562.963	1370.67	-1.28374	1.06166e-10	5.69884e-10	N-acetyltransferase && PF13527:Acetyltransferase (GNAT) domain
EF_RS01845	41.1928	100.047	-1.28313	0.0254016	0.044114	HAD family phosphatase && PF13419:Haloacid dehalogenase-like hydrolase
EF_RS10255	163.549	397.475	-1.28181	8.50863e-09	3.79007e-08	hypothetical protein && -
EF_RS14195	48.4883	117.563	-1.27433	0.0157155	0.0284199	MFS transporter && PF07690:Major Facilitator Superfamily
EF_RS15460	53.0914	129.227	-1.26865	0.000333284	0.000822361	hypothetical protein && -
EF_RS01390	52.2385	126.295	-1.26709	0.00270332	0.00564452	alpha/beta hydrolase && PF12695:Alpha/beta hydrolase family
EF_RS03225	1397.75	3355.23	-1.26385	3.00432e-10	1.54725e-09	dipeptidase PepV && PF01546:Peptidase family M20/M25/M40
EF_RS07355	440.191	1056.14	-1.2611	8.44836e-10	4.18136e-09	S1 RNA-binding protein && PF13509:S1 domain
EF_RS11905	193.958	461.814	-1.25656	9.52731e-10	4.65189e-09	hypothetical protein && -
EF_RS08125	48.1815	114.709	-1.25015	0.00150795	0.0032808	LapA family protein && PF06305:Protein of unknown function (DUF1049)
EF_RS00915	734.359	1740.83	-1.24493	4.78598e-11	2.65319e-10	bifunctional hydroxymethylpyrimidine kinase/phosphomethylpyrimidine kinase && PF08543:Phosphomethylpyrimidine kinase
EF_RS09945	281.343	666.071	-1.24371	2.74496e-05	8.01085e-05	Abi family protein && PF07751:Abi-like protein
EF_RS07565	165.455	392.575	-1.24253	1.7853e-05	5.37071e-05	LCP family protein && PF03816:Cell envelope-related transcriptional attenuator domain
EF_RS06035	187.328	443.029	-1.24202	1.57744e-05	4.79082e-05	hypothetical protein && -
EF_RS06505	91.7016	215.478	-1.23133	0.00091761	0.00207833	alpha-glycosidase && PF02903:Alpha amylase, N-terminal ig-like domain|PF00128:Alpha amylase, catalytic domain
EF_RS04055	109.695	257.238	-1.22858	3.90899e-05	0.000112019	hypothetical protein && -
EF_RS06010	161.072	375.612	-1.22717	2.12654e-08	9.01384e-08	oxidoreductase && PF01408:Oxidoreductase family, NAD-binding Rossmann fold|PF02894:Oxidoreductase family, C-terminal alpha/beta domain
EF_RS04205	93.9541	220.086	-1.22518	0.000250214	0.00063593	hypothetical protein && -
EF_RS04560	110.688	257.913	-1.22455	1.31509e-06	4.54288e-06	endonuclease/exonuclease/phosphatase family protein && PF03372:Endonuclease/Exonuclease/phosphatase family
EF_RS13825	34.2518	80.2497	-1.22344	0.00904774	0.0171307	HAD family hydrolase && PF00702:haloacid dehalogenase-like hydrolase
EF_RS15615	81.4162	189.293	-1.22303	6.89935e-05	0.000192499	DUF951 domain-containing protein && PF06107:Bacterial protein of unknown function (DUF951)
EF_RS05765	956.452	2231.25	-1.2222	0.000198637	0.000514229	response regulator transcription factor && PF00486:Transcriptional regulatory protein, C terminal|PF00072:Response regulator receiver domain
EF_RS03440	95.2867	223.509	-1.22199	2.96476e-06	9.85279e-06	hypothetical protein && -
EF_RS14760	315.297	735.45	-1.22079	0.000244487	0.000623246	50S ribosomal protein L28 && PF00830:Ribosomal L28 family
EF_RS09370	8014.66	18673.2	-1.22028	1.82833e-14	1.36533e-13	type I glyceraldehyde-3-phosphate dehydrogenase && PF02800:Glyceraldehyde 3-phosphate dehydrogenase, C-terminal domain|PF00044:Glyceraldehyde 3-phosphate dehydrogenase, NAD binding domain
EF_RS03675	1256.65	2925.73	-1.21891	1.31316e-10	6.98977e-10	PEP phosphonomutase && -
EF_RS15285	4782.56	11075.2	-1.21149	0.000390546	0.000947988	50S ribosomal protein L13 && PF00572:Ribosomal protein L13
EF_RS03220	38.3532	88.7021	-1.20326	0.00672052	0.0129957	rRNA pseudouridine synthase && PF00849:RNA pseudouridylate synthase|PF01479:S4 domain
EF_RS00295	29.024	66.1571	-1.1993	0.00189155	0.00403922	LLM class flavin-dependent oxidoreductase && PF00296:Luciferase-like monooxygenase
EF_RS05930	88.4266	202.646	-1.1975	0.000650834	0.00151464	NADPH-dependent oxidoreductase && PF03358:NADPH-dependent FMN reductase|PF13596:PAS domain
EF_RS11225	90.7433	208.052	-1.19684	6.15588e-07	2.22014e-06	GNAT family N-acetyltransferase && PF13530:Sterol carrier protein domain|PF13527:Acetyltransferase (GNAT) domain
EF_RS06660	230.335	528.758	-1.19539	1.76278e-08	7.54757e-08	alanine--tRNA ligase && PF02272:DHHA1 domain|PF01411:tRNA synthetases class II (A)|PF07973:Threonyl and Alanyl tRNA synthetase second additional domain
EF_RS12540	105.393	240.682	-1.19336	6.82003e-08	2.73556e-07	hypothetical protein && PF13556:PucR C-terminal helix-turn-helix domain|PF05651:Putative sugar diacid recognition
EF_RS09870	81.587	185.829	-1.1909	1.9799e-05	5.92803e-05	multidrug efflux MFS transporter && PF07690:Major Facilitator Superfamily
EF_RS11850	215.28	492.148	-1.18971	5.40556e-10	2.7124e-09	phosphatidate cytidylyltransferase && PF01148:Cytidylyltransferase family
EF_RS00525	605.771	1376.93	-1.18453	0.000344246	0.000846119	PLP-dependent aminotransferase family protein && PF00155:Aminotransferase class I and II|PF00392:Bacterial regulatory proteins, gntR family
EF_RS01080	138.637	315.022	-1.1845	1.39907e-06	4.81986e-06	energy-coupling factor ABC transporter ATP-binding protein && PF00005:ABC transporter|PF07673:Protein of unknown function (DUF1602)
EF_RS01190	434.766	987.008	-1.18374	6.09303e-06	1.95084e-05	RNA-binding protein S1 && PF00575:S1 RNA binding domain
EF_RS07870	24.6546	56.7077	-1.18188	0.00807541	0.0154394	cob(I)yrinic acid a%2Cc-diamide adenosyltransferase && PF01923:Cobalamin adenosyltransferase
EF_RS15625	221.351	501.357	-1.18161	0.00116654	0.0025913	ParA family protein && PF01656:CobQ/CobB/MinD/ParA nucleotide binding domain
EF_RS13815	346.416	783.954	-1.17956	5.36164e-05	0.000151258	transcription elongation factor GreA && PF01272:Transcription elongation factor, GreA/GreB, C-term|PF03449:Transcription elongation factor, N-terminal
EF_RS10665	100.526	226.961	-1.17388	0.0166183	0.0299034	DNRLRE domain-containing protein && PF07532:Bacterial Ig-like domain (group 4)
EF_RS08520	27.1208	62.0774	-1.17155	0.00630766	0.012244	QueT transporter family protein && PF06177:QueT transporter
EF_RS04130	143.222	321.49	-1.17017	2.8922e-06	9.64954e-06	tRNA preQ1(34) S-adenosylmethionine ribosyltransferase-isomerase QueA && PF02547:Queuosine biosynthesis protein
EF_RS01855	99.4062	222.109	-1.16251	1.4957e-05	4.55347e-05	cysteine desulfurase && PF00266:Aminotransferase class-V
EF_RS10510	80.9556	180.358	-1.16222	4.38381e-05	0.000124921	YihY/virulence factor BrkB family protein && PF03631:Virulence factor BrkB
EF_RS04085	194.226	435.227	-1.16153	1.73742e-08	7.4768e-08	YhgE/Pip domain-containing protein && PF12698:ABC-2 family transporter protein
EF_RS15010	193.292	432.356	-1.15889	6.01738e-08	2.43282e-07	competence/damage-inducible protein A && PF00994:Probable molybdopterin binding domain|PF02464:Competence-damaged protein
EF_RS12465	123.815	275.697	-1.15808	7.37125e-05	0.000204766	LysM peptidoglycan-binding domain-containing protein && PF01832:Mannosyl-glycoprotein endo-beta-N-acetylglucosaminidase|PF01476:LysM domain
EF_RS00520	140.515	313.516	-1.15762	9.45383e-06	2.94158e-05	MepB family protein && PF08877:MepB protein
EF_RS06500	1212.59	2697.23	-1.15364	1.77781e-11	1.03292e-10	extracellular solute-binding protein && PF13416:Bacterial extracellular solute-binding protein
EF_RS14215	311.208	692.907	-1.15249	3.09792e-10	1.59223e-09	allantoate deiminase && PF01546:Peptidase family M20/M25/M40
EF_RS14555	39.9538	89.1591	-1.15088	0.00852256	0.0162332	biotin transporter BioY && PF02632:BioY family
EF_RS02530	184.588	408.285	-1.14993	9.35047e-06	2.91299e-05	2-dehydropantoate 2-reductase && PF08546:Ketopantoate reductase PanE/ApbA C terminal|PF02558:Ketopantoate reductase PanE/ApbA
EF_RS04310	65.3125	145.91	-1.14688	8.92777e-05	0.000244791	DUF3899 domain-containing protein && PF13038:Domain of unknown function (DUF3899)
EF_RS05740	438.491	969.444	-1.14407	2.16559e-07	8.23118e-07	TIGR01457 family HAD-type hydrolase && PF13242:HAD-hyrolase-like|PF13344:Haloacid dehalogenase-like hydrolase
EF_RS06340	38.609	85.4582	-1.14144	0.00100049	0.00225198	helix-turn-helix transcriptional regulator && PF12844:Helix-turn-helix domain
EF_RS06355	26.7952	59.3239	-1.13604	0.00894867	0.0169684	hypothetical protein && PF13930:DNA/RNA non-specific endonuclease
EF_RS05790	43.7964	95.5939	-1.13515	0.00113215	0.00252152	permease && PF03773:Predicted permease
EF_RS09250	245.611	537.06	-1.13175	1.18713e-09	5.73029e-09	FAD-dependent oxidoreductase && PF02852:Pyridine nucleotide-disulphide oxidoreductase, dimerisation domain|PF07992:Pyridine nucleotide-disulphide oxidoreductase
EF_RS13530	331.822	724.652	-1.13165	2.62101e-07	9.85888e-07	threonine--tRNA ligase && PF02824:TGS domain|PF07973:Threonyl and Alanyl tRNA synthetase second additional domain|PF00587:tRNA synthetase class II core domain (G, H, P, S and T)|PF03129:Anticodon binding domain
EF_RS13675	315.142	689.781	-1.13116	6.96481e-08	2.78483e-07	NAD(P)-dependent oxidoreductase && PF14833:NAD-binding of NADP-dependent 3-hydroxyisobutyrate dehydrogenase|PF03446:NAD binding domain of 6-phosphogluconate dehydrogenase
EF_RS10575	335.972	734.684	-1.1307	0.00100391	0.00225768	YxeA family protein && PF06486:Protein of unknown function (DUF1093)
EF_RS06650	335.403	734.06	-1.12742	1.446e-10	7.63286e-10	DEAD/DEAH box helicase && PF00270:DEAD/DEAH box helicase|PF00271:Helicase conserved C-terminal domain
EF_RS09815	136.706	298.312	-1.1259	3.69385e-08	1.53246e-07	prenyltransferase && PF01040:UbiA prenyltransferase family
EF_RS13640	67.5178	147.518	-1.1223	0.00105187	0.00235928	3-oxoacyl-[acyl-carrier-protein] reductase && PF00106:short chain dehydrogenase
EF_RS13680	962.205	2087.82	-1.1186	3.71153e-07	1.36971e-06	glycosyltransferase family 4 protein && PF00534:Glycosyl transferases group 1|PF13439:Glycosyltransferase Family 4
EF_RS14595	65.1843	141.122	-1.11214	0.0153244	0.027772	peptide ABC transporter substrate-binding protein && PF00496:Bacterial extracellular solute-binding proteins, family 5 Middle
EF_RS09245	204.475	441.228	-1.11207	1.65709e-07	6.33636e-07	helix-turn-helix domain-containing protein && PF05043:Mga helix-turn-helix domain
EF_RS04870	114.848	248.805	-1.11186	9.12079e-07	3.21188e-06	antibiotic biosynthesis monooxygenase && PF03992:Antibiotic biosynthesis monooxygenase
EF_RS14655	41.4089	90.4396	-1.11116	0.00795845	0.0152387	cupin domain-containing protein && PF06172:Cupin superfamily (DUF985)
EF_RS04335	144.975	313.073	-1.10938	0.0279908	0.0480491	helix-turn-helix domain-containing protein && PF12323:Helix-turn-helix domain|PF01385:Probable transposase
EF_RS14210	276.404	595.82	-1.10701	2.32288e-08	9.797e-08	(S)-ureidoglycine aminohydrolase && PF07883:Cupin domain
EF_RS01815	122.687	263.011	-1.10448	0.00274079	0.00571804	chitin-binding protein && PF03067:Chitin binding domain
EF_RS04230	36.7031	79.2259	-1.10136	0.00732275	0.0140745	hypothetical protein && -
EF_RS13090	58.1819	124.287	-1.10059	0.00357095	0.00726495	recombination protein RecR && PF02132:RecR protein|PF13662:Toprim domain
EF_RS13790	664.771	1425.57	-1.0989	9.04054e-06	2.82684e-05	iron-sulfur cluster biosynthesis protein && -
EF_RS06415	608.982	1303.79	-1.09736	6.31516e-08	2.54511e-07	GntR family transcriptional regulator && PF07702:UTRA domain|PF00392:Bacterial regulatory proteins, gntR family
EF_RS00540	38.7845	83.1131	-1.09573	0.00310632	0.00640174	ATP-binding protein && PF01923:Cobalamin adenosyltransferase
EF_RS04385	42.2623	89.9463	-1.09063	0.00263233	0.00550081	LysR family transcriptional regulator && PF03466:LysR substrate binding domain|PF00126:Bacterial regulatory helix-turn-helix protein, lysR family
EF_RS14455	80.1154	171.392	-1.08973	2.34578e-05	6.90943e-05	DNA-3-methyladenine glycosylase I && PF03352:Methyladenine glycosylase
EF_RS04220	126.2	268.808	-1.08876	7.72076e-05	0.000214007	cellulose synthase catalytic subunit && PF03170:Bacterial cellulose synthase subunit
EF_RS02505	10064.7	21275.6	-1.07991	7.89719e-05	0.00021842	type II toxin-antitoxin system RelB/DinJ family antitoxin && PF04221:RelB antitoxin
EF_RS09990	86.9811	183.025	-1.0726	0.0140379	0.0255684	endolysin && PF05382:Bacteriophage peptidoglycan hydrolase
EF_RS15760	123.405	260.094	-1.07021	2.23109e-06	7.52291e-06	response regulator transcription factor && PF00486:Transcriptional regulatory protein, C terminal|PF00072:Response regulator receiver domain
EF_RS05895	211.164	443.036	-1.06893	0.000136832	0.000365316	ABC transporter ATP-binding protein && PF08402:TOBE domain|PF00005:ABC transporter
EF_RS12380	1055.42	2206.9	-1.0659	2.80954e-07	1.05213e-06	F0F1 ATP synthase subunit beta && PF02874:ATP synthase alpha/beta family, beta-barrel domain|PF00006:ATP synthase alpha/beta family, nucleotide-binding domain|PF00306:ATP synthase alpha/beta chain, C terminal domain
EF_RS03035	61.8198	128.852	-1.06471	0.00022916	0.000587715	aldo/keto reductase && PF00248:Aldo/keto reductase family
EF_RS04295	40.5567	85.7897	-1.06356	0.0064247	0.0124521	pentapeptide repeat-containing protein && PF13599:Pentapeptide repeats (9 copies)
EF_RS04215	79.8504	166.165	-1.05667	0.00049294	0.00117298	glycosyltransferase family 2 protein && PF13641:Glycosyltransferase like family 2
EF_RS04200	141.616	294.561	-1.05466	1.2975e-06	4.4882e-06	hypothetical protein && -
EF_RS06075	278.137	577.851	-1.05367	0.00126188	0.00278358	response regulator transcription factor && PF00072:Response regulator receiver domain|PF00486:Transcriptional regulatory protein, C terminal
EF_RS13040	60.9742	126.505	-1.05141	0.00261383	0.00546665	anaerobic ribonucleoside-triphosphate reductase activating protein && PF13353:4Fe-4S single cluster domain
EF_RS07470	277.419	574.561	-1.04711	4.94322e-07	1.80069e-06	ribosome biogenesis GTPase Der && PF14714:KH-domain-like of EngA bacterial GTPase enzymes, C-terminal|PF01926:50S ribosome-binding GTPase
EF_RS10040	31.7236	65.2861	-1.04227	0.0114597	0.021238	hypothetical protein && -
EF_RS09780	81.6614	169.395	-1.04217	0.000655133	0.00152185	amino acid permease && PF13520:Amino acid permease
EF_RS03540	93.2996	193.116	-1.04028	0.000418041	0.00100676	deoxynucleoside kinase && PF01712:Deoxynucleoside kinase
EF_RS12290	54.245	111.356	-1.03984	0.000882555	0.00200251	ECF transporter S component && PF12822:Protein of unknown function (DUF3816)
EF_RS02580	966.9	1977.96	-1.03212	2.30562e-09	1.08007e-08	type 2 lantipeptide synthetase LanM && PF05147:Lanthionine synthetase C-like protein|PF13575:Domain of unknown function (DUF4135)
EF_RS07335	363.814	745.736	-1.03142	1.57726e-06	5.41172e-06	cation-translocating P-type ATPase && PF00122:E1-E2 ATPase|PF00702:haloacid dehalogenase-like hydrolase
EF_RS08350	127.032	259.62	-1.0289	4.60164e-06	1.49981e-05	YdeI/OmpD-associated family protein && PF13376:Bacteriocin-protection, YdeI or OmpD-Associated
EF_RS02195	177.383	362.84	-1.02595	3.25971e-05	9.42643e-05	o-succinylbenzoate--CoA ligase && PF13193:AMP-binding enzyme C-terminal domain|PF00501:AMP-binding enzyme
EF_RS06300	70482.5	143300	-1.02371	0.00246606	0.00517465	nucleotide exchange factor GrpE && PF01025:GrpE
EF_RS11305	333.984	677.086	-1.02075	9.85521e-05	0.000269058	DUF5590 domain-containg protein && -
EF_RS11975	43.6187	88.6094	-1.01749	0.00808352	0.0154432	conjugal transfer protein && PF12642:Conjugative transposon protein TcpC
EF_RS10275	86.7192	174.939	-1.0102	0.000193044	0.000501678	energy-coupling factor transporter transmembrane protein EcfT && PF02361:Cobalt transport protein
EF_RS15680	597.088	1201	-1.00652	5.05735e-10	2.55281e-09	tRNA uridine-5-carboxymethylaminomethyl(34) synthesis enzyme MnmG && PF13932:GidA associated domain|PF01134:Glucose inhibited division protein A
EF_RS11750	63.0406	126.566	-1.00483	0.000366204	0.000894031	ribosomal protein S18-alanine N-acetyltransferase && PF13673:Acetyltransferase (GNAT) domain
EF_RS11605	124.794	250.539	-1.00292	0.000325096	0.000804503	inorganic phosphate transporter && PF01384:Phosphate transporter family

## Sheet: Table S1 48h
Table S1. DEGs of E. faecalis (48h)
gene_id	BC	BN	log2FoldChange	pvalue	padj	gene_description
EF_RS00955	925.395	67021.3	6.17841	4.12092e-58	1.01663e-54	50S ribosomal protein L22
EF_RS04270	1451.32	123758	6.41402	1.05874e-56	8.90893e-54	aldehyde-alcohol dehydrogenase
EF_RS08205	1957.99	169494	6.43572	1.08337e-56	8.90893e-54	glycosyl hydrolase
EF_RS12335	1187.8	88608.3	6.22107	1.17009e-54	7.21652e-52	protein-N(pi)-phosphohistidine--sugar phosphotransferase
EF_RS06140	5157.61	369023	6.16086	2.1643e-54	1.06787e-51	translation initiation factor IF-2
EF_RS00930	1433.39	89418.7	5.96308	4.62678e-54	1.90238e-51	50S ribosomal protein L3
EF_RS12340	752.332	54862.7	6.18831	1.2464e-53	4.39268e-51	BglG family transcriptional antiterminator
EF_RS01000	405.835	21867.8	5.75177	3.18535e-52	9.82281e-50	30S ribosomal protein S8
EF_RS00925	661.221	41289.4	5.96449	8.18934e-52	2.24479e-49	30S ribosomal protein S10
EF_RS00905	3517.53	170576	5.59971	1.35332e-50	3.33865e-48	elongation factor G
EF_RS12330	1088.49	55068.4	5.66083	2.41152e-48	5.40837e-46	glycosyl hydrolase
EF_RS03560	798.6	36129	5.49954	1.11781e-47	2.29804e-45	sodium/dicarboxylate symporter family protein
EF_RS01370	1306.07	56078.4	5.42414	1.79577e-45	3.40783e-43	protein-N(pi)-phosphohistidine--sugar phosphotransferase
EF_RS05810	690.151	29116.3	5.39877	1.00567e-44	1.77213e-42	hypothetical protein EF1202
EF_RS08210	1370.74	61157.3	5.4795	2.2081e-44	3.6316e-42	hypothetical protein EF1708
EF_RS00900	522.006	17142.1	5.03733	3.29152e-43	5.07512e-41	30S ribosomal protein S7
EF_RS00935	498.719	16428.6	5.04183	5.24395e-43	7.6099e-41	50S ribosomal protein L4
EF_RS01375	608.401	20453	5.07114	2.71399e-40	3.71967e-38	6-phospho-beta-glucosidase
EF_RS12875	1429.83	53116.4	5.21524	2.10244e-39	2.72985e-37	50S ribosomal protein L11
EF_RS00940	444.945	27281.6	5.93816	5.86006e-39	6.88418e-37	50S ribosomal protein L23
EF_RS03885	977.706	43261.1	5.46753	1.18439e-38	1.32785e-36	PTS system, IIAB components
EF_RS06300	6662.87	186748	4.80881	1.23796e-38	1.32785e-36	heat shock protein GrpE
EF_RS08100	701.372	19943.2	4.82958	3.95043e-38	4.06071e-36	DegV family protein
EF_RS00990	1116.48	24290.2	4.44334	1.17536e-37	1.15984e-35	50S ribosomal protein L5
EF_RS05755	375.68	10353.3	4.78444	1.53419e-37	1.45571e-35	DegV family protein
EF_RS00910	9641.98	209764	4.44329	2.6991e-37	2.46618e-35	elongation factor Tu
EF_RS00030	4518.2	116858	4.69287	5.64027e-37	4.63818e-35	DNA gyrase subunit A
EF_RS11540	918.076	24702	4.74987	1.1532e-36	9.17725e-35	guanosine 5&apos;-monophosphate oxidoreductase
EF_RS06135	24.8677	1518.98	5.93269	2.06837e-36	1.59459e-34	ribosomal protein L7A family protein
EF_RS14510	462.309	13008.8	4.81448	2.25423e-36	1.68521e-34	rod shape-determining protein MreD
EF_RS01060	1738.23	40336.5	4.53639	2.32922e-36	1.69005e-34	DNA-directed RNA polymerase subunit alpha
EF_RS10605	1418.21	38879	4.77685	2.69968e-36	1.90289e-34	alpha-1,2-mannosidase
EF_RS12865	1846.04	76941.7	5.38126	6.53825e-36	4.35942e-34	50S ribosomal protein L10
EF_RS01055	329.244	7892.18	4.58319	1.20777e-35	7.84096e-34	30S ribosomal protein S11
EF_RS00950	200.447	4866.79	4.60168	1.46583e-35	9.27235e-34	30S ribosomal protein S19
EF_RS13865	258.576	6344.03	4.61674	5.75246e-35	3.50313e-33	cold-shock domain-contain protein
EF_RS04640	285.572	7230.71	4.66221	1.3923e-34	7.80636e-33	hypothetical protein EF0976
EF_RS01035	317.583	6940.01	4.44973	2.08586e-34	1.11866e-32	adenylate kinase
EF_RS11405	6874.71	164185	4.57788	2.20289e-34	1.15628e-32	30S ribosomal protein S2
EF_RS03890	437.96	11000.8	4.65066	2.29538e-34	1.17973e-32	PTS system transporter subunit IIC
EF_RS06295	4157.49	116990	4.81453	3.52098e-34	1.77271e-32	heat-inducible transcription repressor
EF_RS12495	1788.76	40658.2	4.50651	6.19394e-34	2.88311e-32	chaperone GroES
EF_RS15025	1109.63	25472	4.52077	7.53958e-34	3.44447e-32	rrf2 family protein
EF_RS00965	216.392	4516.96	4.38364	1.26391e-33	5.37597e-32	50S ribosomal protein L16
EF_RS15020	2968.1	57036.1	4.26427	6.88955e-33	2.78632e-31	FMN reductase
EF_RS11330	882.776	18334.8	4.37639	9.41314e-33	3.68607e-31	prolyl-tRNA synthetase
EF_RS04990	1002.14	24440.2	4.6081	1.18318e-32	4.56078e-31	hypothetical protein EF1047
EF_RS06145	688.017	12359.2	4.16699	7.87718e-32	2.90045e-30	ribosome-binding factor A
EF_RS04755	246.786	5062.23	4.35844	8.41675e-32	3.05355e-30	cell division protein
EF_RS04340	2564.45	53122.4	4.3726	2.72983e-31	9.35347e-30	translation initiation factor IF-3
EF_RS04750	264.823	5410.57	4.35268	5.48367e-31	1.85318e-29	hypothetical protein EF0998
EF_RS04745	1144.68	21056.1	4.20122	6.94173e-31	2.25332e-29	cell division protein FtsZ
EF_RS13045	3945.92	76598.9	4.27889	7.18936e-31	2.30322e-29	DNA-directed DNA polymerase IV
EF_RS11235	80531.9	3.70814e+06	5.52499	7.28216e-31	2.30322e-29	ATP-dependent chaperone protein ClpB
EF_RS01960	783.408	14326	4.19272	1.17655e-30	3.62818e-29	hypothetical protein EF0394
EF_RS02640	277.861	6057.8	4.44636	1.28063e-30	3.90038e-29	PTS system glucose/sucrose-specific EIICBA component domain protein [Enterococcus faecalis 62]
EF_RS00960	2102.64	87963.6	5.38664	3.90853e-30	1.16173e-28	30S ribosomal protein S3
EF_RS11335	814.563	15538.5	4.25367	7.67218e-30	2.20085e-28	membrane-associated zinc metalloprotease
EF_RS15005	1932.7	33590.3	4.11936	2.0425e-29	5.66162e-28	recombinase A
EF_RS03645	3111.36	54621.4	4.13385	2.1266e-29	5.82925e-28	excinuclease ABC subunit B
EF_RS04740	1274.42	21926.8	4.10478	3.63607e-29	9.85734e-28	cell division protein FtsA
EF_RS06120	2366.96	44602.1	4.236	9.86626e-29	2.61721e-27	hypothetical protein OG1RF_11038
EF_RS06790	4279.3	75301.3	4.13723	3.2618e-28	8.29574e-27	excinuclease ABC subunit C
EF_RS00850	1554.36	22003.4	3.82333	3.45146e-28	8.68852e-27	purine nucleoside phosphorylase
EF_RS00820	882.911	14832.1	4.07031	4.27925e-28	1.06635e-26	ABC transporter ATP-binding protein
EF_RS00840	3021.99	46150.7	3.93278	4.82831e-28	1.17935e-26	phosphopentomutase
EF_RS00845	1126.61	16705.4	3.89025	5.41641e-28	1.29731e-26	purine nucleoside phosphorylase
EF_RS12505	826.552	13760.8	4.05732	7.82029e-28	1.82006e-26	redox-sensing transcriptional repressor Rex
EF_RS03875	1404.5	22475.3	4.00021	1.13917e-27	2.62649e-26	beta-galactosidase
EF_RS08385	270.43	4179	3.94983	1.31907e-27	2.98545e-26	UTP-glucose-1-phosphate uridylyltransferase
EF_RS15165	693.802	11011.1	3.98829	1.60686e-27	3.60374e-26	adhesion lipoprotein
EF_RS01040	508.043	7792.06	3.93898	1.82554e-27	3.98548e-26	translation initiation factor IF-1
EF_RS01050	154.068	2338.5	3.92395	2.00136e-27	4.33102e-26	30S ribosomal protein S13
EF_RS01900	51.9655	1018.11	4.29219	2.8739e-27	6.0084e-26	hypothetical protein EFD32_0314
EF_RS10315	494.219	7224.52	3.86968	3.77413e-27	7.75899e-26	regulatory protein GlnR
EF_RS04935	110.786	1823.48	4.04085	8.43387e-27	1.69157e-25	nucleoside diphosphate kinase
EF_RS14380	359.641	5616.69	3.96509	8.66027e-27	1.72297e-25	PTS system transporter subunit IIA
EF_RS00010	700.846	10566.3	3.91423	1.26912e-26	2.48487e-25	DNA polymerase III subunit beta
EF_RS00025	6522.28	103326	3.98569	1.53596e-26	2.89254e-25	DNA topoisomerase subunit B
EF_RS00995	22.542	462.358	4.35833	1.81163e-26	3.38583e-25	30S ribosomal protein S14
EF_RS14905	786.046	10110.4	3.68508	2.38269e-26	4.41962e-25	predicted protein
EF_RS14375	554.999	11721.8	4.40057	4.02231e-26	7.3504e-25	hypothetical protein EF3032
EF_RS05560	525.847	7595.61	3.85245	9.92285e-26	1.78684e-24	cell division initiation protein DivIVA
EF_RS03870	1531.65	22929	3.90401	1.31511e-25	2.33409e-24	family 88 glycosyl hydrolase
EF_RS05995	225.138	3390.14	3.91246	1.77811e-25	3.11105e-24	predicted protein
EF_RS11255	731.569	10523.3	3.84645	2.35449e-25	4.0619e-24	phosphoribosylaminoimidazole carboxylase
EF_RS15315	7275.4	98798.8	3.7634	3.77937e-25	6.43015e-24	DNA-directed RNA polymerase subunit beta
EF_RS08390	484.778	7000.86	3.85214	5.505e-25	9.23867e-24	NAD(P)H-dependent glycerol-3-phosphate dehydrogenase
EF_RS12870	250.208	3419.52	3.7726	7.29824e-25	1.20837e-23	50S ribosomal protein L1
EF_RS00810	655.758	8424.49	3.68335	1.04373e-24	1.71658e-23	hypothetical protein EF0176
EF_RS12490	14654	162621	3.47215	2.6833e-24	4.21638e-23	chaperonin, 60 kDa
EF_RS13200	13.1526	269.265	4.35561	2.96148e-24	4.56623e-23	hypothetical protein, partial
EF_RS14385	1046.58	15284.5	3.86832	2.98809e-24	4.57864e-23	GntR family transcriptional regulator
EF_RS07740	1226.13	15557	3.66538	4.57807e-24	6.9289e-23	cardiolipin synthetase
EF_RS08300	109.099	1499.81	3.78106	5.72216e-24	8.40272e-23	cold-shock domain-contain protein
EF_RS04765	563.812	6806.49	3.59362	7.57289e-24	1.10488e-22	S4 domain-containing protein
EF_RS05900	389.922	5336.92	3.77475	7.61368e-24	1.10488e-22	spermidine/putrescine ABC transporter spermidine/putrescine-binding protein
EF_RS13525	1063.54	13438.3	3.65941	1.79845e-23	2.56461e-22	penicillin binding protein
EF_RS03435	1172.05	14392.7	3.61824	2.30348e-23	3.24725e-22	trigger factor
EF_RS05775	511.938	6361.71	3.63537	3.27542e-23	4.53958e-22	predicted protein
EF_RS05660	2301.27	23060.9	3.32494	4.17968e-23	5.72848e-22	50S ribosomal protein L31
EF_RS11295	739.622	8786.47	3.57042	6.05365e-23	8.07262e-22	asparaginyl-tRNA synthetase
EF_RS06305	19990.5	190439	3.25195	6.17099e-23	8.18486e-22	dnak protein
EF_RS11670	664.779	8541.44	3.68353	9.61177e-23	1.24148e-21	hypothetical protein
EF_RS11270	1890.1	21302.8	3.49451	1.06202e-22	1.35751e-21	TIM-barrel fold family protein
EF_RS01905	358.279	4403.5	3.6195	1.52939e-22	1.93487e-21	hypothetical protein EF0381
EF_RS00815	954.457	10103.5	3.40403	2.54062e-22	3.11826e-21	ABC superfamily ATP binding cassette transporter, binding protein
EF_RS11250	534.141	6135.08	3.52179	2.66519e-22	3.25496e-21	adenylosuccinate lyase
EF_RS11400	2239.52	23877	3.41436	2.76575e-22	3.36113e-21	elongation factor Ts
EF_RS08020	119.515	1540.2	3.68786	3.34872e-22	4.04965e-21	MarR family transcriptional regulator
EF_RS07965	377.838	6957.63	4.20276	7.92906e-22	9.27061e-21	conserved hypothetical protein
EF_RS04760	102.623	1274.77	3.63481	8.60784e-22	1.00168e-20	conserved hypothetical protein
EF_RS08470	2544.8	28188.8	3.4695	8.88292e-22	1.02883e-20	preprotein translocase subunit SecA
EF_RS13555	716.708	8005.51	3.48154	1.50007e-21	1.72125e-20	endo-beta-N-acetylglucosaminidase
EF_RS07765	4587.02	44483.4	3.27764	1.75623e-21	2.00584e-20	formate acetyltransferase
EF_RS03580	793.043	8537.27	3.4283	2.29744e-21	2.61188e-20	hypothetical protein EF0748
EF_RS09145	1102.04	10899.2	3.30596	4.13377e-21	4.61449e-20	maoC family protein
EF_RS07455	1140.68	11258.1	3.303	4.85313e-21	5.34494e-20	LysM domain protein
EF_RS07960	237.378	2677.09	3.49541	5.07276e-21	5.53739e-20	LysR family transcriptional regulator
EF_RS05380	2092.17	19753.9	3.23906	5.51955e-21	5.94617e-20	hypothetical protein EF1114
EF_RS04715	753.085	8153.71	3.43657	5.95961e-21	6.39233e-20	penicillin-binding protein C
EF_RS01150	1972.56	19651.1	3.31647	9.27403e-21	9.90435e-20	predicted protein
EF_RS13580	296.971	3268.41	3.4602	1.12095e-20	1.18686e-19	iojap-like ribosome-associated protein [Enterococcus pallens]
EF_RS06310	16708.2	133770	3.00112	1.26797e-20	1.32546e-19	dnaJ protein
EF_RS14505	686.178	21201.9	4.94947	1.50106e-20	1.56249e-19	secreted lipase
EF_RS04695	298.07	3106.27	3.38146	2.37943e-20	2.45609e-19	lipoprotein
EF_RS03650	2073.57	20235.6	3.2867	2.65719e-20	2.73137e-19	excinuclease ABC subunit A
EF_RS00980	287.443	7496.31	4.70483	2.93533e-20	2.98316e-19	50S ribosomal protein L14
EF_RS09270	3158.97	29418.7	3.21921	4.95816e-20	4.93217e-19	putative potassium/sodium efflux P-type ATPase, fungal-type
EF_RS15615	96.3148	1075.65	3.4813	5.79151e-20	5.66971e-19	hypothetical protein EF3297
EF_RS01020	71.8563	939.562	3.7088	6.30831e-20	6.12701e-19	50S ribosomal protein L30
EF_RS12985	391.157	4034.97	3.36674	6.52248e-20	6.31018e-19	metallo-beta-lactamase
EF_RS01910	1348.21	14547.7	3.43167	7.03385e-20	6.77832e-19	predicted protein
EF_RS11550	787.228	11252.7	3.83734	7.90208e-20	7.52681e-19	chlorohydrolase
EF_RS03280	1050.99	9820.78	3.22409	8.58937e-20	8.11877e-19	DNA repair exonuclease
EF_RS14605	391.7	3867.52	3.30359	9.2172e-20	8.67895e-19	iron ABC transporter ATP-binding protein
EF_RS15620	348.671	3535.69	3.34206	9.9039e-20	9.29008e-19	ParB family chromosome partitioning protein
EF_RS11730	164.889	1582.31	3.26247	1.2386e-19	1.15306e-18	conserved hypothetical protein
EF_RS13905	335.935	3477.56	3.37182	1.28137e-19	1.18839e-18	redox-sensing transcriptional repressor Rex
EF_RS14600	369.666	3360.52	3.18439	1.74898e-19	1.60399e-18	iron ABC transporter substrate-binding protein
EF_RS10475	689.73	6235.83	3.17648	1.82487e-19	1.66739e-18	dTDP-glucose 4,6-dehydratase
EF_RS15070	364.399	3367.58	3.20812	1.93156e-19	1.75836e-18	hypothetical protein EF3184
EF_RS05770	706.905	7044.98	3.31701	2.67825e-19	2.42024e-18	VicK protein
EF_RS14400	4066.26	33829.6	3.05651	2.71787e-19	2.44707e-18	glutamyl-aminopeptidase
EF_RS02505	1890.27	21176.1	3.48577	2.99794e-19	2.67968e-18	conserved hypothetical protein
EF_RS06095	1019.12	8873.1	3.12212	3.0656e-19	2.73026e-18	sulfatase
EF_RS00795	849.24	7726.94	3.18565	4.81981e-19	4.26182e-18	pyrimidine-nucleoside phosphorylase
EF_RS14365	516.332	4935.98	3.25696	5.85955e-19	5.12607e-18	PTS system transporter subunit IIC
EF_RS05765	401.286	3939.51	3.29532	6.21779e-19	5.42024e-18	VicR protein
EF_RS09940	1955.8	27102.2	3.79258	6.99146e-19	6.03075e-18	hypothetical protein EF2084
EF_RS15125	513.937	4418.98	3.10405	7.72039e-19	6.61327e-18	YaeC family lipoprotein
EF_RS01850	1613.42	14834	3.20071	8.47202e-19	7.232e-18	septation ring formation regulator EzrA
EF_RS14360	356.478	3461.54	3.27953	1.33861e-18	1.13094e-17	PTS family mannose/fructose/sorbose porter component IID
EF_RS07635	317.99	2908.13	3.19304	1.41239e-18	1.1892e-17	N-acetylmuramoyl-L-alanine amidase
EF_RS05750	236.86	8718.79	5.20202	1.61088e-18	1.34258e-17	BS_ykrK family protein
EF_RS11770	863.943	7601.64	3.1373	1.77813e-18	1.47698e-17	hypothetical protein
EF_RS10270	1991.83	16452.3	3.04612	1.87758e-18	1.55436e-17	glucosamine--fructose-6-phosphate aminotransferase
EF_RS14520	1596.88	14029	3.13508	1.99388e-18	1.64511e-17	polynucleotide phosphorylase/polyadenylase
EF_RS01005	635.511	4908.6	2.94932	2.01227e-18	1.65475e-17	50S ribosomal protein L6
EF_RS02635	1157.11	10296.8	3.15359	2.03701e-18	1.66954e-17	phosphotransferase system IIC component
EF_RS03725	3090.38	28688.1	3.21459	2.06004e-18	1.68282e-17	cold shock domain-contain protein
EF_RS12370	516.745	4727.15	3.19345	2.38106e-18	1.92592e-17	hypothetical protein EF2606
EF_RS07915	387.222	3384.48	3.1277	2.39887e-18	1.93399e-17	ATP-dependent protease HslVU
EF_RS11390	150.386	1388.66	3.20696	3.38367e-18	2.68409e-17	ribosome recycling factor
EF_RS09445	1617.07	13007.1	3.00785	3.61519e-18	2.84942e-17	recombination factor protein RarA
EF_RS05780	380.141	3518.91	3.21052	4.34486e-18	3.41362e-17	predicted protein
EF_RS14355	853.387	6160.62	2.8518	5.06159e-18	3.96411e-17	phenylalanine--tRNA ligase beta subunit
EF_RS15610	950.613	8387.61	3.14133	5.22057e-18	4.07568e-17	GTP-dependent nucleic acid-binding protein EngD
EF_RS08120	1655.97	14045.6	3.08437	5.62464e-18	4.36352e-17	single-stranded-DNA-specific exonuclease RecJ
EF_RS08025	220.099	1845.5	3.06779	6.51145e-18	5.01992e-17	lactoylglutatione lyase
EF_RS03565	339.675	2929.67	3.10851	7.23956e-18	5.56386e-17	glyoxalase
EF_RS15155	472.245	4294.53	3.18489	7.58738e-18	5.81306e-17	cobalamin synthesis protein/P47K family protein
EF_RS03285	1551.18	12426.2	3.00195	8.01505e-18	6.12171e-17	hypothetical protein EF0683
EF_RS11675	3127.32	23100	2.8849	9.93953e-18	7.54487e-17	pyruvate carboxylase
EF_RS01010	173.159	1256.69	2.85946	1.01372e-17	7.64788e-17	50S ribosomal protein L18
EF_RS15765	694.861	5386.33	2.9545	1.27139e-17	9.56255e-17	jag protein
EF_RS03740	1254.37	10690.2	3.09125	1.3377e-17	9.9701e-17	acyltransferase
EF_RS14945	2105.91	16772.6	2.99359	1.45236e-17	1.07921e-16	possible Trehalose 6-phosphate phosphorylase
EF_RS13595	224.184	2220.31	3.30801	1.47631e-17	1.09371e-16	hypothetical protein EF2872
EF_RS00985	316.696	17077.8	5.75288	1.68223e-17	1.23882e-16	50S ribosomal protein L24
EF_RS13765	613.888	5206.51	3.08427	1.89973e-17	1.39069e-16	hypothetical protein EF2904
EF_RS11665	79.3119	693.623	3.12854	2.0183e-17	1.47312e-16	hypothetical protein EF2454
EF_RS06500	2269.09	20396.5	3.16814	2.28205e-17	1.65583e-16	sugar ABC transporter sugar-binding protein
EF_RS10480	223.79	1818.99	3.02292	2.39125e-17	1.72944e-16	dTDP-4-dehydrorhamnose 3,5-epimerase
EF_RS12675	471.458	3622.28	2.9417	3.88496e-17	2.77803e-16	hypothetical protein EF2673
EF_RS10585	2169.99	93527.5	5.42963	3.99279e-17	2.83868e-16	sugar-specific permease
EF_RS00515	551.59	4531.37	3.03828	4.54119e-17	3.19177e-16	endoribonuclease L-PSP
EF_RS05590	445.814	3340.52	2.90556	5.42625e-17	3.78152e-16	GntR family transcriptional regulator
EF_RS00895	583.33	27630.3	5.5658	5.8718e-17	4.08048e-16	30S ribosomal protein S12
EF_RS15775	407.791	3187.01	2.9663	6.72219e-17	4.65833e-16	ribonuclease P
EF_RS09510	1509.68	11879.4	2.97615	7.31107e-17	5.0381e-16	cold shock protein CspC
EF_RS15310	2509.25	42503.9	4.08227	7.90268e-17	5.41553e-16	DNA-directed RNA polymerase subunit beta&apos;
EF_RS12365	747.498	5970.9	2.99781	8.29919e-17	5.65291e-16	UDP-N-acetylglucosamine 1-carboxyvinyltransferase 1
EF_RS00415	467.317	3506.75	2.90766	9.13318e-17	6.17303e-16	predicted protein
EF_RS05600	501.746	4000.18	2.99504	1.02311e-16	6.87739e-16	N4-(beta-N-acetylglucosaminyl)-L-asparaginase
EF_RS03160	550.111	4186.47	2.92794	1.40625e-16	9.4017e-16	DeoR family transcriptional regulator
EF_RS15500	3473.18	22677.3	2.70692	1.57778e-16	1.05199e-15	ATP-dependent Clp protease, ATP-binding protein ClpC
EF_RS04235	302.895	2370.93	2.96856	1.6854e-16	1.12073e-15	aspartate aminotransferase
EF_RS00455	461.454	3669.21	2.99121	1.73947e-16	1.15048e-15	arginine repressor
EF_RS08095	380.057	2951.77	2.95729	1.95629e-16	1.28356e-15	GDSL-like Lipase/Acylhydrolase family protein
EF_RS05175	977.002	7772.82	2.992	2.22323e-16	1.44386e-15	galactose-1-phosphate uridylyltransferase
EF_RS03665	1107.41	8802.16	2.99067	2.22403e-16	1.44386e-15	hypothetical protein EF0767
EF_RS07910	689.293	5212.62	2.91882	2.79618e-16	1.8058e-15	ATP-dependent hsl protease ATP-binding subunit HslU
EF_RS03850	1172.96	9052.5	2.94817	2.83286e-16	1.82472e-15	pheromone binding protein
EF_RS04770	2023.47	12907	2.67325	3.00636e-16	1.92962e-15	cell division protein DivIVA
EF_RS11300	618.83	4759.02	2.94305	3.53856e-16	2.25572e-15	aspartate aminotransferase
EF_RS15415	340.017	2455.75	2.85249	3.65837e-16	2.32608e-15	PemK family transcriptional regulator
EF_RS00040	2468.87	15152.2	2.6176	3.91483e-16	2.47638e-15	single-strand binding protein
EF_RS11695	1351.78	10405	2.94435	4.19573e-16	2.64728e-15	GTP-binding protein TypA
EF_RS00005	760.916	5457.88	2.84253	4.52351e-16	2.83957e-15	chromosomal replication initiation protein
EF_RS09420	2167.95	16405	2.91973	5.17682e-16	3.20081e-15	GTP pyrophosphokinase
EF_RS01895	96.7476	736.472	2.92833	5.54685e-16	3.404e-15	death-on-curing family protein
EF_RS11735	294.084	2119.07	2.84913	5.83252e-16	3.57043e-15	HD domain-containing protein
EF_RS08220	603.909	4581.69	2.92348	6.78728e-16	4.14461e-15	LysR family transcriptional regulator, partial
EF_RS01495	291.42	2224.91	2.93257	7.16989e-16	4.36744e-15	transcriptional repressor CopY
EF_RS11415	271.594	2091.52	2.94503	7.26305e-16	4.41329e-15	RNA methyltransferase
EF_RS13760	783.422	5885.03	2.90919	7.40422e-16	4.48802e-15	ABC transporter substrate-binding protein
EF_RS08465	630.3	4690.36	2.89559	1.17828e-15	7.03827e-15	peptide chain release factor 2, programmed frameshift
EF_RS11485	243.069	1814.46	2.90011	1.41568e-15	8.37525e-15	Fur family transcriptional regulator
EF_RS03295	340.797	2283.2	2.74408	2.20551e-15	1.29857e-14	peptidylprolyl isomerase
EF_RS01380	795.274	5818.06	2.87101	2.26383e-15	1.32657e-14	glycosyl hydrolase
EF_RS06530	1855.02	11188.5	2.59252	2.34711e-15	1.36887e-14	pyruvate dehydrogenase complex E1 component subunit alpha
EF_RS14910	499.477	3575.88	2.83981	2.68842e-15	1.56055e-14	M16 family peptidase
EF_RS04705	442.109	12925.6	4.86969	3.28877e-15	1.90009e-14	S-adenosyl-methyltransferase MraW
EF_RS12345	332.329	2430.62	2.87064	3.41929e-15	1.96629e-14	acyl carrier protein
EF_RS08195	353.953	2476.19	2.80649	4.62455e-15	2.63482e-14	phosphate-binding protein
EF_RS00020	5303.85	34763.8	2.71247	5.26666e-15	2.98686e-14	recombination protein F
EF_RS11740	932.578	9394.73	3.33256	5.79145e-15	3.27695e-14	arginyl-tRNA synthetase
EF_RS04735	639.153	6417.67	3.32782	6.38645e-15	3.58892e-14	cell division protein FtsQ
EF_RS08170	862.93	5626.23	2.70485	8.16885e-15	4.56974e-14	signal recognition particle protein
EF_RS16195	5438.61	170606	4.97129	8.32487e-15	4.636e-14	ribosomal RNA adenine dimethylase family protein
EF_RS07215	392.716	2860.92	2.86492	9.26602e-15	5.12539e-14	predicted protein
EF_RS08030	137.535	890.298	2.69449	1.142e-14	6.27464e-14	phospholipase/carboxylesterase
EF_RS01170	2366.83	15208.1	2.68381	1.34706e-14	7.3522e-14	transcription-repair coupling factor
EF_RS04610	263.14	2300.03	3.12775	1.35879e-14	7.39986e-14	hypothetical protein EF0969
EF_RS11275	1540.88	10107	2.71353	1.46572e-14	7.86072e-14	N-acetylmuramoyl-L-alanine amidase
EF_RS14635	2012.96	12898.9	2.67986	1.48762e-14	7.96087e-14	bifunctional glutamate--cysteine ligase/glutathione synthetase
EF_RS15385	2752.26	66090.2	4.58575	1.49167e-14	7.96525e-14	pheromone cAD1 lipoprotein
EF_RS12825	404.912	2921.56	2.85106	1.99207e-14	1.04785e-13	recombination regulator RecX
EF_RS12695	1116.69	9579.25	3.10069	2.00072e-14	1.05016e-13	hypothetical protein EF2678
EF_RS13130	568.08	3776.06	2.73272	2.06832e-14	1.08105e-13	possible transcriptional regulator
EF_RS15150	14.6491	193.522	3.72362	3.17934e-14	1.63405e-13	50S ribosomal protein L33
EF_RS09465	663.497	3873.64	2.54553	3.48892e-14	1.78202e-13	acetate kinase
EF_RS05855	391.538	2540.04	2.69763	4.81861e-14	2.42108e-13	transcriptional regulator
EF_RS05215	1041.05	7275.91	2.80508	5.33364e-14	2.67441e-13	possible DNA-directed DNA polymerase
EF_RS10540	122.655	815.753	2.73353	7.14361e-14	3.53875e-13	hypothetical protein EF2205
EF_RS04620	244.869	1537.02	2.65006	7.15782e-14	3.53875e-13	phosphate-starvation-inducible protein PsiE
EF_RS07920	707.002	4467.65	2.65973	8.82313e-14	4.33599e-13	phage integrase family site specific recombinase
EF_RS08115	345.058	2256.33	2.70907	1.02884e-13	5.02601e-13	adenine phosphoribosyltransferase
EF_RS12980	446	2626.63	2.5581	1.37877e-13	6.65641e-13	lipoate-protein ligase A
EF_RS03170	473.338	3012.69	2.67011	1.51402e-13	7.2951e-13	phage SPO1 DNA polymerase-like protein
EF_RS10470	325.061	2118.13	2.70401	1.66071e-13	7.97074e-13	dTDP-4-dehydrorhamnose reductase
EF_RS11450	349.211	2076.43	2.57194	1.9521e-13	9.29695e-13	GTP-binding protein Era
EF_RS06085	688.788	3691.35	2.42202	2.54308e-13	1.20187e-12	hypothetical protein EF1262
EF_RS06550	460.882	2786.65	2.59606	2.614e-13	1.23303e-12	predicted protein
EF_RS15330	475.186	2968.68	2.64326	2.91654e-13	1.36789e-12	abortive phage resistance protein
EF_RS11480	148.361	1761.02	3.56923	2.97354e-13	1.39198e-12	30S ribosomal protein S21
EF_RS05575	918.492	5610.08	2.61068	3.23346e-13	1.50793e-12	thermostable carboxypeptidase 1
EF_RS12530	1574.61	9023.33	2.51866	3.96794e-13	1.83657e-12	hypothetical protein OG1RF_12015
EF_RS09345	1051.48	6771.66	2.6871	4.32081e-13	1.99615e-12	deoxyguanosinetriphosphate triphosphohydrolase-like protein
EF_RS03290	488.63	2676.14	2.45334	4.38954e-13	2.02411e-12	cmp-binding protein
EF_RS05905	473.963	2839.2	2.58264	5.798e-13	2.64883e-12	adenine deaminase
EF_RS12595	227.272	1322.53	2.54081	6.23374e-13	2.84263e-12	phosphopantothenoylcysteine decarboxylase
EF_RS13750	1490.24	8135.48	2.44868	6.27697e-13	2.85706e-12	D-isomer specific 2-hydroxyacid dehydrogenase
EF_RS15770	432.41	2468.21	2.51299	6.51064e-13	2.95797e-12	pheromone cCF10 percursor/lipoprotein, 60 kDa
EF_RS04250	1497.03	8495.4	2.50458	6.62606e-13	2.99936e-12	iron-containing alcohol dehydrogenase
EF_RS11680	727.873	4187.65	2.52438	6.9572e-13	3.13774e-12	cell cycle protein FtsW
EF_RS11240	299.068	5786.61	4.27417	7.78876e-13	3.49997e-12	hypothetical protein EF2357
EF_RS00945	723.923	22750.2	4.9739	8.70469e-13	3.89736e-12	50S ribosomal protein L2
EF_RS14610	594.673	3549.84	2.57759	8.8213e-13	3.94242e-12	iron ABC transporter permease
EF_RS07400	644.943	3875.05	2.58697	1.09119e-12	4.82431e-12	outer surface protein
EF_RS09475	437.878	2552.37	2.54323	1.19901e-12	5.27265e-12	adenine-specific methyltransferase
EF_RS15080	116.61	759.73	2.70379	1.21494e-12	5.3332e-12	hypothetical protein EF3186
EF_RS08200	344.554	2022.26	2.55316	1.24432e-12	5.45248e-12	aromatic amino acid aminotransferase
EF_RS05695	325.487	1828.46	2.48996	1.26229e-12	5.52141e-12	fructokinase
EF_RS04430	214.588	2350.71	3.45346	1.54266e-12	6.70024e-12	hypothetical protein EF0932
EF_RS15605	686.234	3587.14	2.38606	1.64506e-12	7.11992e-12	hypothetical protein EF3295
EF_RS09185	1053.73	5712.34	2.43858	1.8088e-12	7.80125e-12	ATP-dependent protease ATP-binding subunit
EF_RS12820	553.343	3304.64	2.57825	2.13019e-12	9.10774e-12	A/G-specific adenine glycosylase
EF_RS09890	637.921	3575.08	2.48653	2.14199e-12	9.14238e-12	ribose-phosphate pyrophosphokinase
EF_RS04700	261.268	2349.98	3.16905	2.1489e-12	9.15602e-12	cell division protein MraZ
EF_RS10485	493.457	2732.41	2.46917	2.51386e-12	1.06742e-11	glucose-1-phosphate thymidylyltransferase
EF_RS04710	190.988	5509.71	4.85042	2.5338e-12	1.07404e-11	cell division protein FtsL
EF_RS03745	508.009	2698.13	2.40903	2.66803e-12	1.12899e-11	S-adenosylmethionine synthetase
EF_RS07465	838.506	4324.79	2.36674	2.71563e-12	1.14717e-11	30S ribosomal protein S1 [Enterococcus faecalis str. Symbioflor 1]
EF_RS11660	86.6993	496.311	2.51715	2.72075e-12	1.14737e-11	hypothetical protein EF2453
EF_RS05580	203.33	1183.92	2.54168	2.8986e-12	1.22028e-11	DNA replication protein DnaD
EF_RS10560	463.675	2464.96	2.41038	3.04519e-12	1.27981e-11	PhzF family phenazine biosynthesis protein
EF_RS13190	88.0599	772.047	3.13213	3.14303e-12	1.31868e-11	rhodanese family protein
EF_RS07650	1774.49	8359.61	2.23603	3.17609e-12	1.33029e-11	NADH oxidase
EF_RS04070	1041.77	5843.48	2.48779	3.32346e-12	1.3873e-11	hypothetical protein EF0855
EF_RS15035	324.812	1770.07	2.44613	3.4734e-12	1.44501e-11	hypothetical protein EF3177
EF_RS02660	183.151	1257.02	2.77891	4.16197e-12	1.71699e-11	hypothetical protein
EF_RS06030	831.421	4673.39	2.49082	4.5226e-12	1.84723e-11	fibronectin/fibrinogen-binding protein
EF_RS08830	1458.24	7221.93	2.30816	4.9161e-12	2.00132e-11	conserved hypothetical protein
EF_RS05000	1684.85	9086.35	2.43108	4.96449e-12	2.01769e-11	6-phosphogluconate dehydrogenase
EF_RS16410	76.6182	500.797	2.70847	5.10779e-12	2.07252e-11	hypothetical protein SAVP027 [Staphylococcus aureus subsp. aureus Mu50]
EF_RS07230	138.19	763.112	2.46524	5.39067e-12	2.18371e-11	V-type ATPase subunit E
EF_RS12590	832.435	3999.57	2.26444	5.73696e-12	2.31638e-11	phosphopantothenate--cysteine ligase
EF_RS13780	646.984	3549.63	2.45587	5.90543e-12	2.37662e-11	glycerol-3-phosphate-transporting ATPase, partial
EF_RS06125	4191.17	170532	5.34655	6.31374e-12	2.53681e-11	transcription elongation factor NusA
EF_RS12585	859.071	4332.61	2.33439	6.4033e-12	2.56861e-11	zinc-containing alcohol dehydrogenase
EF_RS08310	415.68	2247.56	2.43482	7.14542e-12	2.85701e-11	EbsB protein
EF_RS02305	691.121	5297.83	2.93839	7.52525e-12	3.00401e-11	LemA family protein
EF_RS09880	245.547	1278.76	2.38067	8.15866e-12	3.2516e-11	hypothetical protein EF2071
EF_RS00805	192.961	1092.49	2.50124	9.15267e-12	3.63017e-11	cytidine deaminase
EF_RS01190	406.302	2738.63	2.75283	1.1046e-11	4.36708e-11	hypothetical protein EF0262
EF_RS15075	183.348	1008.16	2.45907	1.16121e-11	4.56889e-11	hypothetical protein EF3185
EF_RS07235	401.3	2073.88	2.36958	1.30424e-11	5.11536e-11	V-type ATPase subunit C
EF_RS13585	732.423	7856.27	3.4231	1.4353e-11	5.61154e-11	HD domain-containing protein
EF_RS02290	1333.07	6846.67	2.36065	1.84793e-11	7.168e-11	transcriptional regulator
EF_RS01205	1791.07	8679.87	2.27685	1.85986e-11	7.20295e-11	peptidase M41
EF_RS11880	55.5647	357.441	2.68547	1.8773e-11	7.25908e-11	arsenate reductase
EF_RS01065	214.911	2812.27	3.70992	2.10262e-11	8.10494e-11	50S ribosomal protein L17
EF_RS04240	240.93	1284.95	2.41502	2.10819e-11	8.11372e-11	amino acid ABC transporter ATP-binding protein
EF_RS04625	475.607	2522.22	2.40685	2.20617e-11	8.47762e-11	phosphoesterase
EF_RS12795	1344.87	29798.9	4.46972	2.43512e-11	9.32834e-11	tellurite resistance protein
EF_RS05570	765.028	3904.6	2.35159	2.64166e-11	1.00726e-10	hypothetical protein EF1152
EF_RS00060	1269.91	6055.16	2.25344	2.79126e-11	1.06266e-10	replicative DNA helicase DnaB
EF_RS09150	701.974	3634.5	2.37227	2.81149e-11	1.06871e-10	UDP-N-acetylmuramate--L-alanine ligase
EF_RS03370	712.746	3775.77	2.40531	2.81939e-11	1.07007e-10	hemolysin
EF_RS07345	5030.46	21011.3	2.0624	3.37784e-11	1.27418e-10	RNA polymerase sigma factor RpoD
EF_RS14395	1229.69	4859.59	1.98254	3.77876e-11	1.4189e-10	thioredoxin family protein
EF_RS05885	397.775	2011.1	2.33796	4.05163e-11	1.51905e-10	ABC transporter
EF_RS01220	1194.38	5990.92	2.32651	4.14629e-11	1.55218e-10	lysyl-tRNA synthetase
EF_RS05725	1877.3	8059.97	2.10211	4.16967e-11	1.55857e-10	metallo-beta-lactamase superfamily hydrolase
EF_RS14515	640.771	3061.97	2.25658	4.51034e-11	1.68082e-10	rod shape-determining protein MreC
EF_RS04345	753.547	27974.4	5.21427	4.79016e-11	1.77704e-10	50S ribosomal protein L35
EF_RS15090	1315.22	6408.8	2.28475	5.90442e-11	2.17406e-10	WxL domain surface protein
EF_RS04405	694.323	3338.63	2.26558	6.78442e-11	2.49065e-10	sensor histidine kinase
EF_RS13600	1674.54	11628.6	2.79584	6.82584e-11	2.50213e-10	GTP-binding protein YqeH
EF_RS04350	700.516	9997.74	3.83511	6.86657e-11	2.51333e-10	50S ribosomal protein L20
EF_RS11555	365.376	1908.36	2.38488	6.89515e-11	2.52005e-10	metallo-beta-lactamase superfamily protein
EF_RS05720	515.38	2443.35	2.24515	7.16026e-11	2.60921e-10	dihydrodipicolinate synthase
EF_RS03685	3684.17	15285.5	2.05275	7.80824e-11	2.84114e-10	ATP-dependent Clp protease proteolytic subunit
EF_RS15000	1320.47	5758.08	2.12454	7.85527e-11	2.85404e-10	HD/KH domain-containing protein
EF_RS00825	526.891	2595.25	2.3003	8.04261e-11	2.91353e-10	ABC transporter permease
EF_RS12970	552.296	2547.82	2.20575	8.32868e-11	3.01273e-10	alkyl hydroperoxide reductase subunit C
EF_RS11585	574.308	2932.53	2.35225	8.49695e-11	3.0691e-10	PTS system, IIA component
EF_RS08455	339.88	1664.87	2.29231	9.7711e-11	3.51389e-10	cell division protein FtsX
EF_RS04140	2522.25	13815.7	2.45353	1.0192e-10	3.65459e-10	cation transporter E1-E2 family ATPase
EF_RS05895	199.991	1044.56	2.38489	1.09837e-10	3.93276e-10	spermidine/putrescine ABC transporter ATP-binding protein
EF_RS07460	327.153	1578.3	2.27034	1.12387e-10	4.01825e-10	cytidylate kinase
EF_RS00855	553.767	3011.5	2.44313	1.18299e-10	4.2174e-10	iron ABC transporter substrate-binding protein
EF_RS11475	628.772	2671	2.08677	1.41164e-10	5.00363e-10	hypothetical protein EF2415
EF_RS03405	169.635	952.28	2.48896	1.43414e-10	5.07608e-10	predicted protein
EF_RS12750	2066.35	12698.1	2.61945	1.76251e-10	6.20272e-10	exonuclease SbcC
EF_RS11545	635.912	2886.56	2.18245	1.86411e-10	6.54163e-10	xanthine/uracil permease
EF_RS07340	6546.35	26815.9	2.03433	1.97615e-10	6.92495e-10	DNA primase
EF_RS12670	391.642	1904.08	2.28148	1.98492e-10	6.93598e-10	hypothetical protein EF2672
EF_RS05735	680.401	6643.95	3.28758	2.06281e-10	7.19794e-10	protein of hypothetical function DUF1027
EF_RS05180	409.683	1941.42	2.24453	2.38679e-10	8.29325e-10	galactose operon repressor galR
EF_RS10215	7.44943	93.1473	3.64431	2.39513e-10	8.31054e-10	conserved hypothetical protein
EF_RS04505	720.85	3375.47	2.22732	2.63906e-10	9.11843e-10	cof protein:HAD-superfamily hydrolase
EF_RS05950	612.379	2812.19	2.1992	2.99701e-10	1.02975e-09	ABC transporter
EF_RS06240	309.74	1543.38	2.31697	3.00877e-10	1.03236e-09	riboflavin biosynthesis protein RibF
EF_RS11520	885.308	4043.94	2.19151	3.0366e-10	1.04046e-09	phosphoglucomutase
EF_RS00050	2966.22	12506.5	2.07598	3.10839e-10	1.0621e-09	DHH family protein
EF_RS11305	390.376	1913.92	2.2936	3.29866e-10	1.11991e-09	hypothetical protein EF2373
EF_RS06130	75.25	4965.61	6.04414	3.32085e-10	1.12535e-09	hypothetical protein OG1RF_11041
EF_RS09140	442.422	1902.73	2.10458	3.36211e-10	1.13777e-09	hypothetical protein EF1906
EF_RS11610	87.2924	420.951	2.26972	3.38868e-10	1.14519e-09	30S ribosomal protein S20
EF_RS03670	1343.99	5596.94	2.05811	3.57315e-10	1.20423e-09	hypothetical protein EF0768
EF_RS07350	1616.06	7521.01	2.21845	3.64472e-10	1.225e-09	hypothetical protein EF1523
EF_RS04730	491.418	2320.02	2.23911	3.76486e-10	1.26194e-09	UDPdiphospho-muramoylpentapeptide beta-N- acetylglucosaminyltransferase
EF_RS12790	458.894	22304.7	5.60304	3.96355e-10	1.32136e-09	hypothetical protein EF2697
EF_RS05005	396.357	1901.18	2.26202	4.5818e-10	1.52131e-09	DNA-binding response regulator
EF_RS07615	338.894	8265.96	4.60828	5.13054e-10	1.69665e-09	LexA repressor
EF_RS01185	551.225	2789.75	2.33942	6.24735e-10	2.05222e-09	hypothetical protein EF0261
EF_RS08380	401.133	1899.66	2.24359	6.34244e-10	2.08069e-09	methyl-accepting chemotaxis family protein
EF_RS02655	155.617	793.944	2.35104	6.69166e-10	2.18653e-09	50S ribosomal protein L32
EF_RS08105	467.847	1997.03	2.09374	6.88644e-10	2.2472e-09	hemolysin III
EF_RS05815	2818.97	59581.8	4.40163	7.4072e-10	2.41076e-09	Holliday junction resolvase-like protein
EF_RS03275	208.919	839.413	2.00644	8.50279e-10	2.7492e-09	hypothetical protein EF0681
EF_RS00800	87.1207	471.986	2.43766	1.04074e-09	3.35184e-09	deoxyribose-phosphate aldolase
EF_RS02110	388.371	1836.01	2.24106	1.05714e-09	3.40021e-09	gluconate 5-dehydrogenase
EF_RS06405	294.691	1304.63	2.14636	1.08263e-09	3.47767e-09	TetR family transcriptional regulator
EF_RS03165	928.477	3790.93	2.02961	1.1319e-09	3.6265e-09	hypothetical protein EF0658
EF_RS05955	342.697	1620.31	2.24127	1.19356e-09	3.81907e-09	putative protein LplC, partial
EF_RS08110	154.445	11534.1	6.22267	1.27665e-09	4.07967e-09	predicted protein
EF_RS00830	496.948	3177.61	2.67677	1.3115e-09	4.1802e-09	ABC transporter permease
EF_RS11685	169.068	804.358	2.25024	1.34927e-09	4.29505e-09	hypothetical protein EF2458
EF_RS06060	377.016	1800.23	2.25549	1.38855e-09	4.41438e-09	hypothetical protein EF62_1701 [Enterococcus faecalis 62]
EF_RS08420	2436.78	86957.9	5.15727	1.4343e-09	4.55396e-09	hypothetical protein
EF_RS06840	1599.56	5931.32	1.89068	1.50185e-09	4.7623e-09	glucose-6-phosphate isomerase
EF_RS08090	150.244	775.653	2.3681	1.53817e-09	4.87119e-09	conserved hypothetical protein
EF_RS15085	64.696	356.728	2.46307	1.75789e-09	5.54566e-09	cell wall surface anchor family protein
EF_RS00975	204.37	22722.1	6.79677	1.90116e-09	5.97472e-09	30S ribosomal protein S17
EF_RS05535	537.398	3803.04	2.82309	2.03919e-09	6.40037e-09	DNA-directed RNA polymerase subunit delta
EF_RS14915	723.893	3168.77	2.13007	2.09671e-09	6.57254e-09	hypothetical protein EF3151
EF_RS05740	259.102	1164	2.1675	2.25518e-09	7.05136e-09	HAD superfamily hydrolase
EF_RS11565	313.344	1444.56	2.20481	2.30293e-09	7.18518e-09	bifunctional RpiR family transcriptional regulator/sugar isomerase
EF_RS06035	368.285	1564.17	2.0865	2.40426e-09	7.48902e-09	hypothetical protein
EF_RS04535	353.692	1569.99	2.15019	2.73842e-09	8.48704e-09	LacI family sugar-binding transcriptional regulator
EF_RS08145	23.4805	140.467	2.5807	2.79534e-09	8.65259e-09	KH domain-containing protein
EF_RS11955	23.3779	152.343	2.70411	3.45437e-09	1.06524e-08	hypothetical protein EF2518
EF_RS14250	718.391	3602.99	2.32635	3.46278e-09	1.0665e-08	choloylglycine hydrolase
EF_RS14500	333.444	1772.79	2.4105	3.55526e-09	1.09226e-08	TetR family transcriptional regulator
EF_RS06070	383.608	1557.88	2.02188	3.60491e-09	1.10476e-08	HAD superfamily hydrolase
EF_RS11460	135.515	1182.61	3.12545	3.66303e-09	1.11979e-08	metalloprotease
EF_RS08215	622.727	10963.2	4.13792	3.68364e-09	1.12469e-08	GntR family transcriptional regulator
EF_RS05715	584.747	2404.76	2.04001	3.7909e-09	1.15459e-08	aspartate-semialdehyde dehydrogenase
EF_RS10195	6.34243	135.59	4.41807	4.04726e-09	1.22963e-08	hypothetical protein EF2135
EF_RS05645	1590.57	5719.27	1.84628	4.40569e-09	1.33688e-08	fructose-bisphosphate aldolase
EF_RS15335	1046.33	4214.16	2.00991	5.3996e-09	1.62846e-08	abortive phage resistance protein
EF_RS13195	626.933	2595.98	2.0499	5.73551e-09	1.72555e-08	glucokinase
EF_RS08835	724.923	4657.95	2.6838	6.71266e-09	2.00729e-08	HD domain protein
EF_RS03775	833.497	3334.65	2.00029	6.88717e-09	2.05449e-08	TetR family transcriptional regulator
EF_RS00510	1576.8	6405.3	2.02227	7.64077e-09	2.2656e-08	family 20 glycosyl hydrolase
EF_RS05515	634.461	2358.46	1.89424	8.08103e-09	2.39327e-08	HAD superfamily hydrolase
EF_RS07240	27.791	169.5	2.60859	8.27204e-09	2.44397e-08	V-type ATP synthase subunit F
EF_RS00145	1647.74	6428.11	1.9639	8.86658e-09	2.61025e-08	conserved hypothetical protein
EF_RS01860	682.452	2753.55	2.01249	8.94829e-09	2.63116e-08	DNA-binding response regulator
EF_RS09180	700.106	3035.3	2.1162	9.69938e-09	2.8477e-08	ribosome biogenesis GTP-binding protein YsxC
EF_RS05165	1114.13	4788.12	2.10355	9.70782e-09	2.8477e-08	galactokinase
EF_RS11290	1522.92	5141.73	1.75541	9.80073e-09	2.87155e-08	conserved hypothetical protein
EF_RS09415	408.654	1658.72	2.02112	1.0157e-08	2.96889e-08	D-tyrosyl-tRNA(Tyr) deacylase
EF_RS12425	785.844	2992.61	1.92909	1.04385e-08	3.04395e-08	possible carboxylesterase
EF_RS15625	180.748	788.099	2.1244	1.09981e-08	3.19957e-08	ParaA family ATPase
EF_RS12310	859.064	3377.9	1.97529	1.14035e-08	3.30969e-08	ABC transporter ATP-binding protein/permease
EF_RS05225	42.7311	205.858	2.26829	1.15161e-08	3.33846e-08	predicted protein
EF_RS07255	235.918	936.706	1.98931	1.21168e-08	3.50437e-08	H+-transporting two-sector ATPase
EF_RS12320	983.677	4035.7	2.03656	1.26434e-08	3.64811e-08	TetR family transcriptional regulator
EF_RS03815	1489.48	5847.05	1.97289	1.42575e-08	4.09945e-08	autolysin
EF_RS11285	335.518	1291.81	1.94493	1.46324e-08	4.20235e-08	hypothetical protein OG1RF_11802
EF_RS09820	773.203	3033.81	1.97221	1.56786e-08	4.49233e-08	heptaprenyl diphosphate synthase, component II
EF_RS09130	387.235	4532.92	3.54916	1.58859e-08	4.54647e-08	hypothetical protein EF1903
EF_RS01865	925.204	3693.65	1.9972	1.59051e-08	4.5467e-08	sensor histidine kinase
EF_RS10555	359.922	1383.1	1.94215	1.6615e-08	4.73369e-08	predicted protein
EF_RS03900	1847.71	18404.2	3.31622	1.66168e-08	4.73369e-08	polysaccharide lyase 8
EF_RS09190	554.762	2116.25	1.93157	2.02746e-08	5.73593e-08	6-phosphogluconolactonase
EF_RS03660	5155.92	17503.1	1.76331	2.1052e-08	5.94418e-08	hypothetical protein EF0766
EF_RS12350	884.128	3148.16	1.83218	2.10588e-08	5.94418e-08	permease protein
EF_RS05990	520.539	1917.74	1.88133	2.14276e-08	6.04136e-08	LacI family sugar-binding transcriptional regulator
EF_RS04960	598.614	2897.55	2.27513	2.16944e-08	6.10959e-08	xanthine/uracil permeases family protein
EF_RS07220	988.873	3843.9	1.95871	2.19913e-08	6.18615e-08	V-type ATP synthase subunit I
EF_RS12140	384.269	1563.06	2.02419	2.21576e-08	6.22583e-08	thymidine kinase
EF_RS07355	610.479	2347.45	1.94308	2.31872e-08	6.49295e-08	hypothetical protein EF1524
EF_RS07250	625.965	2263.73	1.85455	2.5139e-08	7.01561e-08	V-type ATP synthase subunit B
EF_RS00180	991.349	3491.71	1.81647	2.64301e-08	7.36757e-08	DNA repair protein RadA
EF_RS13775	359.752	1450.59	2.01156	2.70124e-08	7.52139e-08	ABC transporter permease
EF_RS10180	400.913	2494.06	2.63714	2.89961e-08	8.04974e-08	recT protein
EF_RS05800	175.392	707.172	2.01147	2.97035e-08	8.23355e-08	hypothetical protein OG1RF_10972
EF_RS02510	513.857	6997.2	3.76734	2.99414e-08	8.29017e-08	hypothetical protein EF0513
EF_RS10580	651.228	2535.25	1.96089	3.16486e-08	8.71397e-08	hypothetical protein EF2212
EF_RS07900	430.637	1552.41	1.84997	3.59895e-08	9.86512e-08	aldolase 1 epimerase LacX
EF_RS15505	240.886	930.538	1.94971	3.61902e-08	9.89885e-08	CtsR family transcriptional regulator
EF_RS12440	697.405	8598.33	3.62399	4.88843e-08	1.32525e-07	hypothetical protein EF2622
EF_RS11445	496.681	1945.56	1.96979	5.36142e-08	1.4487e-07	DNA repair protein RecO
EF_RS13605	516.741	1964.42	1.92659	5.41062e-08	1.46039e-07	HAD superfamily hydrolase
EF_RS01165	353.302	1356.84	1.94127	5.6365e-08	1.51638e-07	peptidyl-tRNA hydrolase
EF_RS08230	153.717	599.358	1.96315	7.01378e-08	1.87588e-07	orotate phosphoribosyltransferase
EF_RS02630	1151.31	18504.8	4.00656	7.20626e-08	1.92193e-07	N-acetylmannosamine-6-P epimerase
EF_RS04045	369.871	1381.81	1.90146	7.35366e-08	1.95912e-07	PemK family transcriptional regulator
EF_RS05620	1225.08	4558.29	1.89562	7.88541e-08	2.09626e-07	DNA-directed DNA polymerase III epsilon subunit
EF_RS02105	612.609	4315.4	2.81646	8.30308e-08	2.20255e-07	4-deoxy-L-threo-5-hexosulose-uronate ketol-isomerase
EF_RS02100	790.868	3014.25	1.93029	8.42619e-08	2.23261e-07	carbohydrate kinase
EF_RS02665	1054.32	26846	4.67032	8.43452e-08	2.23261e-07	hypothetical protein EF0546
EF_RS03485	1399.42	4581.5	1.71099	8.59854e-08	2.27359e-07	aspartyl/glutamyl-tRNA amidotransferase subunit B
EF_RS12860	180.265	1499.64	3.05642	9.69846e-08	2.54533e-07	50S ribosomal protein L7/L12
EF_RS05605	95.8587	376.407	1.97331	9.71087e-08	2.54588e-07	PTS system cellobiose-specific transporter subunit IIB
EF_RS05820	1335.38	4202.77	1.65409	9.83165e-08	2.57481e-07	conserved hypothetical protein
EF_RS03360	715.345	2462.85	1.78362	1.01e-07	2.64228e-07	acetyltransferase
EF_RS14760	38.9839	174.193	2.15974	1.01157e-07	2.64357e-07	50S ribosomal protein L28
EF_RS06090	354.031	1419.52	2.00345	1.04574e-07	2.72711e-07	predicted protein
EF_RS03395	425.441	1517.51	1.83467	1.08584e-07	2.8257e-07	hypothetical protein EF0705
EF_RS01500	2003.46	6517.02	1.70172	1.10119e-07	2.86263e-07	copper-translocating P-type ATPase
EF_RS09135	1034.35	10700.9	3.37094	1.16007e-07	3.0062e-07	glycerophosphoryl diester phosphodiesterase family protein
EF_RS14480	470.949	1679.89	1.83473	1.19845e-07	3.09265e-07	hypothetical protein [Enterococcus sp. 7L76]
EF_RS07645	1553.45	5070.48	1.70665	1.20513e-07	3.10663e-07	FUR family transcriptional regulator
EF_RS08140	693.58	12230.2	4.14024	1.26961e-07	3.26603e-07	hypothetical protein EF1692
EF_RS11700	583.448	2035.21	1.8025	1.50019e-07	3.83519e-07	inositol monophosphatase
EF_RS00450	898.114	2984.33	1.73244	1.5584e-07	3.97988e-07	ArgR family transcriptional regulator
EF_RS09800	364.989	1339.41	1.87567	1.6955e-07	4.3166e-07	GntR family transcriptional regulator
EF_RS07755	528.276	1820.22	1.78475	1.71336e-07	4.3576e-07	manganese-dependent inorganic pyrophosphatase
EF_RS00195	2029.55	6329.56	1.64094	1.76228e-07	4.47278e-07	glutamyl-tRNA synthetase
EF_RS09840	2238.01	11908.9	2.41175	1.79052e-07	4.53979e-07	cytochrome D ubiquinol oxidase subunit I
EF_RS11465	856.904	2984.98	1.80052	1.96232e-07	4.97026e-07	HD domain-containing protein
EF_RS13575	235.924	822.78	1.80219	2.03516e-07	5.13369e-07	hypothetical protein EF2868
EF_RS15065	560.44	2914.88	2.3788	2.04923e-07	5.16389e-07	cell surface protein
EF_RS04545	268.216	934.98	1.80154	2.17423e-07	5.46214e-07	beta-phosphoglucomutase
EF_RS08495	839.262	2667.71	1.66841	2.26643e-07	5.68798e-07	protein-N(pi)-phosphohistidine--sugar phosphotransferase
EF_RS05960	1112.25	19645.3	4.14262	2.27089e-07	5.69337e-07	ABC transporter substrate-binding protein
EF_RS01810	552.381	1937.68	1.81059	2.31476e-07	5.79159e-07	chitinase family 2 protein
EF_RS00970	52.4666	1672.44	4.99441	2.48392e-07	6.20225e-07	50S ribosomal protein L29
EF_RS04605	202.354	679.754	1.74813	2.48729e-07	6.20438e-07	50S ribosomal protein L21
EF_RS04260	457.587	1413.22	1.62686	3.18064e-07	7.8545e-07	preprotein translocase subunit YajC
EF_RS13680	863.713	4744.4	2.4576	3.82761e-07	9.41446e-07	glycosyltransferase
EF_RS11395	763.754	10411.8	3.76897	4.20539e-07	1.02924e-06	UMP kinase
EF_RS07360	439.569	1714.97	1.96402	4.46052e-07	1.08952e-06	transcriptional regulator, Fur family
EF_RS04020	547.551	1811.77	1.72634	4.48738e-07	1.09499e-06	D-alanine--D-alanine ligase
EF_RS04190	1245.65	6031.02	2.27551	4.8229e-07	1.1757e-06	replication initiation and membrane attachment protein DnaB
EF_RS06080	793.351	2525.87	1.67075	5.36671e-07	1.30184e-06	sensor histidine kinase
EF_RS06535	3940.86	13469.5	1.77311	5.38673e-07	1.30541e-06	pyruvate dehydrogenase complex, E1 component subunit beta
EF_RS05370	1909.35	6354.44	1.73468	5.67869e-07	1.37346e-06	exonuclease RexB
EF_RS03150	268.567	885.702	1.72154	6.16452e-07	1.48805e-06	nitroreductase
EF_RS01385	381.873	1235.98	1.69449	6.36245e-07	1.53433e-06	phosphoglycerate mutase
EF_RS02095	813.837	2657.51	1.70726	6.39423e-07	1.54049e-06	KDPG and KHG aldolase
EF_RS00570	2943.84	28971.7	3.29887	6.44919e-07	1.55221e-06	hypothetical protein EF0127
EF_RS05550	287.529	1042.09	1.8577	6.48562e-07	1.55946e-06	recombination protein U
EF_RS03880	344.118	1195.63	1.7968	7.40107e-07	1.77439e-06	GntR family transcriptional regulator
EF_RS08305	168.561	577.212	1.77583	7.5037e-07	1.79725e-06	ebsA protein
EF_RS13565	1430.61	4371.11	1.61137	7.95461e-07	1.90155e-06	hypothetical protein EF2866
EF_RS04400	475.033	1683.83	1.82564	8.10612e-07	1.93589e-06	DNA-binding response regulator
EF_RS05595	1048.64	3800.02	1.85749	8.61225e-07	2.05478e-06	dipeptidase
EF_RS04550	1625.91	5047.43	1.6343	8.94916e-07	2.13104e-06	glycosyl hydrolase family 65 central catalytic domain protein
EF_RS08225	214.706	834.686	1.95887	9.99077e-07	2.37221e-06	possible carbonate dehydratase
EF_RS06250	133.959	1021.08	2.93023	1.11459e-06	2.63886e-06	PadR family transcriptional regulator
EF_RS10420	1510.82	4968.97	1.71761	1.23037e-06	2.90183e-06	glycosyl transferase group 2 family protein
EF_RS05910	457.283	1516.33	1.72942	1.27544e-06	2.99954e-06	chlorohydrolase
EF_RS13520	25.1073	260.027	3.37248	1.3247e-06	3.10649e-06	50S ribosomal protein L33
EF_RS03855	281.775	806.586	1.51728	1.44865e-06	3.39394e-06	hypothetical protein, partial
EF_RS09305	349.495	1035.01	1.5663	1.46775e-06	3.43544e-06	hypothetical protein EF1949
EF_RS07975	425.713	1377.31	1.6939	1.47712e-06	3.45408e-06	branched-chain alpha-keto acid dehydrogenase, E1 component subunit beta
EF_RS12135	537.192	1635.96	1.60663	1.58454e-06	3.69826e-06	peptide chain release factor 1
EF_RS14525	705.236	2079.82	1.56028	1.6522e-06	3.85254e-06	30S ribosomal protein S15
EF_RS13070	623.086	1770.02	1.50626	1.65591e-06	3.85754e-06	hypothetical protein EF2761
EF_RS13065	239.256	880.163	1.87922	1.68516e-06	3.91458e-06	hypothetical protein EF2760
EF_RS09350	570.677	1809.19	1.6646	1.84541e-06	4.27075e-06	hypothetical protein EF1959
EF_RS05980	959.3	3120.8	1.70186	1.89422e-06	4.37961e-06	glycosyl hydrolase
EF_RS06245	1042.86	2787.93	1.41865	1.92094e-06	4.43308e-06	acetyltransferase
EF_RS07225	113.334	382.773	1.75591	2.06177e-06	4.74475e-06	V-type ATP synthase subunit K
EF_RS13685	1014.84	3309.47	1.70534	2.1696e-06	4.98361e-06	glycosyl transferase family protein
EF_RS04885	274.666	902.594	1.7164	2.31451e-06	5.30166e-06	hypothetical protein EF1026
EF_RS07505	219.378	662.19	1.59383	2.38503e-06	5.45814e-06	dihydrodipicolinate reductase
EF_RS11380	620.26	1891.46	1.60855	2.51086e-06	5.73546e-06	hypothetical protein EF2393
EF_RS09260	350.429	1077.96	1.62111	2.54096e-06	5.79884e-06	hypothetical protein
EF_RS05195	99.3105	364.803	1.8771	2.55003e-06	5.81416e-06	GNAT family acetyltransferase
EF_RS06835	847.151	2375.73	1.48768	2.93882e-06	6.6821e-06	glutamate dehydrogenase
EF_RS00775	779.655	2156.57	1.46783	3.11666e-06	7.07614e-06	lipase/acylhydrolase
EF_RS05235	2048.98	6095.69	1.57288	3.11786e-06	7.07614e-06	universal stress protein
EF_RS15015	874.468	2796.7	1.67724	3.57039e-06	8.03664e-06	hypothetical protein EF3173
EF_RS08500	862.875	8691.21	3.33233	3.81811e-06	8.57857e-06	predicted protein
EF_RS15580	301.862	933.105	1.62815	4.05802e-06	9.10104e-06	DNA-binding response regulator
EF_RS08820	742.18	2409.29	1.69876	4.22598e-06	9.46911e-06	galactitol PTS
EF_RS10200	30.9125	376.816	3.6076	4.32119e-06	9.67367e-06	hypothetical protein EF2136
EF_RS04645	146.326	426.819	1.54444	4.34524e-06	9.70991e-06	transcription antitermination factor NusB
EF_RS04460	452.467	2224.67	2.2977	4.54079e-06	1.00985e-05	sugar transporting ATPase
EF_RS05585	416.116	1152.61	1.46984	4.54372e-06	1.00985e-05	endonuclease III
EF_RS04370	269.296	852.967	1.6633	4.78312e-06	1.06115e-05	hypothetical protein EF0920
EF_RS12745	1540.95	4621.74	1.58462	5.16485e-06	1.14173e-05	Snf2 family protein
EF_RS00395	1289.43	3950.08	1.61515	5.28216e-06	1.16557e-05	hypothetical protein EF0091
EF_RS06260	41.8963	156.757	1.90364	5.53807e-06	1.21877e-05	conserved hypothetical protein
EF_RS07760	302.936	857.001	1.50028	5.89717e-06	1.29549e-05	pyruvate formate-lyase activating enzyme
EF_RS05245	502.675	2447.27	2.28347	6.43715e-06	1.41285e-05	A Chain A, The Crystal Structure Of The SpermineSPERMIDINE ACETYLTRANSFERASE From Enterococcus Faecalis
EF_RS08340	384.957	1128.77	1.55198	6.82456e-06	1.49655e-05	endonuclease IV
EF_RS15130	338.338	1699.82	2.32884	6.89373e-06	1.51038e-05	ABC transporter permease
EF_RS10185	48.2452	574.554	3.57399	7.52792e-06	1.6464e-05	conserved hypothetical protein
EF_RS08355	534.735	1560.45	1.54507	7.71752e-06	1.68339e-05	tyrosyl-tRNA synthetase
EF_RS05610	729.161	2008.1	1.46152	8.89615e-06	1.93194e-05	PTS system, cellobiose-specific IIC component
EF_RS08315	391.853	1127.56	1.52482	9.83348e-06	2.128e-05	hypothetical protein OG1RF_11440
EF_RS03390	1703.23	4837.25	1.50591	1.02015e-05	2.19799e-05	lipoprotein
EF_RS15445	1788.54	6706.42	1.90676	1.0377e-05	2.22996e-05	glutathione reductase
EF_RS00390	584.922	1699.1	1.53845	1.04823e-05	2.25063e-05	diacylglycerol kinase catalytic subunit
EF_RS04995	118.807	353.865	1.57457	1.10133e-05	2.35848e-05	50S ribosomal protein L32
EF_RS08460	139.794	716.121	2.3569	1.12342e-05	2.4037e-05	ABC transporter
EF_RS08085	424.905	1098.43	1.37023	1.12671e-05	2.40866e-05	peptide methionine sulfoxide reductase, partial
EF_RS08075	617.356	1787.66	1.5339	1.15724e-05	2.47179e-05	carboxyl-terminal protease
EF_RS00065	937.8	16070.6	4.099	1.2403e-05	2.6469e-05	adenylosuccinate synthase
EF_RS15135	783.166	3307.44	2.07833	1.28205e-05	2.73364e-05	ABC transporter ATP-binding protein
EF_RS11855	641.078	1744.01	1.44383	1.29659e-05	2.76224e-05	UDP diphosphate synthase
EF_RS05965	241.174	687.912	1.51215	1.30811e-05	2.78438e-05	hypothetical protein EF1235
EF_RS05540	1087.3	3194.46	1.55483	1.36022e-05	2.89282e-05	CTP synthetase
EF_RS05785	268.023	797.924	1.57389	1.36659e-05	2.90385e-05	metallo-beta-lactamase YycJ
EF_RS14740	860.332	2298.07	1.41746	1.39335e-05	2.95562e-05	glycerol-3-phosphate acyltransferase PlsX
EF_RS14950	122.078	637.203	2.38395	1.54318e-05	3.26783e-05	HAD superfamily hydrolase
EF_RS06075	329.381	938.124	1.51002	1.54518e-05	3.26926e-05	DNA-binding response regulator
EF_RS01200	469.109	1311.67	1.48341	1.56651e-05	3.30871e-05	hypoxanthine-guanine phosphoribosyltransferase
EF_RS08840	678.735	1865.04	1.45828	1.74809e-05	3.67024e-05	polysaccharide deacetylase
EF_RS09785	603.746	1743.33	1.52983	1.81285e-05	3.79974e-05	ribosomal RNA large subunit methyltransferase N
EF_RS08350	386.894	1065.86	1.46201	1.86019e-05	3.89235e-05	hypothetical protein EF1738
EF_RS08670	375.828	1167.78	1.63563	1.92825e-05	4.03134e-05	tagatose 1,6-diphosphate aldolase
EF_RS10295	757.07	2859.04	1.91703	2.06681e-05	4.30949e-05	hypothetical protein EF2156
EF_RS11225	1401.6	4236.24	1.59571	2.06828e-05	4.30949e-05	acetyltransferase
EF_RS01030	1744.11	4426.88	1.3438	2.14048e-05	4.44866e-05	preprotein translocase subunit SecY
EF_RS05375	1767.62	4780.78	1.43543	2.19036e-05	4.54468e-05	exonuclease RexA
EF_RS15585	302.016	889.441	1.55827	2.19645e-05	4.55349e-05	sensor histidine kinase
EF_RS01045	0	11.6031	Inf	2.3579e-05	4.87998e-05	50S ribosomal protein L36
EF_RS08125	210.809	598.62	1.5057	2.38659e-05	4.93522e-05	hypothetical protein EF1689
EF_RS02010	407.031	1099.61	1.43379	2.42211e-05	5.00029e-05	HAD superfamily hydrolase
EF_RS14485	527.892	1528.3	1.53361	2.45808e-05	5.07031e-05	sortase
EF_RS15320	56.5328	197.677	1.80599	2.47032e-05	5.09129e-05	hypothetical protein EF3239
EF_RS13570	975.724	2653.48	1.44334	2.47587e-05	5.09848e-05	conserved hypothetical protein
EF_RS14210	464.439	1292.86	1.47701	2.57367e-05	5.29103e-05	conserved hypothetical protein
EF_RS11385	420.029	1196.4	1.51014	2.60959e-05	5.35596e-05	ABC superfamily ATP binding cassette transporter, ABC protein
EF_RS14215	649.429	1760.04	1.43836	2.68062e-05	5.49717e-05	allantoate amidohydrolase
EF_RS00070	845.563	2179.91	1.36629	2.74433e-05	5.62313e-05	DegV family protein
EF_RS05520	673.015	1760.36	1.38716	2.77734e-05	5.68605e-05	A Chain A, Structure Of An Enterococcus Faecalis Hd Domain Phosphohydrolase
EF_RS09240	627.267	1754.66	1.48404	2.79977e-05	5.72723e-05	glycerol kinase
EF_RS09835	3715.01	8885.76	1.25813	2.89626e-05	5.9148e-05	cytochrome d ubiquinol oxidase subunit II
EF_RS10205	168.087	1879.18	3.48282	3.15823e-05	6.43382e-05	helix-turn-helix protein
EF_RS03245	1011.45	2890.72	1.515	3.21405e-05	6.53675e-05	glycine betaine/carnitine/choline ABC transporter glycine betaine/carnitine/choline-binding protein
EF_RS11220	1755.81	4645.67	1.40375	3.35924e-05	6.8264e-05	GTP-binding protein LepA
EF_RS13675	763.216	2149.73	1.49399	3.59087e-05	7.28057e-05	2-hydroxy-3-oxopropionate reductase
EF_RS04780	1042.76	2574.11	1.30367	3.83211e-05	7.75539e-05	glucose-6-phosphate 1-dehydrogenase
EF_RS03240	448.244	1201.8	1.42284	3.92939e-05	7.93924e-05	glycine betaine/carnitine/choline ABC transporter ATP-binding protein
EF_RS12270	1068.45	2525.68	1.24115	3.93648e-05	7.94704e-05	conserved hypothetical protein
EF_RS08580	302.65	838.045	1.46938	4.09609e-05	8.26252e-05	phosphoribosylaminoimidazole carboxylase
EF_RS04395	235.744	646.312	1.45501	4.23889e-05	8.54357e-05	hypothetical protein EF0925
EF_RS09170	406.52	1076.42	1.40485	4.32183e-05	8.68237e-05	ROK family protein
EF_RS02560	297.665	824.49	1.46981	4.44704e-05	8.92664e-05	hypothetical protein EF0523
EF_RS09455	114.315	558.4	2.28829	4.46975e-05	8.96493e-05	hypothetical protein EF1980
EF_RS00305	637.093	2329.54	1.87047	4.53836e-05	9.09515e-05	Holliday junction DNA helicase RuvB
EF_RS05545	2323.42	5394.46	1.21523	4.80868e-05	9.62908e-05	glycosyl transferase
EF_RS04690	614.58	1608.53	1.38807	4.8276e-05	9.65911e-05	cation transporter
EF_RS07300	114.03	314.313	1.46279	4.85788e-05	9.71183e-05	hypothetical protein EF1510
EF_RS14410	539.869	1408.79	1.38377	5.10333e-05	0.000101696	pheromone binding protein
EF_RS07580	221.856	870.551	1.97231	5.238e-05	0.000104211	hypothetical protein EF1572
EF_RS10530	484.283	1695.13	1.80748	5.36812e-05	0.000106593	TetR family transcriptional regulator
EF_RS04655	708.292	1823.52	1.36431	5.44572e-05	0.000107822	exodeoxyribonuclease VII large subunit
EF_RS04165	979.164	2243.38	1.19605	5.61499e-05	0.000111084	aldo/keto reductase
EF_RS11325	4104.18	10667.5	1.37806	5.64229e-05	0.000111535	DNA polymerase III PolC
EF_RS07945	134.747	382.622	1.50566	6.00339e-05	0.000118483	ribonuclease HII
EF_RS04665	379.633	998.744	1.39551	6.00984e-05	0.000118515	geranyltranstransferase
EF_RS15595	775.499	1954.44	1.33356	6.64241e-05	0.00013034	IMP dehydrogenase
EF_RS13900	583.995	1369.89	1.23003	6.75922e-05	0.000132236	thiol peroxidase
EF_RS15685	1520.89	4233.48	1.47693	6.95378e-05	0.000135827	tRNA modification GTPase TrmE
EF_RS00770	522.027	1373.19	1.39534	7.15462e-05	0.000139419	pantothenate kinase
EF_RS03895	359.986	997.632	1.47057	7.22756e-05	0.000140618	PTS system mannose/fructose/sorbose transporter subunit IID
EF_RS04445	225.504	629.344	1.4807	7.84766e-05	0.000152203	toprim domain-containing protein [Enterococcus faecalis 62]
EF_RS00780	404.863	1338.57	1.72518	7.87038e-05	0.000152523	hypothetical protein EF0170
EF_RS15680	2088.54	5509.47	1.39942	8.55152e-05	0.000165463	tRNA uridine 5-carboxymethylaminomethyl modification protein GidA
EF_RS14820	841.4	2016.55	1.26103	8.57986e-05	0.000165882	D-alanyl-D-alanine carboxypeptidase
EF_RS04915	973.475	2369.52	1.28338	8.96198e-05	0.000172863	daunorubicin resistance protein
EF_RS04170	2784.93	10159.9	1.86717	9.06165e-05	0.000174649	DNA polymerase I
EF_RS09470	11.8195	126.338	3.41805	0.000107431	0.000206411	adenine-specific methyltransferase
EF_RS03365	721.144	1843.16	1.35382	0.000112215	0.000215268	putative permease
EF_RS08235	200.876	508.918	1.34113	0.000113302	0.000217185	orotidine 5&apos;-phosphate decarboxylase
EF_RS10235	180.46	712.778	1.98178	0.00011828	0.000226374	conserved hypothetical protein
EF_RS10210	178.134	3457.97	4.27889	0.00012262	0.000234499	hypothetical protein EF2139
EF_RS13590	190.681	471.981	1.30757	0.000123339	0.000235692	nicotinic acid mononucleotide adenylyltransferase
EF_RS00575	1601.83	4148.45	1.37285	0.000128936	0.000245632	hypothetical protein EF0128
EF_RS04425	124.206	669.19	2.42968	0.000128939	0.000245632	hypothetical protein EF0931
EF_RS05485	544.776	1380.55	1.3415	0.000132091	0.000251247	hypothetical protein EF1135
EF_RS09195	330.337	861.466	1.38285	0.000143737	0.000272978	acetyltransferase
EF_RS14490	20.8508	81.6161	1.96875	0.000148848	0.000282251	hypothetical protein
EF_RS16415	1108.45	4616.04	2.05812	0.000150303	0.000284791	N-acetyltransferase [Staphylococcus aureus subsp. aureus Mu50]
EF_RS04030	2948.4	7274.64	1.30294	0.000154866	0.000292987	DEAD/DEAH box helicase
EF_RS09235	675.494	1674.87	1.31004	0.00016279	0.000306568	alpha-glycerophosphate oxidase
EF_RS15630	328.065	788.877	1.26582	0.000168496	0.000316588	16S rRNA methyltransferase GidB
EF_RS15160	1.42855	60.223	5.39769	0.000180552	0.000337697	hypothetical protein OG1RF_12471
EF_RS01015	105.753	403.44	1.93165	0.000187857	0.000350827	30S ribosomal protein S5
EF_RS03400	42881.4	89636.9	1.06374	0.00018883	0.000352379	ATP-dependent Clp protease ATP-binding subunit ClpE
EF_RS08240	285.38	674.083	1.24004	0.000213245	0.000394952	dihydroorotate dehydrogenase
EF_RS14370	343.374	4735.49	3.78566	0.000229287	0.000423709	PTS system transporter subunit IIB
EF_RS11775	324.655	796.092	1.29403	0.00023068	0.000425964	hypothetical protein EF2478
EF_RS03250	199.949	523.086	1.38741	0.000235623	0.000434767	arginine repressor
EF_RS00075	1012.37	2490.34	1.2986	0.00024404	0.00044996	ABC transporter ATP-binding protein
EF_RS04455	240.411	646.207	1.42649	0.000258624	0.000475428	hypothetical protein EF0937
EF_RS03480	490.242	1103.95	1.1711	0.000264007	0.000484963	glutamyl-tRNA(Gln) amidotransferase subunit A
EF_RS02335	241.538	622.085	1.36486	0.000264317	0.000485172	ferrous iron transport protein A
EF_RS07425	305.321	773.846	1.34172	0.000269114	0.000493242	ribosomal large subunit pseudouridine synthase B
EF_RS07950	412.904	1006.58	1.28558	0.000284958	0.000521508	ribosome biogenesis GTP-binding protein YlqF
EF_RS09810	631.501	1529.28	1.276	0.000291617	0.000533299	pyridine nucleotide-disulfide family oxidoreductase
EF_RS10425	449.949	1144.84	1.34731	0.000297545	0.000543736	ABC transporter ATP-binding protein
EF_RS11365	1565.8	3201.15	1.03169	0.000308472	0.000562454	hypothetical protein EF2390
EF_RS06100	610.85	1638.05	1.42309	0.000345687	0.000625685	hypothetical protein EF1265
EF_RS05625	245.688	553.982	1.17301	0.000349541	0.000631517	L-asparaginase
EF_RS03680	3628.95	8437.28	1.21723	0.000349676	0.000631517	hypothetical protein EF0770
EF_RS15290	29933.3	60780.4	1.02185	0.000350397	0.000632355	Dps family protein
EF_RS00520	241.286	526.086	1.12455	0.000356052	0.000641414	hypothetical protein EF0116
EF_RS05985	1485.75	3633.57	1.2902	0.000356196	0.000641414	hypothetical protein EF1239
EF_RS07905	330.559	782.293	1.2428	0.000362297	0.000651922	transcriptional repressor CodY
EF_RS11490	239.177	1888.85	2.98136	0.000375667	0.000674338	hypothetical protein EF62_2637 [Enterococcus faecalis 62]
EF_RS12690	2333.48	5020.1	1.10523	0.000375847	0.000674338	adaptor protein
EF_RS00915	1219.44	2712.8	1.15356	0.000380323	0.000681872	phosphomethylpyrimidine kinase
EF_RS02005	305.105	766.772	1.32949	0.000388562	0.000695632	nitroreductase
EF_RS06785	1311.05	5224.99	1.99471	0.000394425	0.000705107	thioredoxin
EF_RS05160	681.388	1580.06	1.21343	0.000406803	0.000726182	galactose mutarotase
EF_RS04195	716.601	2170.5	1.59878	0.000424904	0.000757107	primosomal protein DnaI [Enterococcus faecalis str. Symbioflor 1]
EF_RS13755	853.743	2060.48	1.27111	0.000425048	0.000757107	2,3-cyclic-nucleotide 2&apos;phosphodiesterase
EF_RS12700	486.323	1120.31	1.20391	0.000427862	0.000761569	tryptophanyl-tRNA synthetase
EF_RS00525	939.886	1994.33	1.08535	0.000445723	0.000792218	GntR family transcriptional regulator
EF_RS04790	6665.66	14968.4	1.1671	0.000475058	0.000841932	hypothetical protein EF1006
EF_RS06160	234.096	583.632	1.31796	0.000477873	0.000846311	Cro/CI family transcriptional regulator
EF_RS04510	348.313	845.81	1.27995	0.000479162	0.000847986	uracil-DNA glycosylase
EF_RS01100	98.1656	234.306	1.25511	0.000493516	0.000872763	conserved hypothetical protein
EF_RS05220	146.498	369.417	1.33437	0.000504229	0.000891069	hypothetical protein EF1081
EF_RS13880	1610.9	3639.69	1.17595	0.000507215	0.000895705	bifunctional folylpolyglutamate synthase/ dihydrofolate synthase family protein
EF_RS14750	2262.71	4589.56	1.0203	0.000510289	0.000900489	DAK2 domain-containing protein
EF_RS04365	496.115	2465.43	2.31309	0.000515468	0.000908977	GNAT family acetyltransferase
EF_RS12415	403.422	1781.85	2.14301	0.000534265	0.000941451	ribonuclease R
EF_RS11535	204.734	815.899	1.99464	0.000534815	0.000941748	PadR family transcriptional regulator
EF_RS12105	358.295	805.122	1.16806	0.000536014	0.000943186	hypothetical protein OG1RF_11929
EF_RS08180	313.794	771.387	1.29764	0.000545357	0.000956892	hypothetical protein EF1702
EF_RS08430	404.899	1117.73	1.46494	0.000545743	0.000956892	ABC superfamily ATP binding cassette transporter, ABC protein, partial
EF_RS05845	225.74	554.86	1.29746	0.000552816	0.000967231	response regulator
EF_RS04130	1518.09	3590.32	1.24186	0.000557664	0.000974332	S-adenosylmethionine--tRNA ribosyltransferase-isomerase
EF_RS10310	1180.68	3527.88	1.57918	0.000599477	0.00104369	glutamate--ammonia ligase
EF_RS09215	1122.15	4090.77	1.86611	0.000609188	0.00105985	hypothetical protein EF1923
EF_RS05475	300.197	736.179	1.29415	0.0006151	0.00106938	2,3,4,5-tetrahydropyridine-2,6-carboxylate N-succinyltransferase
EF_RS11530	468.427	1043.74	1.15587	0.000616339	0.00107078	hypothetical protein EF2427
EF_RS08130	443.117	972.869	1.13456	0.000656968	0.00114056	short chain dehydrogenase/reductase family oxidoreductase
EF_RS09750	539.473	1281.19	1.24786	0.000713821	0.00123666	hypothetical protein
EF_RS05730	572.291	1290.33	1.17292	0.000747499	0.00129228	Ser/Thr protein phosphatase
EF_RS08150	74.2424	360.247	2.27867	0.000770413	0.00133003	30S ribosomal protein S16
EF_RS12535	5037.69	10083.7	1.00119	0.000803187	0.0013837	diacylglycerol kinase catalytic domain protein
EF_RS09200	729.348	1670.58	1.19567	0.00080895	0.00139266	C4-dicarboxylate anaerobic carrier
EF_RS04120	750.655	1716.03	1.19285	0.000855114	0.00146906	glycine betaine/carnitine/choline transporter ATP-binding protein
EF_RS08320	669.27	1495.73	1.16019	0.0008758	0.00150274	3-dehydroquinate dehydratase
EF_RS08675	421.267	978.444	1.21575	0.000875938	0.00150274	agaS protein
EF_RS14830	357.501	783.588	1.13215	0.000882345	0.00151268	conserved hypothetical protein
EF_RS04530	144.875	403.488	1.47772	0.00103964	0.00177494	hypothetical protein EF0953
EF_RS12880	1036.78	2290.34	1.14345	0.00104074	0.00177559	ABC transporter ATP-binding protein
EF_RS11455	76.0138	377.31	2.31142	0.00105001	0.00178893	diacylglycerol kinase
EF_RS14550	515.631	1941.7	1.91291	0.0010526	0.00179211	30S ribosomal protein S4
EF_RS07970	294.219	617.607	1.0698	0.00106901	0.00181879	branched-chain alpha-keto acid, E2 component, dihydrolipoamide acetyltransferase
EF_RS12355	653.888	2158.58	1.72296	0.00107968	0.00183567	PTS system transporter subunit IIA [Enterococcus faecalis 62]
EF_RS10660	468.668	1030.59	1.13684	0.00109245	0.0018561	tryptophanyl-tRNA synthetase II
EF_RS07435	1114.94	2422.29	1.11941	0.00113791	0.00192539	hypothetical protein
EF_RS08810	419.63	955.909	1.18776	0.00116519	0.0019675	PTS system transporter subunit IIA
EF_RS10175	373.724	2547.02	2.76877	0.00119517	0.00201537	conserved hypothetical protein
EF_RS14350	6665.81	13812.4	1.05111	0.00128916	0.00216942	serine protease HtrA
EF_RS07260	128.315	261.082	1.02481	0.00129679	0.0021778	hypothetical protein
EF_RS12295	458.686	991.992	1.11282	0.00134087	0.00224875	mannose-6-phosphate isomerase
EF_RS00620	1895.47	11539	2.60589	0.00139931	0.00234359	nucleotidyltransferase domain-containing protein
EF_RS04495	174.108	378.516	1.12037	0.00148707	0.0024855	acetyltransferase
EF_RS07575	34.2575	93.5406	1.44917	0.00150995	0.00252033	hypothetical protein EF1571
EF_RS14890	605.549	1288.04	1.08886	0.00159511	0.0026535	RpiR family phosphosugar-binding transcriptional regulator
EF_RS12810	168.44	358.023	1.08782	0.00165531	0.00274255	hypothetical protein OG1RF_12070
EF_RS04025	556.539	1149.18	1.04605	0.00188995	0.00311248	UDP-N-acetylmuramoylalanyl-D-glutamyl-2,6-diaminopimelate--D-alanyl-D-alanyl ligase
EF_RS03475	619.23	3145.97	2.34496	0.00202727	0.00332974	glutamyl-tRNA(Gln) amidotransferase subunit C
EF_RS12315	1018.18	2190.24	1.1051	0.00209664	0.00343909	ABC transporter ATP-binding protein/permease
EF_RS04305	1585.89	3338.21	1.07379	0.00210528	0.0034487	peptide ABC transporter peptide-binding protein
EF_RS06810	264.437	565.88	1.09757	0.0021092	0.00345282	LacI family sugar-binding transcriptional regulator
EF_RS08280	357.835	731.18	1.03093	0.00224605	0.00366469	ribosomal large subunit pseudouridine synthase D
EF_RS12420	1831.76	7428	2.01974	0.00226156	0.00368658	ribonuclease R
EF_RS02000	450.165	930.144	1.047	0.0022884	0.0037264	transcriptional regulator
EF_RS12430	114.358	305.407	1.41717	0.00234621	0.0038155	preprotein translocase subunit SecG
EF_RS07850	643.611	1363.02	1.08254	0.00240431	0.00390739	sensor histidine kinase
EF_RS00185	678.296	1403.27	1.04881	0.00242176	0.00393317	PilT domain-containing protein
EF_RS06600	265.275	1074.98	2.01875	0.00244834	0.00397372	cold-shock domain-contain protein
EF_RS08680	469.951	1021.67	1.12034	0.00258438	0.00418626	GntR family transcriptional regulator
EF_RS00190	176.509	379.764	1.10536	0.00270214	0.00437413	2-C-methyl-D-erythritol 2,4-cyclodiphosphate synthase
EF_RS08245	188.25	530.408	1.49446	0.00286815	0.00463072	dihydroorotate dehydrogenase electron transfer subunit
EF_RS11755	274.773	666.929	1.27929	0.00295185	0.0047534	ribosomal-protein-alanine acetyltransferase
EF_RS05010	400.173	863.151	1.10899	0.00299324	0.00481691	sensor histidine kinase
EF_RS14465	295.328	1385.45	2.22997	0.00316647	0.00506925	hypothetical protein EF3052
EF_RS03550	194.075	399.65	1.04212	0.00317362	0.00507738	hypothetical protein EF0742
EF_RS05170	327.388	938.925	1.52001	0.00319115	0.00510211	UDP-glucose 4-epimerase
EF_RS08135	465.325	960.375	1.04536	0.00320821	0.00512399	AtsA/ElaC family beta-lactamase
EF_RS08530	97.444	208.297	1.09599	0.00320899	0.00512399	hypothetical protein EF1776
EF_RS08435	324.152	1022.8	1.65778	0.00332026	0.00529825	phosphate transporter ATP-binding protein
EF_RS11470	383.432	889.798	1.21451	0.00371396	0.00590358	PhoH family protein
EF_RS08325	718.367	1507.56	1.06942	0.00381166	0.00605497	ABC transporter ATP-binding protein/peptidase
EF_RS07670	615.758	2612.57	2.08504	0.00385984	0.00612361	AraC family transcriptional regulator
EF_RS11705	183.342	652.255	1.8309	0.00398356	0.00631584	hypothetical protein EF2462
EF_RS13740	258.917	560.367	1.11388	0.00400617	0.00634353	cyclophilin type peptidyl-prolyl cis-trans isomerase
EF_RS07430	883.09	3334.49	1.91684	0.0040324	0.00638097	brp/Blh family beta-carotene 15,15&apos;-monooxygenase
EF_RS09255	175.165	380.395	1.11879	0.00431969	0.00681808	hypothetical protein EF1933
EF_RS06795	193.417	475.96	1.29913	0.0043241	0.00682068	hypothetical protein EF1407
EF_RS14265	758.189	1580.17	1.05945	0.00435867	0.00687082	purine catabolism regulatory protein-like family protein
EF_RS06650	914.946	3169.09	1.79231	0.0045394	0.00714203	ATP-dependent RNA helicase
EF_RS05970	240.399	492.302	1.03411	0.00475755	0.00745198	acetyl xylan esterase
EF_RS09105	985.015	3613.16	1.87504	0.00482323	0.00754528	50S ribosomal protein L19
EF_RS14495	148.051	301.245	1.02484	0.00494214	0.00771662	phosphotyrosine protein phosphatase
EF_RS11875	22.8525	60.4842	1.4042	0.00541485	0.00842803	glycine cleavage H-family protein [Enterococcus faecalis 62]
EF_RS11615	379.286	772.034	1.02538	0.00575627	0.00892835	thioesterase superfamily protein [Enterococcus faecalis 62]
EF_RS06560	54.9879	141.369	1.36229	0.00575801	0.00892835	hypothetical protein EF1359
EF_RS15410	72.2717	167.185	1.20994	0.00587879	0.00910419	antitoxin MazE
EF_RS09155	559.603	1542.46	1.46275	0.00614385	0.00950043	predicted protein
EF_RS08345	215.568	1464.04	2.76374	0.0061462	0.00950043	hypothetical protein EF1737
EF_RS03735	1593.34	4982.84	1.64492	0.00672113	0.0103438	RNA polymerase factor sigma-54
EF_RS06150	140.938	287.541	1.02871	0.00774863	0.0118585	hypothetical protein
EF_RS03545	245.753	491.659	1.00045	0.00806268	0.0123086	hypothetical protein EF0741
EF_RS09495	598.734	1512.68	1.33712	0.00812633	0.0123981	ferrochelatase
EF_RS10165	343.53	939.449	1.45138	0.00818386	0.0124704	DNA replication protein
EF_RS04880	400.167	917.814	1.1976	0.00829687	0.0125966	hypothetical protein OG1RF_10758
EF_RS14765	706.456	2719.39	1.94461	0.00829709	0.0125966	thiamin pyrophosphokinase
EF_RS06255	152.065	695.546	2.19346	0.00838818	0.0127189	hypothetical protein EF1298
EF_RS04725	379.089	834.47	1.13832	0.00920105	0.0138832	UDP-N-acetylmuramoyl-L-alanyl-D-glutamate synthetase
EF_RS10160	26.9339	66.2932	1.29944	0.0102788	0.0154151	hypothetical protein EF2128
EF_RS11625	859.957	3349.27	1.96151	0.0103111	0.0154542	DNA polymerase III subunit delta
EF_RS07245	716.814	1662.91	1.21404	0.0109758	0.0163807	H(+)-transporting two-sector ATPase
EF_RS09265	291.527	938.518	1.68675	0.0120517	0.0178997	hypothetical protein EF1937
EF_RS02170	29.8954	88.8638	1.57167	0.0133989	0.0197698	immunity protein PlnM
EF_RS14560	268.581	652.571	1.28078	0.0143924	0.0211345	predicted protein
EF_RS14615	660.097	1650.95	1.32254	0.0145554	0.0213486	iron ABC transporter permease
EF_RS13560	878.368	3040.63	1.79147	0.0153555	0.022336	hypothetical protein
EF_RS15060	238.187	519.232	1.12429	0.0163134	0.0236736	hypothetical protein
EF_RS04660	12.3357	37.7546	1.61381	0.0174288	0.0251737	exodeoxyribonuclease VII small subunit
EF_RS08175	75.4701	173.849	1.20386	0.0186088	0.0267997	transcriptional regulator
EF_RS08825	1119.41	4980.29	2.15349	0.0204169	0.0291654	lactose PTS family porter repressor LacR
EF_RS14405	587.127	1271.76	1.11509	0.0228127	0.0322146	hypothetical protein
EF_RS11690	1173.29	2617.97	1.15789	0.026808	0.037428	ATP-dependent DNA helicase RecQ
EF_RS12360	9.6322	23.1389	1.26439	0.0398936	0.0542245	hypothetical protein EF2604
EF_RS01025	311.919	653.714	1.06749	0.0428105	0.0579338	50S ribosomal protein L15
EF_RS07690	493.239	1113.13	1.17426	0.0498399	0.0666785	lipoprotein
EF_RS12735	858.931	25.2075	-5.09061	3.50126e-39	4.3188e-37	possible cell surface protein
EF_RS15475	598.716	15.146	-5.30487	3.67623e-37	3.23902e-35	cytosine/purines uracil thiamine allantoin permease
EF_RS08720	592.6	15.6994	-5.23828	4.95797e-37	4.2177e-35	coccolysin
EF_RS04160	902.717	37.1975	-4.601	2.88527e-36	1.97721e-34	hypothetical protein EF0876
EF_RS15870	1198	28.8365	-5.37659	5.82198e-35	3.50313e-33	hypothetical protein EF_B0020
EF_RS14275	740.383	26.9147	-4.7818	7.38157e-35	4.33579e-33	hypothetical protein EF3010
EF_RS12225	558.815	12.5508	-5.47652	1.05004e-34	6.02428e-33	xanthine/uracil permease
EF_RS13115	493.797	15.4147	-5.00154	2.07638e-34	1.11866e-32	hypothetical protein EF2771
EF_RS06715	1314.91	65.0797	-4.33661	4.29819e-34	2.12073e-32	NAD-dependent formate dehydrogenase subunit alpha
EF_RS14300	472.472	11.9861	-5.30079	4.54302e-34	2.19757e-32	serine/threonine transporter SstT
EF_RS06825	778.072	36.7208	-4.40523	5.79385e-34	2.74874e-32	ABC transporter
EF_RS12715	387.37	7.81132	-5.632	1.03877e-33	4.65937e-32	hypothetical protein EF2682
EF_RS13125	576.562	20.8266	-4.79098	1.18482e-33	5.21957e-32	MFS family major facilitator transporter
EF_RS01940	493.898	15.4024	-5.00298	1.26166e-33	5.37597e-32	ureidoglycolate dehydrogenase
EF_RS06710	432.606	11.1443	-5.27867	1.45246e-33	6.07327e-32	NADH dehydrogenase
EF_RS06230	330.509	6.5714	-5.65234	2.64839e-33	1.08893e-31	teichoic acid-binding N-acetylmuramoyl L-alalanine amidase (cell wall hydrolase)
EF_RS14120	316.783	5.33711	-5.89129	8.41269e-33	3.34744e-31	PTS system mannose/fructose/sorbose transporter subunit IID
EF_RS00125	899.505	44.9589	-4.32245	1.26405e-32	4.79754e-31	bifunctional PTS system maltose and glucose-specific transporter subunits IICB
EF_RS02440	324.444	6.85327	-5.56504	2.78279e-32	1.04017e-30	hypothetical protein EF0498
EF_RS01945	634.874	30.3517	-4.38662	9.59614e-32	3.43097e-30	UIT9 family protein
EF_RS15865	966.724	56.2346	-4.10357	1.13226e-31	3.9904e-30	TraC-F-type conjugal transfer protein
EF_RS04820	642.523	31.0129	-4.37281	2.54069e-31	8.828e-30	PTS family lactose/cellobiose porter component IIC
EF_RS06720	584.756	26.4719	-4.4653	6.84021e-31	2.25332e-29	molybdopterin biosynthesis protein moeA 2
EF_RS12905	604.845	28.4356	-4.41079	6.89739e-31	2.25332e-29	pheromone binding protein
EF_RS01935	375.982	11.5057	-5.03024	8.81335e-31	2.75222e-29	sodium/dicarboxylate symporter family protein
EF_RS14140	1433.41	93.5882	-3.93698	1.49063e-30	4.4846e-29	sigma-54 dependent DNA-binding response regulator
EF_RS01930	409.328	14.5709	-4.81209	4.17492e-30	1.22613e-28	carbamate kinase
EF_RS03060	1080.26	66.9619	-4.01189	4.26821e-30	1.23879e-28	amino acid permease
EF_RS07790	490.31	20.7235	-4.56435	1.76728e-29	5.01134e-28	ethanolamine utilization protein EutH
EF_RS05335	703.127	35.1783	-4.32103	1.8205e-29	5.10362e-28	amino acid permease
EF_RS15465	619.223	31.9888	-4.27482	4.09383e-29	1.09777e-27	hydantoinase/oxoprolinase
EF_RS02235	631.844	34.4489	-4.19704	1.80426e-28	4.73522e-27	hypothetical protein EF0454
EF_RS08485	657.762	37.9466	-4.11552	3.07401e-28	7.90263e-27	competence protein F
EF_RS12255	643.865	36.7697	-4.13017	3.0752e-28	7.90263e-27	phenylhydantoinase
EF_RS15750	576.043	35.8592	-4.00576	4.43086e-28	1.09309e-26	citrate transporter
EF_RS03700	470.358	21.6901	-4.43865	5.31771e-28	1.28616e-26	anchor protein
EF_RS08700	685.062	42.4165	-4.01354	5.69104e-28	1.34998e-26	EmrB/QacA family drug resistance transporter
EF_RS06695	288.458	9.90063	-4.86469	7.43088e-28	1.7459e-26	formate/nitrite transporter family protein
EF_RS10650	816.624	53.4653	-3.933	1.30911e-27	2.98545e-26	ABC transporter ATP-binding protein/permease
EF_RS05265	1926.25	156.318	-3.62324	1.6427e-27	3.65093e-26	von Willebrand factor type A domain-containing protein
EF_RS14285	318.636	12.0817	-4.72102	1.67097e-27	3.68061e-26	hypothetical protein
EF_RS05270	709.401	46.9866	-3.91628	2.28536e-27	4.90259e-26	cell wall surface anchor family protein
EF_RS15195	260.416	6.18647	-5.39556	2.54197e-27	5.40608e-26	PTS system transporter subunit IIC
EF_RS04855	554.192	29.859	-4.21415	2.58813e-27	5.4572e-26	glycosyl hydrolase
EF_RS10095	648.055	41.5586	-3.9629	3.36065e-27	6.96699e-26	adenine methyltransferase
EF_RS05130	687	46.2421	-3.89303	3.87754e-27	7.9057e-26	pheromone binding protein
EF_RS14085	507.767	26.7528	-4.2464	4.36577e-27	8.82816e-26	hypothetical protein EF2969
EF_RS03525	298.612	10.087	-4.88771	9.88792e-27	1.95148e-25	carbamate kinase
EF_RS08695	827.119	62.1942	-3.73324	1.30802e-26	2.54086e-25	sulfatase
EF_RS05445	619.455	42.8089	-3.85502	1.35259e-26	2.60691e-25	PTS system ascorbate-specific transporter subunit IIC
EF_RS15670	1209.65	91.2852	-3.72806	1.41271e-26	2.69525e-25	transcriptional activator SrlM
EF_RS16315	329.071	13.2317	-4.63632	1.42028e-26	2.69525e-25	hypothetical protein EFA0037
EF_RS12250	295.141	11.1217	-4.72995	3.64537e-26	6.7113e-25	diaminopropionate ammonia-lyase
EF_RS03835	477.498	28.0591	-4.08895	6.35712e-26	1.15316e-24	extracellular solute-binding protein
EF_RS09920	403.814	23.2157	-4.12052	1.1995e-25	2.14433e-24	YaeC family lipoprotein
EF_RS14335	679.868	49.1789	-3.78914	1.65668e-25	2.91931e-24	DAACS family dicarboxylate/amino acid:cation symporter
EF_RS14280	479.758	33.0076	-3.86144	1.84409e-25	3.20378e-24	hypothetical protein EF3011
EF_RS14435	335.508	16.369	-4.35731	3.56492e-25	6.1074e-24	PTS system transporter subunit IIA
EF_RS08010	339.277	17.5995	-4.26886	5.4522e-25	9.21272e-24	hypothetical protein OG1RF_11378
EF_RS12240	465.883	31.2947	-3.89597	6.93192e-25	1.15548e-23	carbamoyltransferase YgeW
EF_RS03515	922.437	82.7738	-3.47821	1.19573e-24	1.95356e-23	amino acid permease
EF_RS14425	564.005	44.83	-3.65317	1.42288e-24	2.30937e-23	N-acetylglucosamine-6-phosphate deacetylase
EF_RS01915	1172.76	102.108	-3.52175	1.5938e-24	2.56987e-23	hypothetical protein EF0383
EF_RS00365	714.812	55.9861	-3.67442	1.9064e-24	3.05396e-23	major facilitator family transporter
EF_RS07315	682.384	57.0943	-3.57917	2.4805e-24	3.94799e-23	pheromone binding protein
EF_RS03520	486.969	34.6531	-3.81277	2.6663e-24	4.21638e-23	agmatine deiminase
EF_RS12900	489.94	32.9064	-3.89617	2.83762e-24	4.41497e-23	M42 family peptidase
EF_RS14130	248.305	10.2761	-4.59474	2.84548e-24	4.41497e-23	PTS system transporter subunit IIB
EF_RS12725	330.693	18.4536	-4.16352	3.47673e-24	5.29451e-23	hypothetical protein EF2684
EF_RS13235	770.645	67.656	-3.50978	4.6913e-24	7.05697e-23	hypothetical protein EF2796
EF_RS02470	1127.08	108.848	-3.37221	5.02542e-24	7.51376e-23	relaxase
EF_RS12235	620.197	45.3692	-3.77294	5.57339e-24	8.28286e-23	carbamate kinase
EF_RS07715	866.346	69.1792	-3.64653	5.62904e-24	8.31548e-23	glycosyl hydrolase
EF_RS14060	813.327	69.3227	-3.55244	9.62277e-24	1.38827e-22	PTS system ascorbate-specific transporter subunit IIC
EF_RS03175	666.057	52.5924	-3.66272	1.08809e-23	1.56064e-22	MATE efflux family protein
EF_RS06285	1242.84	125.101	-3.31247	2.28661e-23	3.24199e-22	magnesium-importing ATPase
EF_RS06690	259.213	10.8126	-4.58336	2.81263e-23	3.94248e-22	formate dehydrogenase family accessory protein FdhD
EF_RS05275	831.374	78.0517	-3.413	2.9613e-23	4.12742e-22	cell wall surface anchor family protein
EF_RS09620	125.866	0.477619	-8.04182	3.63428e-23	5.00881e-22	conserved hypothetical protein
EF_RS07310	652.807	54.7099	-3.57678	5.02737e-23	6.85223e-22	hypothetical protein EF1512
EF_RS10005	3517.39	412.975	-3.09038	5.07609e-23	6.88061e-22	tail protein
EF_RS14420	317.187	11.0328	-4.84546	5.21143e-23	7.02547e-22	PTS system transporter subunit IIC
EF_RS12260	1041.65	97.379	-3.41912	5.26542e-23	7.05967e-22	selenate reductase subunit YgfK
EF_RS11900	1961.29	214.349	-3.19377	8.9511e-23	1.18088e-21	cell wall surface anchor family protein
EF_RS14440	1153.05	119.746	-3.2674	9.15482e-23	1.19438e-21	hypothetical protein EF3047
EF_RS10665	1937.75	209.958	-3.20621	9.17811e-23	1.19438e-21	hypothetical protein EF2229
EF_RS09995	606.191	50.1615	-3.59512	9.19872e-23	1.19438e-21	predicted protein
EF_RS06525	1703.61	172.904	-3.30055	9.71993e-23	1.24891e-21	magnesium-importing ATPase
EF_RS03055	1138.76	114.222	-3.31755	1.30712e-22	1.6622e-21	decarboxylase
EF_RS13455	385.674	28.5076	-3.75796	1.56429e-22	1.96893e-21	recT protein
EF_RS08715	193.693	5.71261	-5.08348	1.76024e-22	2.20433e-21	glutamyl endopeptidase
EF_RS01925	628.3	53.6751	-3.54913	2.24134e-22	2.79261e-21	major facilitator family transporter
EF_RS14135	178.282	5.90556	-4.91594	2.37167e-22	2.94015e-21	PTS system transporter subunit IIA
EF_RS12895	458.209	36.142	-3.66426	2.49363e-22	3.07589e-21	hypothetical protein EF2723
EF_RS15470	436.913	33.1247	-3.72137	3.43896e-22	4.13849e-21	hypothetical protein EF3276
EF_RS03620	480.362	39.1846	-3.61576	4.27864e-22	5.11167e-21	hypothetical protein EF0757
EF_RS06225	164.786	5.13854	-5.00309	4.28908e-22	5.11167e-21	toxin secretion/phage lysis holin
EF_RS15140	377.193	25.4997	-3.88675	5.61529e-22	6.66006e-21	OsmC/Ohr family protein [Enterococcus faecalis str. Symbioflor 1]
EF_RS11890	432.892	35.4771	-3.60905	7.14661e-22	8.43574e-21	hypothetical protein EF2503
EF_RS03530	849.5	82.4749	-3.36459	7.21529e-22	8.47625e-21	amidase
EF_RS10655	605.914	51.8187	-3.54757	1.2371e-21	1.42613e-20	ABC transporter ATP-binding protein/permease
EF_RS03840	211.64	9.70769	-4.44634	2.52062e-21	2.85246e-20	amino acid ABC transporter ATP-binding protein
EF_RS11895	456.252	34.9199	-3.70771	2.612e-21	2.94238e-20	hypothetical protein EF2504
EF_RS15305	238.847	12.3626	-4.27203	3.96582e-21	4.44713e-20	type III leader peptidase
EF_RS08775	358.761	30.9202	-3.5364	4.449e-21	4.944e-20	PTS family mannose/fructose/sorbose porter component IID
EF_RS04150	506.737	44.7015	-3.50284	4.52568e-21	5.00666e-20	predicted protein
EF_RS02465	1345.14	125.01	-3.42763	4.91048e-21	5.38407e-20	hypothetical protein EF0503
EF_RS03445	899.297	89.4383	-3.32983	5.22032e-21	5.67336e-20	PTS system fructose-specific transporter subunit IIABC
EF_RS10085	1126.01	125.535	-3.16506	5.31634e-21	5.75238e-20	hypothetical protein EF2112
EF_RS12245	524.565	26.351	-4.31519	1.09426e-20	1.1636e-19	peptidase
EF_RS09570	361.183	28.6342	-3.65692	1.13224e-20	1.19369e-19	tape measure protein
EF_RS14445	372.226	29.1071	-3.67674	1.23448e-20	1.29594e-19	cellobiose PTS family porter CelC
EF_RS11710	591.501	60.9105	-3.27962	2.20346e-20	2.28401e-19	voltage-gated chloride channel family protein
EF_RS14295	1322.25	159.021	-3.05571	2.8766e-20	2.94464e-19	cation transporter E1-E2 family ATPase
EF_RS02615	482.155	48.5112	-3.31311	2.93842e-20	2.98316e-19	recombinase Sin
EF_RS01950	524.494	48.7398	-3.42775	3.2139e-20	3.24947e-19	possible cytosine deaminase
EF_RS08055	281.923	19.8968	-3.8247	3.28295e-20	3.30573e-19	ABC transporter ATP-binding protein
EF_RS12265	868.758	97.3325	-3.15796	3.43395e-20	3.44373e-19	putative chlorohydrolase/aminohydrolase
EF_RS07845	533.065	52.2729	-3.35018	4.34084e-20	4.33556e-19	ethanolamine utilization protein EutA
EF_RS08780	171.938	7.12008	-4.59385	5.66829e-20	5.61593e-19	PTS system transporter subunit IIC
EF_RS15200	341.203	27.8102	-3.61695	5.71001e-20	5.61919e-19	PTS system transporter subunit IID
EF_RS15675	393.268	33.3007	-3.56189	5.71713e-20	5.61919e-19	sorbitol-6-phosphate 2-dehydrogenase
EF_RS13635	645.875	68.1341	-3.2448	5.82024e-20	5.67531e-19	3-oxoacyl-ACP synthase
EF_RS06205	1018.09	115.497	-3.13994	7.65539e-20	7.34858e-19	hypothetical protein EF1288
EF_RS13650	586.619	59.2339	-3.30793	7.74938e-20	7.40997e-19	enoyl-(acyl-carrier-protein) reductase II
EF_RS08770	265.029	6.09283	-5.44289	8.32278e-20	7.89704e-19	glycerol uptake facilitator protein
EF_RS15830	186.183	9.98675	-4.22056	1.18826e-19	1.1104e-18	surface protein PrgC
EF_RS00130	752.329	88.1156	-3.09389	1.74679e-19	1.60399e-18	class II aminotransferase
EF_RS05100	344.342	29.5781	-3.54124	1.74725e-19	1.60399e-18	ABC superfamily ATP binding cassette transporter, ABC protein
EF_RS06655	550.896	59.2245	-3.21751	2.57793e-19	2.33814e-18	transcriptional regulator
EF_RS14170	636.952	75.5666	-3.07536	2.74531e-19	2.4628e-18	HlyD family secretion protein, putative [Enterococcus faecalis str. Symbioflor 1]
EF_RS05105	695.545	81.2774	-3.09722	3.50124e-19	3.10704e-18	ABC superfamily ATP binding cassette transporter, membrane protein
EF_RS06220	474.652	49.1182	-3.27254	5.33441e-19	4.7e-18	hypothetical protein EF1291
EF_RS14585	274.243	20.9306	-3.71177	5.35957e-19	4.70536e-18	acetyltransferase
EF_RS12215	574.834	35.0352	-4.03627	6.25107e-19	5.43007e-18	hypothetical protein EF2571
EF_RS07275	509.919	56.1371	-3.18324	6.30759e-19	5.45993e-18	diaminopimelate decarboxylase
EF_RS14555	295.897	24.0866	-3.61879	7.52907e-19	6.47185e-18	BioY family protein
EF_RS15190	268.761	20.084	-3.7422	8.74248e-19	7.43714e-18	PTS system transporter subunit IIB
EF_RS00380	1140.65	155.55	-2.87441	9.65453e-19	8.18478e-18	predicted protein
EF_RS13645	484.381	50.2221	-3.26975	1.43209e-18	1.20169e-17	ACP S-malonyltransferase
EF_RS10000	493.116	56.6651	-3.12139	1.57064e-18	1.31348e-17	hypothetical protein EF2095
EF_RS08600	608.099	67.8945	-3.16294	2.10405e-18	1.7131e-17	oligopeptide ABC superfamily ATP binding cassette transporter, binding protein
EF_RS09930	350.404	34.6193	-3.33937	2.24417e-18	1.82118e-17	ABC transporter ATP-binding protein
EF_RS13640	301.987	28.5528	-3.40278	2.50452e-18	2.01259e-17	3-ketoacyl-ACP reductase
EF_RS09915	462.601	46.628	-3.3105	2.66277e-18	2.13281e-17	M20/M25/M40 family peptidase
EF_RS05685	264.186	24.0622	-3.45671	3.25352e-18	2.59755e-17	hypothetical protein EF1176
EF_RS03965	222.586	16.3614	-3.76599	3.36186e-18	2.67539e-17	hypothetical protein EF0832
EF_RS14340	2236.94	334.251	-2.74252	3.59075e-18	2.83922e-17	polysaccharide lyase 8
EF_RS00425	569.328	65.722	-3.11481	5.41261e-18	4.21228e-17	regulatory protein pfoR
EF_RS14110	134.244	1.80555	-6.21628	5.98185e-18	4.62609e-17	hypothetical protein EF2975
EF_RS03780	510.292	58.7459	-3.11876	8.94189e-18	6.80853e-17	permease domain-containing protein
EF_RS04835	126.788	3.99036	-4.98975	1.00234e-17	7.58517e-17	hypothetical protein EF1016
EF_RS14415	212.722	17.6042	-3.59498	1.2762e-17	9.56954e-17	PTS family N-acetylgalactosamine (nac) porter component IID
EF_RS08705	338.525	33.9581	-3.31743	1.33337e-17	9.96798e-17	LysR family transcriptional regulator
EF_RS15655	665.459	84.2955	-2.98082	1.57418e-17	1.16273e-16	protein-N(pi)-phosphohistidine--sugar phosphotransferase
EF_RS00170	314.48	29.3814	-3.41999	1.69608e-17	1.2453e-16	glutamate 5-kinase
EF_RS14160	624.754	75.4428	-3.04983	2.12408e-17	1.54576e-16	permease
EF_RS03845	121.933	4.18988	-4.86304	2.39753e-17	1.72944e-16	amino acid ABC superfamily ATP binding cassette transporter, membrane protein
EF_RS14595	796.724	108.1	-2.88171	2.75573e-17	1.98204e-16	pheromone binding protein
EF_RS02450	110.909	3.80685	-4.86464	2.92682e-17	2.09897e-16	hypothetical protein
EF_RS05260	692.213	94.8032	-2.86821	3.97682e-17	2.8355e-16	hypothetical protein EF1090
EF_RS13610	454.616	53.141	-3.09675	4.11526e-17	2.91734e-16	acetyl-CoA carboxylase subunit alpha
EF_RS11945	1571.79	244.466	-2.68471	4.29901e-17	3.03887e-16	hypothetical protein EF2516
EF_RS07840	331.37	33.6433	-3.30005	4.52015e-17	3.18606e-16	ethanolamine ammonia-lyase large subunit
EF_RS11940	262.439	24.7281	-3.40776	4.68638e-17	3.28446e-16	hypothetical protein EF2515
EF_RS07305	433.686	20.7471	-4.38567	4.75494e-17	3.32307e-16	mandelate racemase/muconate lactonizing enzyme family protein
EF_RS10080	750.683	106.072	-2.82316	7.28849e-17	5.03661e-16	hypothetical protein EF2111
EF_RS14125	437.27	29.2897	-3.90006	7.586e-17	5.213e-16	PTS system sorbose-specific iic component
EF_RS14430	130.036	5.79591	-4.48773	7.93812e-17	5.42475e-16	PTS system transporter subunit IIB
EF_RS03860	928.922	131.753	-2.81772	8.31782e-17	5.65291e-16	hypothetical protein
EF_RS06210	326.696	35.1072	-3.21811	8.41085e-17	5.70043e-16	tail protein
EF_RS10040	230.513	18.9218	-3.60673	1.01659e-16	6.85226e-16	hypothetical protein EF2103
EF_RS01760	85.9231	0.955238	-6.49104	1.14741e-16	7.69204e-16	structural protein
EF_RS01470	826.339	120.683	-2.77551	1.69261e-16	1.12249e-15	PTS system transporter subunit IIC
EF_RS06685	396.005	47.3799	-3.06317	1.9107e-16	1.26035e-15	hypothetical protein EF1384
EF_RS10600	404.345	44.399	-3.18699	1.94607e-16	1.28025e-15	hypothetical protein EF2216
EF_RS09315	604.209	83.553	-2.85429	1.97713e-16	1.29379e-15	phosphosugar-binding protein
EF_RS04815	134.561	7.14266	-4.23565	2.06447e-16	1.34736e-15	protein-N(pi)-phosphohistidine--sugar phosphotransferase
EF_RS03940	674.464	81.7136	-3.04509	2.43437e-16	1.57627e-15	possible trans-1,2-dihydrobenzene-1,2-diol dehydrogenase
EF_RS13615	321.373	35.167	-3.19196	3.01136e-16	1.92962e-15	acetyl-CoA carboxylase subunit beta
EF_RS15835	426.982	21.6779	-4.29988	3.2857e-16	2.09995e-15	hypothetical protein EF_B0013
EF_RS06215	458.292	59.7698	-2.93878	3.86218e-16	2.44936e-15	structural protein
EF_RS07710	666.218	96.0916	-2.79351	4.27584e-16	2.69094e-15	PTS system transporter subunit IIABC
EF_RS14245	1222.15	190.2	-2.68383	4.55289e-16	2.85052e-15	SulP family sulfate permease
EF_RS03510	901.801	138.267	-2.70536	4.56407e-16	2.85052e-15	putrescine carbamoyltransferase
EF_RS07820	357.949	42.2452	-3.0829	4.66646e-16	2.90711e-15	aldehyde dehydrogenase
EF_RS00440	454.174	60.3717	-2.9113	4.78158e-16	2.97011e-15	seryl-tRNA synthetase
EF_RS05460	218.881	22.4562	-3.28496	4.79166e-16	2.97011e-15	L-xylulose 5-phosphate 3-epimerase
EF_RS11950	1761.36	297.624	-2.56513	5.38297e-16	3.31995e-15	conjugal transfer protein
EF_RS09275	309.436	33.8776	-3.19123	5.5119e-16	3.39099e-15	hypothetical protein EF1939
EF_RS15515	854.915	129.166	-2.72655	7.48435e-16	4.52547e-15	PTS family oligomeric beta-glucoside porter component IIC
EF_RS05135	376.168	25.4612	-3.88501	8.61421e-16	5.19591e-15	deaminase
EF_RS13450	169.493	12.1668	-3.8002	8.69539e-16	5.23208e-15	conserved hypothetical protein
EF_RS07835	168.512	13.1306	-3.68185	1.06235e-15	6.37668e-15	ethanolamine ammonia-lyase small subunit
EF_RS02495	341.125	42.3407	-3.01018	1.09952e-15	6.58377e-15	single-strand binding protein
EF_RS03970	246.451	13.3899	-4.20209	1.29735e-15	7.7308e-15	hypothetical protein EF0833
EF_RS16285	128.475	7.33841	-4.12987	1.31475e-15	7.81564e-15	hypothetical protein EFA0031
EF_RS01985	403.657	50.3045	-3.00437	1.33845e-15	7.93742e-15	hypothetical protein EF0400
EF_RS09515	110.441	4.65245	-4.56915	1.81786e-15	1.07288e-14	endolysin
EF_RS08750	159.63	11.6144	-3.78075	2.22588e-15	1.30744e-14	predicted protein
EF_RS04380	439.069	57.025	-2.94478	2.27403e-15	1.32939e-14	hypothetical protein EF0922
EF_RS07940	178.147	14.2768	-3.64132	2.5146e-15	1.46309e-14	predicted protein
EF_RS12445	1632.58	264.967	-2.62327	2.78651e-15	1.61369e-14	cadmium:zinc:cobalt transporting ATPase
EF_RS08745	2468.92	437.728	-2.49578	3.37657e-15	1.94626e-14	glycosyl hydrolase
EF_RS14070	720.597	109.324	-2.72058	3.44754e-15	1.97793e-14	BglG family transcriptional antiterminator
EF_RS04925	204.76	19.1138	-3.42125	4.34895e-15	2.48929e-14	kanamycin kinase
EF_RS15735	574.896	83.3534	-2.78599	4.43829e-15	2.53455e-14	glutaconyl-CoA decarboxylase
EF_RS06115	965.439	159.19	-2.60044	4.72196e-15	2.68412e-14	cell wall surface anchor family protein
EF_RS03785	202.543	15.497	-3.70817	6.20761e-15	3.50439e-14	ABC transporter ATP-binding protein
EF_RS07805	127.582	7.02173	-4.18346	6.29562e-15	3.54596e-14	hypothetical protein EF1621
EF_RS03065	1282.98	222.164	-2.5298	7.15317e-15	4.01065e-14	Na+/H+ antiporter
EF_RS07675	674.229	110.721	-2.6063	8.20525e-15	4.57971e-14	ABC transporter ATP-binding protein/permease
EF_RS13395	182.893	15.7323	-3.5392	8.81337e-15	4.89698e-14	ArpU family transcriptional regulator
EF_RS12460	244.646	27.4681	-3.15486	9.19216e-15	5.09597e-14	teichoic acid glycosylation protein
EF_RS14230	122.155	7.42076	-4.041	9.84963e-15	5.43603e-14	N-acetyltransferase
EF_RS13110	211.274	21.619	-3.28874	1.0311e-14	5.67794e-14	hypothetical protein EF2770
EF_RS04875	1356.54	231.883	-2.54846	1.2092e-14	6.62911e-14	pyruvate phosphate dikinase
EF_RS03605	372.26	52.4098	-2.8284	1.21779e-14	6.6614e-14	WxL domain surface protein
EF_RS08740	887.033	147.516	-2.58812	1.36917e-14	7.43994e-14	N-acetylmuramoyl-L-alanine amidase
EF_RS14020	410.572	59.4654	-2.78751	1.38491e-14	7.4994e-14	short chain dehydrogenase/reductase family oxidoreductase
EF_RS12720	179.851	17.9807	-3.32228	1.38619e-14	7.4994e-14	hypothetical protein EF2683
EF_RS06700	226.987	6.95443	-5.02853	1.40094e-14	7.56263e-14	hypothetical protein EF1387
EF_RS10680	489.714	74.8678	-2.70952	1.4097e-14	7.59329e-14	sugar ABC transporter ATP-binding protein
EF_RS03865	466.337	68.159	-2.7744	1.41464e-14	7.60329e-14	hypothetical protein EF0811
EF_RS01105	665	108.451	-2.61631	1.55476e-14	8.28421e-14	branched-chain amino acid ABC transporter
EF_RS14720	621.509	95.3772	-2.70406	1.57412e-14	8.36932e-14	peptide ABC transporter permease
EF_RS01920	225.156	27.8992	-3.01263	1.63586e-14	8.67887e-14	hypothetical protein EF0384
EF_RS06410	2159.98	392.589	-2.45992	1.66164e-14	8.7967e-14	BadF/BadG/BcrA/BcrD ATPase
EF_RS13620	653.221	105.333	-2.63262	1.76873e-14	9.3436e-14	acetyl-CoA carboxylase biotin carboxylase subunit
EF_RS05115	1595.56	284.412	-2.48801	1.84445e-14	9.72275e-14	Mn2+/Fe2+ transporter
EF_RS15850	133.201	10.4719	-3.66901	2.02739e-14	1.06191e-13	hypothetical protein EF_B0016
EF_RS09925	188.294	17.5976	-3.41954	2.2921e-14	1.19548e-13	ABC transporter permease
EF_RS05280	389.675	55.0525	-2.82339	2.30244e-14	1.19834e-13	sortase
EF_RS03185	247.992	30.1691	-3.03915	2.37693e-14	1.2345e-13	VanZ family protein
EF_RS11630	1192.75	204.897	-2.54133	2.46433e-14	1.27721e-13	DNA internalization-related competence protein ComEC/Rec2
EF_RS03600	1099.11	197.368	-2.47738	2.63443e-14	1.36251e-13	hypothetical protein EF0753
EF_RS05935	524.696	83.7784	-2.64683	3.0122e-14	1.55462e-13	hypothetical protein EF1228
EF_RS10675	284.033	35.7834	-2.9887	3.14874e-14	1.6217e-13	hypothetical protein EF2231
EF_RS10020	828.26	139.956	-2.56511	3.29893e-14	1.69199e-13	hypothetical protein EF2099
EF_RS01870	525.278	84.5943	-2.63445	3.3228e-14	1.7007e-13	lipoprotein
EF_RS00530	294.524	37.924	-2.9572	3.51794e-14	1.79313e-13	ornithine cyclodeaminase
EF_RS03610	632.363	107.381	-2.55802	3.5814e-14	1.82171e-13	cell wall surface anchor family protein, partial
EF_RS08765	177.01	18.7618	-3.23796	3.89312e-14	1.9762e-13	hypothetical protein EF1827
EF_RS15175	300.533	38.1602	-2.97738	3.90678e-14	1.97906e-13	ABC transporter permease
EF_RS04945	501.215	77.326	-2.6964	4.179e-14	2.11262e-13	lipoprotein
EF_RS03110	364.638	50.5002	-2.8521	4.31091e-14	2.17485e-13	NAD-dependent epimerase/dehydratase
EF_RS09990	1321.97	202.398	-2.70743	4.39966e-14	2.2151e-13	endolysin domain-containing protein
EF_RS05875	273.699	33.1153	-3.04702	5.38351e-14	2.69394e-13	extracellular protein
EF_RS05435	446.747	64.2745	-2.79714	5.4e-14	2.69672e-13	L-ascorbate 6-phosphate lactonase
EF_RS11640	274.411	34.7072	-2.98303	5.6244e-14	2.80311e-13	competence protein comEA
EF_RS05140	469.636	50.3953	-3.22018	6.20379e-14	3.08563e-13	deaminase
EF_RS08005	234.197	31.7696	-2.882	6.60953e-14	3.28083e-13	hypothetical protein EF1665
EF_RS04300	985.153	177.562	-2.47202	7.4198e-14	3.66093e-13	hypothetical protein EF0906
EF_RS07865	416.857	63.1085	-2.72365	8.80619e-14	4.33599e-13	propanol dehydrogenase PduQ
EF_RS12230	67.4264	0.947712	-6.15272	8.97127e-14	4.40003e-13	endoribonuclease L-PSP
EF_RS12175	295.036	37.2172	-2.98685	1.0057e-13	4.92276e-13	YqeB family selenium-dependent molybdenum hydroxylase system protein
EF_RS09985	281.522	40.4985	-2.79731	1.20091e-13	5.85505e-13	predicted protein
EF_RS01115	338.295	48.0439	-2.81586	1.22859e-13	5.97818e-13	decarboxylase family protein
EF_RS14155	344.273	51.3412	-2.74537	1.24999e-13	6.07031e-13	predicted protein
EF_RS15755	195.085	21.7884	-3.16247	1.32894e-13	6.44106e-13	GntR family transcriptional regulator
EF_RS01955	1513.37	299.966	-2.3349	1.37758e-13	6.65641e-13	hypothetical protein EF0392
EF_RS12730	150.441	4.26847	-5.13934	1.64266e-13	7.89949e-13	cell wall surface anchor family protein
EF_RS03220	326.813	48.5309	-2.75149	1.69628e-13	8.12567e-13	pseudouridylate synthase
EF_RS05940	221.827	29.3956	-2.91577	1.70301e-13	8.14213e-13	hypothetical protein
EF_RS15660	111.926	6.85232	-4.02981	1.77092e-13	8.45039e-13	PTS system sorbitol-specfic transporter subunit IIC
EF_RS00785	462.505	73.921	-2.64541	2.16704e-13	1.03007e-12	predicted protein
EF_RS03105	729.067	116.671	-2.64361	2.18331e-13	1.03545e-12	exfoliative toxin A
EF_RS01980	521.031	87.9066	-2.56733	2.18674e-13	1.03545e-12	hypothetical protein EF0399
EF_RS13665	127.052	10.3698	-3.61497	2.87866e-13	1.35528e-12	MarR family transcriptional regulator
EF_RS09560	164.801	16.1798	-3.34846	2.90474e-13	1.36495e-12	minor structural protein
EF_RS00410	321.608	40.777	-2.97948	3.14472e-13	1.46932e-12	formate/nitrite transporter family protein
EF_RS15745	144.191	12.2981	-3.55147	3.42518e-13	1.59432e-12	predicted protein
EF_RS02620	397.739	68.0767	-2.54659	3.7392e-13	1.73721e-12	predicted protein
EF_RS01475	770.46	141.894	-2.4409	3.91271e-13	1.81441e-12	phosphosugar-binding transcriptional regulator
EF_RS08060	264.034	37.9363	-2.79908	4.41677e-13	2.03287e-12	GntR family transcriptional regulator
EF_RS09325	183.819	22.4552	-3.03317	4.47576e-13	2.05618e-12	PTS system transporter subunit IIC
EF_RS02670	1217.64	244.365	-2.31698	5.26251e-13	2.41312e-12	ammonium transporter family protein
EF_RS00535	352.017	54.6835	-2.68647	5.75955e-13	2.63614e-12	PhzF family phenazine biosynthesis protein
EF_RS01425	1502.15	171.224	-3.13307	6.61539e-13	2.99936e-12	enoyl-ACP reductase
EF_RS07720	437.781	70.1132	-2.64245	6.938e-13	3.13481e-12	sucrose-6-phosphate dehydrogenase
EF_RS00085	157.953	15.6085	-3.33909	7.78035e-13	3.49997e-12	PTS system, mannose-specific IIAB component
EF_RS03820	1034.47	200.696	-2.3658	7.93786e-13	3.56049e-12	leucyl-tRNA synthetase
EF_RS12180	190.709	23.0481	-3.04865	8.9795e-13	4.00586e-12	hypothetical protein EF2564
EF_RS15665	132.733	5.04396	-4.71783	9.30729e-13	4.1446e-12	transcriptional regulator SrlR
EF_RS15375	379.861	60.0451	-2.66135	1.01289e-12	4.50236e-12	1,4-dihydroxy-2-naphthoate octaprenyltransferase
EF_RS02500	470.996	86.0319	-2.45277	1.0541e-12	4.67711e-12	thermonuclease
EF_RS14325	378.167	64.1376	-2.55978	1.05618e-12	4.67793e-12	RNA polymerase sigma-70 factor
EF_RS09775	296.625	46.4209	-2.67579	1.12369e-12	4.9591e-12	competence protein
EF_RS00140	1557.29	325.623	-2.25776	1.16022e-12	5.1112e-12	hypothetical protein EF0031
EF_RS16365	96.6754	5.9879	-4.01303	1.40336e-12	6.12759e-12	aggregation substance Asa1
EF_RS03800	197.751	25.1393	-2.97567	1.43225e-12	6.24268e-12	type 2 phosphatidic acid phosphatase
EF_RS01875	698.741	133.291	-2.39018	1.46214e-12	6.36173e-12	hypothetical protein EF0375
EF_RS08515	164.646	18.9265	-3.12089	1.59261e-12	6.90502e-12	3-ketoacyl-(acyl-carrier-protein) reductase
EF_RS10670	575.229	108.712	-2.40363	1.76749e-12	7.63641e-12	hypothetical protein EF2230
EF_RS10045	873.888	162.055	-2.43096	1.8381e-12	7.91377e-12	hypothetical protein EF2104
EF_RS06170	605.194	115.613	-2.3881	1.88873e-12	8.1176e-12	DNA replication protein
EF_RS13225	789.098	151.26	-2.38318	2.04204e-12	8.76123e-12	membrane protein
EF_RS08050	276.624	40.1907	-2.78299	2.05262e-12	8.79132e-12	hypothetical protein EF1674
EF_RS03985	726.73	144.131	-2.33404	2.17488e-12	9.25073e-12	hypothetical protein EF0836
EF_RS01510	823.692	158.952	-2.37352	3.31344e-12	1.38547e-11	hypothetical protein EF0300
EF_RS00095	457.212	79.7654	-2.51903	3.42904e-12	1.42896e-11	PTS system mannose-specfic transporter subunit IIC
EF_RS06760	361.139	64.1	-2.49416	3.48553e-12	1.44761e-11	molybdenum ABC transporter ATP-binding protein
EF_RS07320	837.964	166.475	-2.33158	3.5577e-12	1.4751e-11	BigG family transcription antiterminator
EF_RS04415	612.917	120.25	-2.34965	3.85722e-12	1.59661e-11	amino acid permease
EF_RS09310	327.882	56.8928	-2.52686	4.01987e-12	1.66114e-11	mocD family protein
EF_RS01455	238.3	34.0602	-2.80662	4.22295e-12	1.73635e-11	cysteine synthase B
EF_RS10245	823.038	165.041	-2.31813	4.22299e-12	1.73635e-11	hypothetical protein EF2146
EF_RS04955	464.195	69.6413	-2.73672	4.31041e-12	1.76887e-11	integral membrane protein
EF_RS06355	191.292	24.9059	-2.94122	4.31641e-12	1.76887e-11	hypothetical protein EF1319
EF_RS06755	104.876	7.49558	-3.80649	4.4848e-12	1.83482e-11	molybdenum ABC transporter permease
EF_RS03930	317.132	54.8878	-2.53052	4.76684e-12	1.94377e-11	uridine kinase
EF_RS14290	727.91	145.99	-2.31789	5.41638e-12	2.19053e-11	Mga family transcriptional regulator
EF_RS08725	432.811	77.949	-2.47313	5.84545e-12	2.35633e-11	histidine kinase
EF_RS02220	232.858	33.2894	-2.80631	6.47135e-12	2.59169e-11	6-phosphogluconolactonase
EF_RS15840	94.5417	6.55164	-3.85102	8.43922e-12	3.35799e-11	hypothetical protein EF_B0014
EF_RS15185	95.6757	8.56518	-3.4816	8.98895e-12	3.57097e-11	PTS system fructose IIA component
EF_RS14645	495.05	91.6579	-2.43324	1.04217e-11	4.12688e-11	YitT family protein
EF_RS15715	901.901	185.485	-2.28166	1.12144e-11	4.42654e-11	citrate lyase subunit alpha
EF_RS02035	852.954	175.512	-2.2809	1.15928e-11	4.56861e-11	PTS system mannitol-specific IIBC component
EF_RS09295	1010.9	217.433	-2.217	1.20297e-11	4.72569e-11	hypothetical protein EF1945
EF_RS14235	145.208	18.1745	-2.99813	1.3609e-11	5.32911e-11	transcriptional regulator, MarR family
EF_RS15650	206.019	29.5885	-2.79967	1.62284e-11	6.33474e-11	PTS system sorbitol-specfic transporter subunit IIA
EF_RS13825	256.924	41.1652	-2.64184	1.69274e-11	6.59713e-11	5&apos;-nucleotidase
EF_RS06725	186.664	26.6103	-2.81039	1.71986e-11	6.69226e-11	molybdenum cofactor biosynthesis protein MoaC
EF_RS01840	603.941	122.169	-2.30553	1.79762e-11	6.98383e-11	aspartate kinase
EF_RS11990	312.218	59.264	-2.39732	1.98202e-11	7.65202e-11	sortase
EF_RS02480	120.882	12.9273	-3.22511	2.2178e-11	8.50905e-11	hypothetical protein EF0507
EF_RS14270	468.904	88.4562	-2.40626	2.4542e-11	9.38683e-11	hypothetical protein EF3009
EF_RS08875	418.961	83.9967	-2.31841	2.52733e-11	9.65159e-11	PTS system, lactose/cellobiose family IIC component [Enterococcus faecium]
EF_RS12000	472.27	96.4793	-2.29132	2.85152e-11	1.0806e-10	hypothetical protein EF2526
EF_RS14640	294.432	53.6469	-2.45637	3.21846e-11	1.21778e-10	isochorismatase
EF_RS13850	708.523	156.779	-2.17608	3.30234e-11	1.24761e-10	hypothetical protein EF2922
EF_RS01110	154.699	21.2059	-2.86692	3.42443e-11	1.28978e-10	acetyltransferase
EF_RS03140	151.105	18.4366	-3.0349	3.76077e-11	1.4143e-10	predicted protein
EF_RS12830	773.573	168.477	-2.19898	4.25418e-11	1.58776e-10	RNA methyltransferase
EF_RS03180	687.952	144.02	-2.25604	4.73146e-11	1.76056e-10	oligoendopeptidase, PepF/M3 family
EF_RS04005	340.338	66.7737	-2.34962	4.7547e-11	1.76654e-10	carbohydrate kinase
EF_RS10625	564.142	120.875	-2.22255	4.82538e-11	1.78742e-10	ABC transporter substrate-binding protein
EF_RS08755	815.702	132.588	-2.62109	5.05087e-11	1.86814e-10	alcohol dehydrogenase
EF_RS10635	274.677	47.9239	-2.51892	5.44078e-11	2.00934e-10	ABC superfamily ATP binding cassette transporter, membrane protein
EF_RS02625	203.263	15.0476	-3.75574	5.88904e-11	2.17164e-10	transcriptional regulator RpiR
EF_RS10330	206.942	34.5322	-2.58321	6.51919e-11	2.39685e-10	possible glycerophosphodiester phosphodiesterase
EF_RS07800	55.2445	1.42909	-5.27266	6.91229e-11	2.52258e-10	hypothetical protein EF1620
EF_RS03595	165.171	25.024	-2.72258	7.98314e-11	2.89624e-10	hypothetical protein EF0752
EF_RS12550	557.982	120.438	-2.21193	8.68834e-11	3.13364e-10	GntP family permease
EF_RS10620	211.864	34.52	-2.61764	8.70287e-11	3.1343e-10	sensor histidine kinase
EF_RS06830	225.783	39.075	-2.53062	1.00862e-10	3.62193e-10	hypothetical protein EF1414
EF_RS04050	253.563	43.2145	-2.55276	1.14811e-10	4.09898e-10	hypothetical protein EF0851
EF_RS05465	188.136	31.618	-2.57296	1.23398e-10	4.39281e-10	L-ribulose-5-phosphate 4-epimerase
EF_RS03705	128.705	12.4694	-3.3676	1.26401e-10	4.49325e-10	hypothetical protein EF0776
EF_RS15730	584.303	118.351	-2.30364	1.35968e-10	4.82637e-10	citrate lyase ligase
EF_RS03615	229.89	40.6401	-2.49997	1.58201e-10	5.59144e-10	predicted protein
EF_RS03455	245.402	44.5891	-2.46039	1.66292e-10	5.869e-10	regulatory protein
EF_RS12990	411.079	81.0317	-2.34286	1.74197e-10	6.1392e-10	hypothetical protein EF2743
EF_RS13440	90.4472	8.10166	-3.48079	1.77349e-10	6.2325e-10	DNA replication protein DnaC
EF_RS03450	490.475	107.205	-2.19381	1.98122e-10	6.93287e-10	1-phosphofructokinase
EF_RS10075	146.452	20.0652	-2.86766	2.08131e-10	7.25225e-10	hypothetical protein EF2110
EF_RS09490	309.157	63.1796	-2.29081	2.15089e-10	7.48414e-10	hypothetical protein
EF_RS08480	148.309	23.1098	-2.68203	2.43099e-10	8.4231e-10	competence protein F
EF_RS02055	309.077	61.8413	-2.32133	2.55311e-10	8.83382e-10	hypothetical protein EF0415
EF_RS08785	112.711	13.0548	-3.10997	2.6698e-10	9.21176e-10	phospotransferase system PTS, mannose-specific IIB component
EF_RS03590	129.472	10.7754	-3.58683	2.71341e-10	9.34913e-10	hypothetical protein EF0751
EF_RS03045	1052.25	261.365	-2.00934	2.8398e-10	9.77096e-10	cardiolipin synthetase
EF_RS06705	82.3127	7.31207	-3.49276	3.0597e-10	1.04692e-09	NAD-dependent formate dehydrogenase subunit gamma
EF_RS11985	131.757	18.743	-2.81346	3.13097e-10	1.06834e-09	hypothetical protein EF2523
EF_RS12885	195.334	33.2033	-2.55654	3.2672e-10	1.11329e-09	L-serine dehydratase, iron-sulfur-dependent, beta subunit
EF_RS12845	715.477	174.69	-2.03411	3.28479e-10	1.11774e-09	amino acid permease
EF_RS04295	226.009	40.2702	-2.4886	3.30026e-10	1.11991e-09	pentapeptide repeat-containing protein
EF_RS13530	1532.99	155.533	-3.30105	3.43809e-10	1.1603e-09	threonyl-tRNA synthetase
EF_RS00615	179.669	32.3596	-2.47308	3.58908e-10	1.20795e-09	hypothetical protein EF0136
EF_RS10325	353.688	68.7571	-2.36289	3.75522e-10	1.26042e-09	tRNA delta(2)-isopentenylpyrophosphate transferase
EF_RS00100	871.547	124.285	-2.80992	3.87597e-10	1.29737e-09	PTS system mannose-specfic transporter subunit IID
EF_RS01415	714.597	175.43	-2.02623	3.88106e-10	1.29737e-09	cation efflux family protein
EF_RS07810	140.184	3.33581	-5.39314	3.9448e-10	1.31689e-09	hypothetical protein
EF_RS03980	89.8305	9.599	-3.22625	4.28069e-10	1.42516e-09	hypothetical protein OG1RF_10566
EF_RS12195	325.027	67.7318	-2.26266	4.36461e-10	1.45114e-09	selenide, water dikinase
EF_RS05145	194.981	35.567	-2.45472	4.74534e-10	1.57349e-09	hypothetical protein EF1063
EF_RS14165	93.1226	3.03513	-4.9393	4.98228e-10	1.64984e-09	ABC transporter ATP-binding protein
EF_RS04565	239.388	46.1913	-2.37366	5.37428e-10	1.77488e-09	pyrroline-5-carboxylate reductase
EF_RS01465	520.252	114.228	-2.18729	5.46436e-10	1.80222e-09	6-phospho-beta-glucosidase
EF_RS14580	169.768	21.9851	-2.94897	5.87699e-10	1.93572e-09	hypothetical protein EF3078
EF_RS09955	560.672	130.829	-2.09948	5.95201e-10	1.95781e-09	glycosyl hydrolase family 25
EF_RS01125	969.986	235.417	-2.04275	6.36237e-10	2.08446e-09	amino acid ABC superfamily ATP binding cassette transporter, membrane protein
EF_RS15825	36.8537	0	-Inf	6.5895e-10	2.15601e-09	PrgU
EF_RS01800	179.858	32.0533	-2.48831	7.33302e-10	2.38977e-09	DMT superfamily drug/metabolite transporter
EF_RS01460	479.172	104.577	-2.19598	7.9364e-10	2.57959e-09	cystathionine gamma-synthase/cystathionine beta-lyase
EF_RS04845	221.212	11.7951	-4.22917	8.08831e-10	2.62551e-09	PTS family lactose/cellobiose porter component IIA, partial
EF_RS14180	1191.63	298.275	-1.99822	8.22848e-10	2.6675e-09	coenzyme A disulfide reductase
EF_RS02300	444.854	100.208	-2.15033	8.2537e-10	2.67216e-09	MgtC family protein
EF_RS07680	705.493	171.62	-2.03942	8.67582e-10	2.80147e-09	ABC superfamily ATP binding cassette transporter, ABC/membrane protein
EF_RS09770	334.898	72.3122	-2.21141	9.44675e-10	3.04642e-09	competence protein
EF_RS06180	192.696	34.3468	-2.48808	1.1103e-09	3.56192e-09	RinA family transcriptional regulator
EF_RS05880	170.209	22.371	-2.9276	1.3051e-09	4.16518e-09	lipoprotein
EF_RS04890	1584.79	431.777	-1.87594	1.6938e-09	5.35718e-09	conserved hypothetical protein
EF_RS00135	111.492	14.7629	-2.91689	1.74794e-09	5.52136e-09	endoribonuclease L-PSP
EF_RS02070	952.522	254.957	-1.9015	1.83945e-09	5.79555e-09	permease family protein [Enterococcus faecalis 62]
EF_RS12160	522.783	117.452	-2.15414	1.86484e-09	5.86808e-09	oxidoreductase
EF_RS15820	103.929	1.61732	-6.00585	2.19167e-09	6.8615e-09	PrgB
EF_RS15645	362.08	84.305	-2.10262	2.3038e-09	7.18518e-09	fructose-6-phosphate aldolase
EF_RS14055	655.009	167.544	-1.96697	2.54698e-09	7.92359e-09	esterase
EF_RS08710	772.236	57.6307	-3.74413	2.67926e-09	8.3246e-09	hypothetical protein EF1816
EF_RS08790	183.347	8.55389	-4.42185	2.70285e-09	8.38734e-09	levA protein
EF_RS14025	217.525	45.109	-2.26969	2.92292e-09	9.03615e-09	hexapeptide repeat-containing acetyltransferase
EF_RS12840	1832.81	501.559	-1.86956	3.42791e-09	1.0584e-08	cryptic beta-D-galactosidase subunit alpha
EF_RS00090	567.427	58.593	-3.27563	3.54772e-09	1.0913e-08	PTS system mannose transporter subunit IIAB
EF_RS14590	344.958	40.1333	-3.10355	3.56224e-09	1.09304e-08	peptidase T
EF_RS00435	288.251	66.7408	-2.11068	3.61377e-09	1.1061e-08	iron-sulfur-dependent L-serine dehydratase subunit alpha
EF_RS11860	781.791	196.04	-1.99563	3.70462e-09	1.1297e-08	pheromone cOB1 /lipoprotein YaeC family
EF_RS05295	126.992	7.99297	-3.98986	3.92875e-09	1.19509e-08	hypothetical protein OG1RF_10875
EF_RS03315	782.057	207.273	-1.91574	4.48653e-09	1.35974e-08	hypothetical protein EF0689
EF_RS07695	650.604	167.625	-1.95655	4.65736e-09	1.40978e-08	catalase
EF_RS03330	395.546	97.7588	-2.01655	4.76728e-09	1.44128e-08	RpiR family phosphosugar-binding transcriptional regulator
EF_RS13100	218.585	43.4888	-2.32948	5.1619e-09	1.55868e-08	hypothetical protein EF2768
EF_RS14050	628.946	165.475	-1.92632	5.46689e-09	1.64674e-08	LacI family transcriptional regulator
EF_RS04570	340.255	78.7749	-2.11081	5.90409e-09	1.7741e-08	AraC family transcriptional regulator
EF_RS10510	463.386	111.949	-2.04937	6.01662e-09	1.80572e-08	ribonuclease BN
EF_RS12570	425.128	108.358	-1.9721	6.4507e-09	1.93364e-08	spermidine/putrescine ABC transporter permease
EF_RS03945	776.185	201.077	-1.94865	6.67168e-09	1.99746e-08	hypothetical protein EF0828
EF_RS04775	2444.79	651.645	-1.90755	6.80691e-09	2.03301e-08	isoleucyl-tRNA synthetase
EF_RS01070	883.463	240.853	-1.87501	7.03245e-09	2.0953e-08	hypothetical protein EF0235
EF_RS08605	170.681	33.1407	-2.36463	7.2783e-09	2.16593e-08	predicted protein
EF_RS07830	103.951	6.56669	-3.9846	7.41376e-09	2.20358e-08	ethanolamine utilization protein EutL
EF_RS03265	620.174	82.9845	-2.90176	7.43367e-09	2.20684e-08	pseudouridine synthase
EF_RS08690	476.598	94.1924	-2.33909	8.13175e-09	2.4054e-08	general stress protein A
EF_RS14845	127.761	19.6624	-2.69993	8.61409e-09	2.54198e-08	2-dehydro-3-deoxyphosphogluconate aldolase
EF_RS07825	80.3367	6.18742	-3.69865	8.83779e-09	2.60488e-08	microcompartment protein family
EF_RS06750	70.5179	6.18647	-3.5108	1.00238e-08	2.93341e-08	molybdenum ABC transporter molybdenum-binding protein
EF_RS09335	120.338	19.2046	-2.64757	1.03196e-08	3.01284e-08	PTS system, IIA component [Enterococcus faecalis str. Symbioflor 1]
EF_RS13230	697.621	185.989	-1.90723	1.09091e-08	3.17741e-08	LysM domain protein
EF_RS14320	629.268	161.711	-1.96025	1.12495e-08	3.26884e-08	hypothetical protein EF3019
EF_RS00430	211.08	47.3706	-2.15573	1.18585e-08	3.43367e-08	L-serine dehydratase, iron-sulfur-dependent, beta subunit
EF_RS16520	31.0208	0	-Inf	1.237e-08	3.5734e-08	hypothetical protein EF0288
EF_RS12155	1976.56	568.521	-1.79771	1.34472e-08	3.87549e-08	pyruvate flavodoxin/ferredoxin oxidoreductase family protein
EF_RS04850	1169.17	56.4844	-4.37149	1.42315e-08	4.09675e-08	PTS system, lactose/cellobiose-specific IIC component [Enterococcus faecalis str. Symbioflor 1]
EF_RS02475	93.0156	12.7729	-2.86438	1.51711e-08	4.35199e-08	predicted protein
EF_RS13545	362.491	88.2774	-2.03783	1.60988e-08	4.59674e-08	aminoglycoside 6-adenylyltransferase
EF_RS03460	842.967	224.655	-1.90777	1.86953e-08	5.31502e-08	CPA2 family monovalent cation:proton (H+) antiporter-2
EF_RS11910	507.966	132.441	-1.93939	1.87006e-08	5.31502e-08	Cro/CI family transcriptional regulator
EF_RS08595	487.315	117.336	-2.05421	1.91231e-08	5.42885e-08	YjeF-like protein
EF_RS14090	55.0017	3.33204	-4.045	1.91852e-08	5.44022e-08	hypothetical protein EF2970
EF_RS04940	1054.52	298.088	-1.82278	1.97611e-08	5.59708e-08	aspartate aminotransferase
EF_RS03380	338.122	87.6822	-1.94719	2.29202e-08	6.43277e-08	hypothetical protein EF0702
EF_RS12890	248.405	54.1405	-2.19792	2.30934e-08	6.47403e-08	iron-sulfur-dependent L-serine dehydratase subunit alpha
EF_RS05330	277.576	43.9881	-2.6577	2.43077e-08	6.79898e-08	hypothetical protein
EF_RS02050	521.287	129.919	-2.00446	2.44819e-08	6.83995e-08	DadA family oxidoreductase
EF_RS03035	587.333	166.778	-1.81625	2.79244e-08	7.76657e-08	2,5-diketo-D-gluconic acid reductase
EF_RS09780	691.05	193.336	-1.83768	2.90078e-08	8.04974e-08	amino acid permease family protein [Enterococcus faecalis 62]
EF_RS03710	244.173	61.2691	-1.99467	3.04319e-08	8.41653e-08	hypothetical protein EF0778
EF_RS00295	261.511	62.2694	-2.07027	3.04776e-08	8.41924e-08	luciferase
EF_RS07540	410.606	106.846	-1.94222	3.05099e-08	8.41924e-08	chorismate synthase
EF_RS14305	98.9657	15.041	-2.71802	3.06536e-08	8.44944e-08	hypothetical protein EF3016
EF_RS11345	197.58	44.725	-2.14328	3.23382e-08	8.89389e-08	predicted protein
EF_RS01405	250.448	53.3932	-2.22979	3.37733e-08	9.27825e-08	DNA-3-methyladenine glycosylase I
EF_RS03535	565.22	158.105	-1.83793	3.52973e-08	9.68614e-08	nicotinamide mononucleotide transporter PnuC
EF_RS13090	328.948	80.6524	-2.02807	3.61928e-08	9.89885e-08	recombination protein RecR
EF_RS13430	88.1035	7.53698	-3.54714	3.70502e-08	1.01221e-07	conserved hypothetical protein
EF_RS05455	168.858	7.61933	-4.47	4.01152e-08	1.09474e-07	orotidine 5&apos;-phosphate decarboxylase
EF_RS14035	476.07	123.991	-1.94094	4.34591e-08	1.18468e-07	ribose uptake protein
EF_RS03570	759.156	222.518	-1.77048	4.56302e-08	1.24249e-07	penicillin-binding protein
EF_RS07385	193.084	45.3918	-2.08872	4.61632e-08	1.25562e-07	regulatory protein
EF_RS06165	453.188	125.202	-1.85585	4.66484e-08	1.26742e-07	DNA replication protein
EF_RS09115	189.605	41.7487	-2.18319	4.86694e-08	1.32087e-07	16S rRNA processing protein RimM
EF_RS03040	191.08	42.6291	-2.16427	4.90439e-08	1.32811e-07	glyoxalase
EF_RS05120	529.178	94.5209	-2.48505	5.26289e-08	1.42363e-07	universal stress protein
EF_RS14075	28.0987	0	-Inf	5.48962e-08	1.4801e-07	hypothetical protein EF2967
EF_RS09485	86.7298	5.89427	-3.87914	5.59514e-08	1.5069e-07	competence protein
EF_RS01075	398.827	103.158	-1.95091	6.09018e-08	1.63665e-07	conserved hypothetical protein
EF_RS01845	790.695	230.619	-1.77761	6.129e-08	1.64529e-07	HAD superfamily hydrolase
EF_RS02525	558.934	150.759	-1.89044	6.22708e-08	1.66981e-07	hypothetical protein EF0516
EF_RS13845	1103.33	315.955	-1.80407	6.3128e-08	1.69095e-07	ABC transporter ATP-binding protein/permease
EF_RS10500	232.089	53.0831	-2.12836	7.0184e-08	1.87588e-07	glycosyl transferase group 2 family protein
EF_RS06175	82.6597	11.2267	-2.88026	7.08524e-08	1.8917e-07	hypothetical protein OG1RF_11051
EF_RS15700	883.534	256.005	-1.78711	7.46559e-08	1.9868e-07	malate dehydrogenase (oxaloacetate-decarboxylating) (NADP(+))
EF_RS09330	104.118	19.198	-2.43919	8.182e-08	2.17277e-07	PTS family ascorbate porter, IIB component
EF_RS06520	312.578	80.7367	-1.95292	8.6223e-08	2.27743e-07	conserved hypothetical protein
EF_RS10090	82.2745	10.6394	-2.95103	8.64107e-08	2.27995e-07	hypothetical protein EF2113
EF_RS03935	175.966	20.7396	-3.08484	8.83216e-08	2.32788e-07	PemK family transcriptional regulator
EF_RS02080	845.083	260.875	-1.69574	9.0378e-08	2.37954e-07	drug resistance transporter EmrB/QacA family protein
EF_RS09480	41.2424	2.09494	-4.29915	9.09464e-08	2.39195e-07	hypothetical protein EF1985
EF_RS05870	779.929	234.53	-1.73357	9.54796e-08	2.5085e-07	hypothetical protein EF1215
EF_RS06730	437.004	126.067	-1.79346	1.04254e-07	2.72163e-07	molybdopterin cofactor biosynthesis protein A
EF_RS15710	141.153	25.3143	-2.47924	1.04978e-07	2.73475e-07	2&apos;-(5&apos;-triphosphoribosyl)-3&apos;-dephospho-CoA:apo-citrate lyase
EF_RS07935	294.53	63.8915	-2.20472	1.12723e-07	2.92725e-07	abortive infection protein
EF_RS05250	291.391	76.7585	-1.92456	1.13069e-07	2.93315e-07	hypothetical protein EF1088
EF_RS01885	342.575	92.4984	-1.88892	1.16703e-07	3.02106e-07	predicted protein
EF_RS12545	653.956	189.121	-1.78988	1.16965e-07	3.02467e-07	glycerate kinase
EF_RS00225	194.278	46.94	-2.04924	1.17285e-07	3.02977e-07	RNA polymerase sigma-70 factor family protein
EF_RS07530	338.535	88.4045	-1.93712	1.21147e-07	3.11972e-07	3-deoxy-7-phosphoheptulonate synthase
EF_RS02045	480.97	134.93	-1.83374	1.31574e-07	3.38118e-07	mannitol-1-phosphate 5-dehydrogenase
EF_RS14715	543.558	153.901	-1.82043	1.32481e-07	3.40095e-07	ABC transporter, permease protein
EF_RS03925	195.346	44.7613	-2.12571	1.34906e-07	3.45959e-07	acetyltransferase
EF_RS13425	104.521	6.75115	-3.95252	1.36503e-07	3.4969e-07	conserved hypothetical protein
EF_RS03695	300.635	75.176	-1.99967	1.44123e-07	3.6883e-07	hypothetical protein EF0774
EF_RS10685	407.16	120.725	-1.75387	1.65009e-07	4.20968e-07	ABC transporter permease
EF_RS14655	250.651	65.0496	-1.94607	1.66299e-07	4.23822e-07	conserved hypothetical protein
EF_RS01480	515.448	144.371	-1.83604	1.73855e-07	4.4171e-07	riboflavin biosynthesis protein RibD domain protein
EF_RS08800	403.446	117.925	-1.7745	1.97714e-07	5.00267e-07	galactose-6-phosphate isomerase subunit LacB
EF_RS04895	269.712	73.6001	-1.87364	2.00856e-07	5.07697e-07	alpha/beta fold family hydrolase
EF_RS10015	285.766	75.0801	-1.92833	2.03336e-07	5.13369e-07	predicted protein
EF_RS04480	624.283	183.184	-1.76891	2.1108e-07	5.31361e-07	ABC transporter ATP-binding protein/permease
EF_RS12010	492.638	155.374	-1.66479	2.12024e-07	5.33195e-07	Cro/CI family transcriptional regulator
EF_RS13535	231.335	58.7228	-1.97799	2.2861e-07	5.72569e-07	4-oxalocrotonate tautomerase
EF_RS04840	198.451	11.3885	-4.12313	2.43331e-07	6.08205e-07	protein-N(pi)-phosphohistidine--sugar phosphotransferase
EF_RS11570	799.609	235.886	-1.76121	2.53777e-07	6.32391e-07	PTS system transporter subunit IIBC
EF_RS07525	267.575	70.4652	-1.92496	2.66991e-07	6.64649e-07	shikimate 5-dehydrogenase
EF_RS15100	274.335	61.1697	-2.16505	2.74851e-07	6.83525e-07	isochorismatase
EF_RS03750	1199.67	374.414	-1.67993	2.79825e-07	6.95195e-07	drug resistance transporter EmrB/QacA family protein
EF_RS03715	783.909	250.042	-1.64852	2.8064e-07	6.96518e-07	glycerophosphoryl diester phosphodiesterase family protein
EF_RS06745	202.14	51.5849	-1.97033	2.83852e-07	7.03782e-07	molybdenum cofactor biosynthesis family protein
EF_RS14450	390.445	110.268	-1.82411	2.92694e-07	7.24976e-07	RpiR family transcriptional regulator
EF_RS08610	480.452	134.186	-1.84015	3.02662e-07	7.48915e-07	branched-chain amino acid aminotransferase
EF_RS16325	32.4041	0.947712	-5.09558	3.1784e-07	7.8545e-07	hypothetical protein EFA0039
EF_RS12300	634.443	199.202	-1.67126	3.27173e-07	8.07136e-07	hypothetical protein EF2590
EF_RS02275	380.39	107.244	-1.82658	3.73924e-07	9.2155e-07	hypothetical protein EF0462
EF_RS03990	459.447	128.185	-1.84167	3.77653e-07	9.2981e-07	dihydroorotase
EF_RS08730	264.488	73.4566	-1.84824	3.96705e-07	9.74772e-07	agrBfs protein
EF_RS03975	1080.07	255.749	-2.07832	3.98998e-07	9.79431e-07	PTS system transporter subunit IIC
EF_RS06265	273.596	75.3313	-1.86073	4.18029e-07	1.02513e-06	cell cycle protein FtsW
EF_RS02195	604.724	176.302	-1.77823	4.19038e-07	1.02658e-06	O-succinylbenzoic acid--CoA ligase
EF_RS11975	319.483	91.1084	-1.81009	4.28373e-07	1.04737e-06	hypothetical protein EF2521
EF_RS09400	840.5	255.269	-1.71923	4.83662e-07	1.17788e-06	aspartyl-tRNA synthetase
EF_RS15855	28.9225	0	-Inf	5.06689e-07	1.23274e-06	hypothetical protein EF_B0017
EF_RS12190	309.204	96.0587	-1.68657	5.19006e-07	1.26147e-06	hypothetical protein EF2566
EF_RS02200	819.34	259.079	-1.66107	5.35878e-07	1.30119e-06	menaquinone-specific isochorismate synthase
EF_RS01430	1491.69	287.693	-2.37435	5.40102e-07	1.30759e-06	3-oxoacyl-ACP synthase
EF_RS12685	352.778	96.8006	-1.86567	6.1076e-07	1.47575e-06	competence protein
EF_RS13915	807.398	246.952	-1.70905	6.78176e-07	1.62907e-06	xanthine/uracil permeases family protein
EF_RS02535	75.49	13.8872	-2.44253	7.26653e-07	1.74382e-06	cell wall surface anchor family protein
EF_RS13145	182.013	47.3235	-1.94341	7.77751e-07	1.86102e-06	hydroxyethylthiazole kinase
EF_RS02485	201.374	31.7705	-2.66412	8.93899e-07	2.13067e-06	hypothetical protein EF0508
EF_RS10630	300.638	84.2579	-1.83515	9.58623e-07	2.28054e-06	ABC transporter permease
EF_RS00540	361.363	109.431	-1.72343	9.94222e-07	2.36295e-06	cobalamin adenosyltransferase family protein
EF_RS12655	305.139	91.1526	-1.74311	1.01758e-06	2.41381e-06	23S rRNA pseudouridylate synthase RluD
EF_RS05450	32.5575	1.80555	-4.17248	1.06241e-06	2.51774e-06	phosphotransferase enzyme II, B compnent SgaB
EF_RS00670	35.1706	2.0987	-4.0668	1.14452e-06	2.70712e-06	aggregation substance
EF_RS00325	152.859	25.2956	-2.59524	1.18699e-06	2.80489e-06	Cro/CI family transcriptional regulator
EF_RS05410	345.785	107.706	-1.68278	1.21426e-06	2.86658e-06	amino acid ABC transporter ATP-binding protein
EF_RS07685	190.224	28.5208	-2.73761	1.24496e-06	2.93344e-06	MutT/NUDIX family protein
EF_RS02190	586.792	184.624	-1.66826	1.24698e-06	2.9354e-06	naphthoate synthase
EF_RS08650	392.421	118.609	-1.72619	1.29998e-06	3.05434e-06	PTS system transporter subunit IIC
EF_RS15300	706.4	226.839	-1.63882	1.32318e-06	3.10588e-06	gluconate kinase
EF_RS10050	1188.14	428.16	-1.47248	1.53551e-06	3.58722e-06	predicted protein
EF_RS00330	697.274	241.576	-1.52925	1.67216e-06	3.88942e-06	Crp/Fnr family transcriptional regulator
EF_RS04095	715.559	237.806	-1.58929	1.67275e-06	3.88942e-06	hypothetical protein EF0860
EF_RS03960	62.3101	10.4531	-2.57554	1.71095e-06	3.97076e-06	hypothetical protein EF0831
EF_RS00400	79.6681	16.1817	-2.29964	1.73928e-06	4.03272e-06	hypothetical protein EF0092
EF_RS09720	41.0859	4.09248	-3.32759	1.75824e-06	4.07285e-06	hypothetical protein EF2036
EF_RS13050	257.013	74.3827	-1.78881	1.90798e-06	4.4073e-06	hypothetical protein EF2757
EF_RS04205	735.357	266.391	-1.4649	1.96256e-06	4.5249e-06	hypothetical protein EF0885
EF_RS04860	835.057	281.699	-1.56772	2.05889e-06	4.74257e-06	GNAT family acetyltraansferase
EF_RS06360	411.033	131.419	-1.64508	2.16557e-06	4.97899e-06	ABC transporter ATP-binding protein
EF_RS03385	688.868	247.84	-1.47482	2.28089e-06	5.23438e-06	hypothetical protein EF0703
EF_RS10105	229.279	63.5541	-1.85105	2.30267e-06	5.27946e-06	ArpU family transcriptional regulator
EF_RS03755	623.946	164.124	-1.92664	2.46722e-06	5.64099e-06	tributyrin esterase
EF_RS14900	294.238	84.3171	-1.80308	2.68639e-06	6.11942e-06	CDP-diacylglycerol--glycerol-3-phosphate 3-phosphatidyltransferase
EF_RS00115	71.4743	11.7231	-2.60807	2.89876e-06	6.59708e-06	predicted protein
EF_RS15180	543.874	182.02	-1.57918	3.21682e-06	7.29402e-06	ABC transporter ATP-binding protein
EF_RS07815	35.4141	2.38433	-3.89267	3.24339e-06	7.34751e-06	microcompartment protein
EF_RS04900	247.263	77.974	-1.66498	3.34823e-06	7.57806e-06	hypothetical protein EF1029
EF_RS04520	241.12	70.3951	-1.77621	3.38969e-06	7.66487e-06	bifunctional ATP-binding protein/phosphotransferase
EF_RS14145	307.986	89.1267	-1.78894	3.40166e-06	7.68489e-06	phosphoglycerate mutase
EF_RS12610	384.362	133.492	-1.52571	3.45864e-06	7.80646e-06	hypothetical protein EF2659
EF_RS01130	195.29	52.0785	-1.90686	3.52465e-06	7.94761e-06	hypothetical protein EF0248
EF_RS02580	3013.28	1151.06	-1.38837	3.52762e-06	7.94761e-06	cylM protein
EF_RS15030	163.064	49.681	-1.71467	3.6538e-06	8.21688e-06	hypothetical protein
EF_RS05440	130.617	22.8458	-2.51535	3.83852e-06	8.61659e-06	PTS system transporter subunit IIA
EF_RS07550	534.071	180.707	-1.56338	4.34525e-06	9.70991e-06	3-phosphoshikimate 1-carboxyvinyltransferase
EF_RS10305	1640.6	610.472	-1.42622	4.44558e-06	9.92511e-06	pyruvate synthase
EF_RS12220	70.8999	8.94068	-2.98733	4.49286e-06	1.00216e-05	molybdenum transporter
EF_RS15455	453.106	150.238	-1.5926	4.49841e-06	1.00249e-05	zinc-binding Cro/CI family transcriptional regulator
EF_RS03625	3647.32	1382.87	-1.39917	4.53206e-06	1.00908e-05	P-type ATPase cation exporter
EF_RS13135	427.437	144.767	-1.56198	4.70679e-06	1.04515e-05	phosphomethylpyrimidine kinase
EF_RS11280	81.5261	18.7317	-2.12178	4.84402e-06	1.07369e-05	predicted protein
EF_RS07535	329.402	107.502	-1.61548	4.87445e-06	1.07947e-05	3-dehydroquinate synthase
EF_RS07450	741.901	276.457	-1.42417	5.05571e-06	1.1186e-05	ATP-dependent DNA helicase RecQ
EF_RS07785	54.9865	3.13724	-4.13151	5.23743e-06	1.15674e-05	hypothetical protein EF1617
EF_RS07285	173.183	54.0253	-1.68059	5.31127e-06	1.17095e-05	hypothetical protein EF1506
EF_RS01395	637.835	185.606	-1.78094	5.4514e-06	1.20077e-05	Ada regulatory protein/6-O-methylguanine-DNA methyltransferase
EF_RS06595	883.251	324.604	-1.44414	5.60129e-06	1.23159e-05	integral membrane protein
EF_RS12705	1166.64	438.27	-1.41247	7.06488e-06	1.5465e-05	ABC transporter ATP-binding protein/permease
EF_RS02205	1014.62	144.907	-2.80773	7.61056e-06	1.663e-05	2-succinyl-6-hydroxy-2,4-cyclohexadiene-1-carboxylate synthase
EF_RS13655	68.2794	14.1691	-2.2687	7.66819e-06	1.67411e-05	acyl carrier protein
EF_RS06740	81.7122	19.2281	-2.08733	7.91657e-06	1.72528e-05	molybdenum cofactor biosynthesis family protein
EF_RS11865	298.4	90.4099	-1.72269	8.16501e-06	1.77785e-05	ABC transporter permease
EF_RS07325	907.064	320.007	-1.5031	8.39273e-06	1.82583e-05	PTS system transporter subunit IIABC
EF_RS04335	763.956	282.321	-1.43615	8.45858e-06	1.83853e-05	transposase
EF_RS09320	183.191	35.0846	-2.38443	8.99474e-06	1.95163e-05	PTS family mannose/fructose/sorbose porter component IID
EF_RS15050	286.01	96.1702	-1.57241	9.47076e-06	2.05311e-05	ECF subfamily RNA polymerase sigma factor
EF_RS14195	476.816	160.702	-1.56905	9.51348e-06	2.06056e-05	major facilitator family transporter
EF_RS03235	419.899	139.53	-1.58947	9.84933e-06	2.12956e-05	hypothetical protein EF0673
EF_RS11850	798.629	298.035	-1.42204	9.91852e-06	2.14264e-05	phosphatidate cytidylyltransferase
EF_RS03100	369.862	130.221	-1.50602	9.94329e-06	2.14611e-05	LysR family transcriptional regulator
EF_RS03830	105.584	17.4066	-2.60069	1.01697e-05	2.19307e-05	hypothetical protein EF0803
EF_RS14570	860.936	277.395	-1.63397	1.02156e-05	2.19913e-05	hypothetical protein EF3075
EF_RS11915	308.63	64.195	-2.26535	1.03095e-05	2.21741e-05	AzlC family protein
EF_RS04475	1557.32	511.999	-1.60485	1.0541e-05	2.26126e-05	ABC transporter ATP-binding protein/permease
EF_RS13835	285.506	73.6279	-1.9552	1.09517e-05	2.34733e-05	transferase
EF_RS05790	616.938	236.434	-1.38369	1.37133e-05	2.91141e-05	conserved hypothetical protein
EF_RS07545	279.636	92.4071	-1.59747	1.46136e-05	3.09723e-05	prephenate dehydrogenase
EF_RS04810	1289.34	499.464	-1.36818	1.557e-05	3.29144e-05	sigma-54 factor interaction domain-containing protein
EF_RS05480	346.93	116.47	-1.57469	1.5889e-05	3.35314e-05	M20/M25/M40 family peptidase
EF_RS14185	168.035	42.6254	-1.97897	1.62374e-05	3.42373e-05	rhodanese family protein
EF_RS09730	18.3892	0	-Inf	1.63141e-05	3.43698e-05	hypothetical protein EF2038
EF_RS00760	586.017	223.907	-1.38804	1.65015e-05	3.47348e-05	site-specific recombinase
EF_RS05110	321.845	114.337	-1.49307	1.66731e-05	3.50661e-05	tunicamycin resistance protein
EF_RS10320	414.948	146.551	-1.50153	1.67186e-05	3.51317e-05	GTP-binding protein
EF_RS01420	198.612	69.5025	-1.51481	1.77355e-05	3.72053e-05	hypothetical protein
EF_RS05290	274.756	88.4134	-1.63581	1.8474e-05	3.86888e-05	predicted protein
EF_RS15430	294.58	101.952	-1.53076	1.98436e-05	4.14514e-05	GTP cyclohydrolase I
EF_RS15720	287.347	74.0598	-1.95603	2.01388e-05	4.20324e-05	citrate lyase subunit beta
EF_RS00165	486.936	166.031	-1.55228	2.09205e-05	4.35534e-05	gamma-glutamyl phosphate reductase
EF_RS06615	631.454	238.005	-1.40769	2.1197e-05	4.4092e-05	drug resistance transporter EmrB/QacA family protein
EF_RS01195	811.292	307.495	-1.39966	2.16535e-05	4.49657e-05	possible tRNA(Ile)-lysidine synthase
EF_RS14850	357.431	127.185	-1.49074	2.20511e-05	4.56761e-05	mannonate dehydratase
EF_RS14725	426.712	155.933	-1.45234	2.41233e-05	4.98428e-05	peptide ABC transporter ATP-binding protein
EF_RS01445	224.707	72.5051	-1.63189	2.54709e-05	5.24076e-05	fibronectin-binding protein
EF_RS04225	503.691	193.383	-1.38108	2.58705e-05	5.31412e-05	GGDEF domain protein
EF_RS13140	279.207	98.9935	-1.49593	2.86316e-05	5.85205e-05	thiamine-phosphate pyrophosphorylase
EF_RS01155	877.53	350.485	-1.3241	3.10226e-05	6.33025e-05	aldehyde dehydrogenase
EF_RS00120	650.16	248.29	-1.38877	3.10794e-05	6.33661e-05	transcriptional regulator
EF_RS01440	536.997	207.787	-1.36981	3.21311e-05	6.53675e-05	dihydroorotate oxidase
EF_RS12455	1084.79	435.06	-1.31813	3.56671e-05	7.24204e-05	nicotinate phosphoribosyltransferase
EF_RS06470	349.282	121.329	-1.52547	3.59159e-05	7.28057e-05	hypothetical protein EF1339
EF_RS12710	238.465	80.0727	-1.57439	3.69447e-05	7.48296e-05	HAD superfamily hydrolase
EF_RS09870	413.389	147.564	-1.48616	3.92424e-05	7.93532e-05	multidrug resistance protein
EF_RS15365	82.5101	20.3292	-2.02101	4.26131e-05	8.58176e-05	hypothetical protein EF3252
EF_RS02040	76.0081	17.8804	-2.08777	4.27933e-05	8.60499e-05	PTS system mannitol-specfic transporter subunit IIA
EF_RS07555	145.219	43.79	-1.72955	4.27982e-05	8.60499e-05	shikimate kinase
EF_RS04230	43.3251	7.15019	-2.59915	4.9377e-05	9.86341e-05	hypothetical protein EF0890
EF_RS15400	129.634	38.1705	-1.76391	4.96311e-05	9.90286e-05	hypothetical protein EF3259
EF_RS00385	4239.68	1813.9	-1.22486	4.96548e-05	9.90286e-05	cell wall surface anchor protein
EF_RS05760	234.635	82.3337	-1.51086	5.23124e-05	0.00010416	MIP family major intrinsic protein channel protein, partial
EF_RS13305	44.0481	6.74739	-2.70668	5.25635e-05	0.000104492	hypothetical protein EF2810
EF_RS09980	101.167	30.9296	-1.70967	5.37071e-05	0.000106593	hypothetical protein EF2091
EF_RS12955	129.879	40.8806	-1.66768	5.37689e-05	0.00010663	exonuclease
EF_RS13890	213.642	73.0929	-1.54739	5.43843e-05	0.000107764	hypothetical protein EF2930
EF_RS07885	292.1	100.824	-1.53462	5.75664e-05	0.000113704	iron ABC transporter permease
EF_RS14545	541.043	205.145	-1.3991	6.05509e-05	0.000119312	formate/nitrite transporter family protein
EF_RS12665	350.507	132.776	-1.40045	6.0951e-05	0.000120005	hypothetical protein EF2671
EF_RS11995	962.791	408.628	-1.23644	6.50226e-05	0.000127919	cell wall surface anchor family protein
EF_RS11635	173.501	57.5794	-1.59132	6.58833e-05	0.000129509	comE operon protein 2
EF_RS03145	588.775	233.469	-1.33448	6.60997e-05	0.000129831	LacI family sugar-binding transcriptional regulator
EF_RS06480	924.547	386.614	-1.25785	6.64646e-05	0.00013034	ABC superfamily ATP binding cassette transporter, ABC protein
EF_RS12165	243.088	85.7853	-1.50268	6.66347e-05	0.00013057	ferredoxin--NADP(+) reductase subunit alpha
EF_RS04390	423.131	162.043	-1.38473	6.73259e-05	0.00013182	hypothetical protein EF0924
EF_RS03230	628.889	46.8416	-3.74694	6.92379e-05	0.000135349	hypothetical protein EF0672
EF_RS05420	771.547	287.817	-1.4226	7.01799e-05	0.000136973	ribonuclease PH/Ham1 protein
EF_RS13220	567.752	231.711	-1.29293	7.13541e-05	0.000139155	hypothetical protein EF2793
EF_RS03585	104.27	26.3661	-1.98357	7.20437e-05	0.000140278	cell wall surface anchor family protein
EF_RS11930	127.033	44.0197	-1.52898	7.27134e-05	0.000141358	lipoprotein
EF_RS03955	141.729	47.9634	-1.56313	7.40223e-05	0.00014379	hypothetical protein EF0830
EF_RS09630	52.8496	3.33204	-3.98741	7.69158e-05	0.000149293	minor head protein
EF_RS01975	304.21	109.219	-1.47784	8.53311e-05	0.000165237	conserved hypothetical protein
EF_RS02060	830.029	347.377	-1.25666	8.63031e-05	0.000166726	hypothetical protein EF0417
EF_RS08685	315.343	122.778	-1.36087	8.69308e-05	0.000167808	glycosyl transferase
EF_RS10525	165.332	54.956	-1.58901	9.48429e-05	0.000182652	tspO protein
EF_RS09505	111.836	31.7003	-1.81882	0.000105754	0.000203507	hypothetical protein
EF_RS05390	2561.86	1082.32	-1.24307	0.000107199	0.000206126	phenylalanyl-tRNA synthetase subunit beta
EF_RS13715	41.6119	1.91048	-4.44499	0.000111951	0.000214928	hypothetical protein EF2892
EF_RS12815	651.868	272.471	-1.25848	0.000117282	0.000224639	transcriptional regulator
EF_RS04215	575.016	246.315	-1.2231	0.000127351	0.000243043	glycosyl transferase group 2 family protein
EF_RS11340	396.553	151.844	-1.38492	0.000127383	0.000243043	glucose 1-dehydrogenase
EF_RS10435	102.794	29.5932	-1.79643	0.000129735	0.000246957	hypothetical protein EF2184
EF_RS01135	480.749	200.674	-1.26043	0.000139426	0.000264995	NAD-dependent deacetylase
EF_RS09790	559.914	232.326	-1.26906	0.000148228	0.000281292	ABC transporter permease
EF_RS05320	817.179	364.677	-1.16403	0.000151105	0.00028609	ABC transporter ATP-binding protein/permease
EF_RS07380	588.451	235.571	-1.32076	0.000155428	0.000293698	PTS system
EF_RS13630	179.864	63.9903	-1.49098	0.00015548	0.000293698	acetyl-CoA carboxylase
EF_RS14810	73.9516	16.6123	-2.15433	0.000158042	0.000298308	DNA-directed RNA polymerase subunit omega
EF_RS12200	381.471	149.694	-1.34956	0.000158702	0.000299326	class V aminotransferase
EF_RS10070	183.76	70.7834	-1.37634	0.000162576	0.000306398	hypothetical protein EF2109
EF_RS12170	236.397	96.0704	-1.29905	0.000165188	0.000310846	flavodoxin
EF_RS13625	73.7512	19.1363	-1.94635	0.000166304	0.000312708	(3R)-hydroxymyristoyl-ACP dehydratase
EF_RS09725	222.899	87.3316	-1.35181	0.000169353	0.000317956	antirepressor
EF_RS08535	468.123	187.068	-1.32333	0.000170678	0.000320199	phosphoribosylamine--glycine ligase
EF_RS10615	954.092	429.732	-1.15069	0.000175256	0.000328538	sensor histidine kinase
EF_RS07560	236.92	88.9466	-1.41339	0.000179219	0.000335712	prephenate dehydratase
EF_RS06185	222.465	84.7684	-1.39198	0.000179591	0.000336154	structural protein
EF_RS14935	136.803	48.7601	-1.48833	0.000185327	0.000346364	hypothetical protein EF3155
EF_RS02245	423.564	166.447	-1.34752	0.000191313	0.000356743	phosphotransferase system
EF_RS04200	871	397.096	-1.13318	0.000192354	0.000358411	hypothetical protein OG1RF_10612
EF_RS07495	893.621	374.276	-1.25556	0.00019357	0.000360406	YitT family protein
EF_RS06270	323.087	136.74	-1.24049	0.00019651	0.000365604	cell cycle protein FtsW
EF_RS13205	174.667	64.203	-1.44389	0.000198401	0.000368843	small hydrophobic molecule transporter protein
EF_RS13150	89.6967	27.3175	-1.71523	0.000199	0.000369679	ThiW protein
EF_RS10030	99.8437	33.0843	-1.59352	0.000200054	0.000371356	hypothetical protein EF2101
EF_RS06485	322.917	133.707	-1.27209	0.000203427	0.000377335	mar family transcriptional regulator
EF_RS12285	399.795	149.948	-1.4148	0.000210316	0.000389819	inosine-uridine preferring nucleoside hydrolase
EF_RS13840	874.301	364.512	-1.26216	0.000220937	0.000408891	ABC transporter ATP-binding protein/permease
EF_RS07335	1179.07	524.091	-1.16976	0.000223689	0.000413674	cation transporter E1-E2 family ATPase
EF_RS15740	78.6625	21.0421	-1.9024	0.000248959	0.000458687	biotin carboxyl carrier protein [Enterococcus faecalis str. Symbioflor 1]
EF_RS15705	1469.72	379.176	-1.9546	0.000253004	0.000465791	oxaloacetate decarboxylase
EF_RS03210	848.8	366.957	-1.20981	0.000258275	0.000475141	UDP-N-acetylmuramoyl-L-alanyl-D-glutamate--L-lysine ligase
EF_RS15590	759.227	314.37	-1.27207	0.000265917	0.000487746	seryl-tRNA synthetase
EF_RS06475	206.051	74.5195	-1.46731	0.000279518	0.000511932	pheromone cAM373 lipoprotein
EF_RS03120	382.353	162.046	-1.2385	0.000300224	0.000548226	nitroreductase
EF_RS14255	233.307	91.4589	-1.35103	0.000308173	0.000562324	hypothetical protein EF3006
EF_RS06505	872.705	388.752	-1.16664	0.000321894	0.000586494	glycosyl hydrolase
EF_RS15845	26.2749	2.8469	-3.20622	0.000322616	0.000587375	hypothetical protein EF_B0015
EF_RS01890	753.441	324.336	-1.216	0.000331543	0.000603183	deaminase
EF_RS02675	757.973	353.91	-1.09876	0.000335445	0.000609832	hypothetical protein EF0548
EF_RS02600	204.71	85.8753	-1.25327	0.000337194	0.000612561	hypothetical protein EF0531
EF_RS10495	153.117	55.9009	-1.4537	0.000337925	0.000613437	glycosyl transferase group 2 family protein
EF_RS07700	676.214	296.174	-1.19103	0.000339163	0.000615231	deoxyribodipyrimidine photolyase
EF_RS08635	2286.09	1074.82	-1.08879	0.000339538	0.000615459	predicted protein
EF_RS01520	1150.09	386.343	-1.57379	0.000341762	0.000619036	aminopeptidase C
EF_RS02490	43.8826	9.90345	-2.14765	0.000346422	0.000626557	hypothetical protein EF0509
EF_RS03310	398.569	167.09	-1.2542	0.000354243	0.000638829	ABC-type transporter ATP-binding protein EcsA
EF_RS01515	164.753	40.0594	-2.04009	0.000367444	0.000660703	GntR family transcriptional regulator
EF_RS00485	154.418	49.8278	-1.63182	0.00037173	0.000667922	ThiJ/PfpI family protein
EF_RS04635	101.511	30.5427	-1.73274	0.000381761	0.000683954	hypothetical protein EF0974
EF_RS00920	1416.46	619.951	-1.19207	0.000389445	0.000696708	cyclopropane-fatty-acyl-phospholipid synthase
EF_RS07365	22254.5	2002.22	-3.47442	0.000397721	0.000710483	glyceraldehyde 3-phosphate dehydrogenase
EF_RS04525	145.612	53.5085	-1.44429	0.000410877	0.000732924	acetyltransferase
EF_RS12515	115.353	38.531	-1.58196	0.000431927	0.00076825	GntR family transcriptional regulator
EF_RS04210	1000.52	479.03	-1.06255	0.000454978	0.000808086	hypothetical protein EF0886
EF_RS09580	32.7668	3.99508	-3.03594	0.000470261	0.000834629	major tail protein
EF_RS15695	583.328	266.491	-1.13022	0.00047294	0.000838781	triphosphoribosyl-dephospho-CoA synthase
EF_RS02375	12.257	0	-Inf	0.000544257	0.000956326	aggregation substance
EF_RS13170	46.2515	11.1255	-2.05563	0.000545518	0.000956892	UDP-glucose 4-epimerase
EF_RS14815	560.757	227.868	-1.29918	0.000549237	0.000962335	guanylate kinase
EF_RS11905	669.423	302.685	-1.1451	0.000551114	0.000964938	hypothetical protein EF2507
EF_RS03090	143.622	50.967	-1.49464	0.000553438	0.000967634	hypothetical protein EF0642
EF_RS14840	314.335	117.103	-1.42453	0.000571333	0.000997508	hypothetical protein EF3133
EF_RS08805	266.263	115.893	-1.20006	0.000583884	0.0010187	galactose-6-phosphate isomerase subunit LacA
EF_RS12150	671.514	303.533	-1.14556	0.000585532	0.00102085	cation transporter
EF_RS08440	391.269	165.132	-1.24454	0.000589865	0.00102768	phosphate ABC transporter permease
EF_RS05400	199.216	70.3165	-1.5024	0.000695718	0.00120699	amino acid ABC transporter permease
EF_RS10490	240.098	103.869	-1.20886	0.000703867	0.00122027	glycosyl transferase group 2 family protein
EF_RS02435	11.8439	0	-Inf	0.000734389	0.00127139	hypothetical protein pAM373_p30
EF_RS08275	241.972	110.778	-1.12717	0.000739128	0.0012787	bifunctional pyrimidine regulatory protein PyrR/uracil phosphoribosyltransferase
EF_RS14565	49.3412	7.42171	-2.73297	0.000757189	0.00130811	hypothetical protein EF3074
EF_RS14150	947.395	288.655	-1.71462	0.000786332	0.00135656	glutamyl-tRNA(Gln) amidotransferase subunit A
EF_RS08735	605.244	302.511	-1.00053	0.000794363	0.00136946	response regulator
EF_RS12450	483.293	207.301	-1.22117	0.00081131	0.00139575	NAD synthetase
EF_RS09290	668.325	303.622	-1.13828	0.000914895	0.00156739	drug resistance transporter Bcr/CflA family protein
EF_RS06515	647.811	312.247	-1.05289	0.000959697	0.00164301	glycosyl hydrolase
EF_RS06195	161.843	67.879	-1.25356	0.00101406	0.00173487	hypothetical protein EF1286
EF_RS12805	313.795	113.531	-1.46674	0.00103179	0.00176398	acetyltransferase
EF_RS06735	74.3227	25.4969	-1.54348	0.00103467	0.00176769	hypothetical protein EF1394
EF_RS12145	1259.75	612.987	-1.03921	0.00104987	0.00178893	fumarate reductase flavoprotein subunit
EF_RS04385	332.324	152.521	-1.12358	0.00110339	0.00187341	LysR family transcriptional regulator
EF_RS13105	422.575	197.117	-1.10015	0.0011068	0.0018779	ABC transporter ATP-binding protein
EF_RS02575	2677.18	252.113	-3.40857	0.0011283	0.00191306	cylL-S protein
EF_RS10065	129.195	24.8348	-2.37911	0.0011297	0.00191413	hypothetical protein EF2108
EF_RS11870	444.736	211.617	-1.07149	0.00114435	0.00193497	ABC superfamily ATP binding cassette transporter, ABC protein
EF_RS15860	21.3464	0	-Inf	0.00116002	0.00196011	hypothetical protein EF_B0018
EF_RS06590	407.198	189.283	-1.10519	0.00119111	0.0020099	hypothetical protein EF1365
EF_RS05640	553.779	270.769	-1.03225	0.00123317	0.00207803	YitT family protein
EF_RS05155	166.091	70.7885	-1.23038	0.00129035	0.00216993	hexapeptide repeat-containing acetyltransferase
EF_RS12660	298.927	140.53	-1.08891	0.00129677	0.0021778	inorganic polyphosphate/ATP-NAD kinase
EF_RS13895	4195.93	565.847	-2.89051	0.00130212	0.00218527	valyl-tRNA synthetase
EF_RS13055	267.033	114.545	-1.2211	0.0013621	0.00228281	ABC transporter ATP-binding protein
EF_RS03340	860.885	419.778	-1.03619	0.00143133	0.00239559	PTS system fructose-specific transporter subunit IIBC
EF_RS07795	18.6885	2.28693	-3.03067	0.00148018	0.00247566	carbon dioxide concentrating mechanism protein CcmL
EF_RS13180	4338.39	676.46	-2.68108	0.00149048	0.00248951	hypothetical protein EF2785
EF_RS02180	189.672	84.5595	-1.16546	0.00153298	0.00255703	peptidoglycan-binding protein
EF_RS12290	141.034	53.2252	-1.40586	0.00155314	0.00258891	hypothetical protein EF2588
EF_RS12630	410.578	192.117	-1.09567	0.00156885	0.00261334	phosphoglycerate mutase
EF_RS03350	474.157	227.264	-1.061	0.0015804	0.00263081	tagatose 1,6-diphosphate aldolase
EF_RS10505	715.664	336.366	-1.08925	0.00160685	0.00266943	possible phospho-N-acetylmuramoyl-pentapeptide-transferase
EF_RS00585	137.684	31.115	-2.14568	0.00161996	0.0026894	hypothetical protein EF0130
EF_RS03135	106.989	40.0321	-1.41824	0.00162712	0.0026982	predicted protein
EF_RS02185	62.5966	18.5566	-1.75415	0.00162745	0.0026982	predicted protein
EF_RS10275	484.084	229.687	-1.07559	0.00167622	0.00277532	cobalt transport family protein
EF_RS02330	220.523	87.0441	-1.34111	0.00168735	0.00279001	ribonucleoside-diphosphate reductase 2, NrdH-redoxin
EF_RS15760	222.882	94.8012	-1.2333	0.00170686	0.00281848	DNA-binding response regulator
EF_RS00360	1921.8	185.525	-3.37277	0.00175665	0.00289877	hypothetical protein lhv_0024 [Lactobacillus helveticus DPC 4571]
EF_RS04015	264.682	125.618	-1.07521	0.00183025	0.00301821	hypothetical protein EF0842
EF_RS12555	234.382	89.7747	-1.38448	0.00187235	0.00308556	hypothetical protein EF2648
EF_RS06280	228.719	107.992	-1.08265	0.00194021	0.00319099	predicted protein
EF_RS01435	140.092	24.465	-2.51758	0.00198094	0.00325582	(3R)-hydroxymyristoyl-ACP dehydratase
EF_RS11525	682.218	333.542	-1.03236	0.00205988	0.00338106	GntR family transcriptional regulator
EF_RS05310	199.287	89.4576	-1.15557	0.00211633	0.0034622	conserved hypothetical protein
EF_RS07870	103.075	41.3986	-1.31604	0.00217313	0.00355276	ATP:cob(I)alamin adenosyltransferase
EF_RS06200	55.5493	14.7667	-1.91142	0.00224388	0.00366469	hypothetical protein
EF_RS14315	1159.76	575.268	-1.01151	0.00226246	0.00368658	hypothetical protein EF3018
EF_RS04485	652.352	323.748	-1.01078	0.00249164	0.00404134	predicted protein
EF_RS00355	34901.6	4732.75	-2.88254	0.00271637	0.00439428	gls24 protein
EF_RS14790	577.148	282.881	-1.02875	0.00273655	0.00442402	Sun protein
EF_RS07780	1245.59	180.243	-2.78882	0.00289987	0.00467886	CoA-binding domain-containing protein
EF_RS05340	34.4414	5.23499	-2.71788	0.00291	0.00469213	hypothetical protein EF1104
EF_RS06605	37136.3	3878.65	-3.2592	0.0030101	0.00483773	hypothetical protein EF1368
EF_RS09855	32.5118	7.6951	-2.07895	0.00301329	0.0048397	hypothetical protein EF2065
EF_RS10575	951.379	185.414	-2.35927	0.00303031	0.00486388	predicted protein
EF_RS09405	474.429	234.006	-1.01965	0.00309797	0.00496602	histidyl-tRNA synthetase
EF_RS08490	554.021	274.902	-1.01103	0.00316648	0.00506925	ABC transporter ATP-binding protein
EF_RS14065	16.777	1.42157	-3.56093	0.00336169	0.00536088	hypothetical protein EF2965
EF_RS04970	55.003	17.6146	-1.64274	0.003453	0.00550294	hypothetical protein EF1043
EF_RS09165	310.777	146.332	-1.08663	0.00347492	0.00553431	hypothetical protein EF1911
EF_RS06365	4742.74	1120.19	-2.08198	0.00400219	0.0063413	predicted protein
EF_RS15435	136.537	64.5094	-1.08171	0.00429852	0.00679336	2-amino-4-hydroxy-6-hydroxymethyldihydropteridine pyrophosphokinase
EF_RS15425	125.239	51.5406	-1.28091	0.00451821	0.00711322	Ham1 family protein
EF_RS14080	111.63	42.072	-1.40779	0.00455558	0.00716291	predicted protein
EF_RS00445	601.898	180.872	-1.73455	0.00475715	0.00745198	hypothetical protein
EF_RS13275	49.4534	15.793	-1.64678	0.0049729	0.00775974	hypothetical protein EF2804
EF_RS08570	15.0324	1.43286	-3.39111	0.00524957	0.00817594	phosphoribosylformylglycinamidine synthase PurS
EF_RS13830	1208.26	277.894	-2.12032	0.00547224	0.00851199	UDP-N-acetylglucosamine 2-epimerase
EF_RS08590	778.184	364.417	-1.09452	0.00580333	0.00899297	band 7 family membrane protein
EF_RS14190	34.8045	2.2794	-3.93254	0.00692588	0.0106522	hypothetical protein OG1RF_12273
EF_RS00220	183.86	75.0711	-1.29228	0.00733795	0.0112649	hypothetical protein EF0048
EF_RS00345	732.617	60.1378	-3.60671	0.00772461	0.0118364	hypothetical protein EF0078
EF_RS05255	217.999	107.473	-1.02035	0.00780314	0.0119345	hypothetical protein EF1089
EF_RS12375	4574.63	316.603	-3.85291	0.00800762	0.0122385	F0F1 ATP synthase subunit epsilon
EF_RS02445	95.4977	34.503	-1.46874	0.00825803	0.0125679	single-strand binding protein
EF_RS09675	140.702	63.412	-1.14982	0.00855903	0.01297	ArpU family transcriptional regulator
EF_RS09355	62964.4	10642.1	-2.56475	0.00892422	0.0134985	enolase
EF_RS06015	126.977	59.2108	-1.10064	0.009595	0.0144511	hypothetical protein EF1246
EF_RS10025	207.733	90.2477	-1.20277	0.00962326	0.0144848	hypothetical protein EF2100
EF_RS11620	5838.63	831.932	-2.81109	0.00975382	0.0146724	2-dehydropantoate 2-reductase
EF_RS06065	11.0844	1.33169	-3.05719	0.0104091	0.0155832	hypothetical protein EF1258
EF_RS14175	17.71	1.99754	-3.14827	0.0104177	0.0155855	rhodanese family protein
EF_RS15780	104.977	43.2997	-1.27765	0.0105701	0.0157943	50S ribosomal protein L34
EF_RS08065	2022.88	555.247	-1.86521	0.0111089	0.0165593	putative lipoprotein
EF_RS16360	9.42308	0	-Inf	0.011577	0.0172154	PrgU protein, partial
EF_RS01400	126.65	61.3918	-1.04473	0.0121463	0.0180295	methylated-DNA--protein-cysteine S-methyltransferase
EF_RS05425	1455.42	267.203	-2.44543	0.0133913	0.0197698	conserved hypothetical protein
EF_RS10010	7.26144	0	-Inf	0.013457	0.0198437	hypothetical protein EF2097
EF_RS09370	33090.7	6683.57	-2.30774	0.0142131	0.0208961	glyceraldehyde-3-phosphate dehydrogenase
EF_RS05690	22.2367	0	-Inf	0.0146625	0.0214673	hypothetical protein EF1177
EF_RS02030	8.18044	0	-Inf	0.0148791	0.0217586	hypothetical protein
EF_RS13855	1024.71	321.556	-1.67208	0.0149925	0.0218985	hypothetical protein EF2923
EF_RS04080	48.109	21.9663	-1.13102	0.0157664	0.0229202	hypothetical protein EF0857
EF_RS11425	3018.67	994.184	-1.60233	0.018558	0.0267578	Oxa1 family cytochrome oxidase biogenesis protein
EF_RS14330	5632.34	869.207	-2.69596	0.0196052	0.0280872	hypothetical protein EF3021
EF_RS13495	6.76521	0	-Inf	0.0207362	0.029536	hypothetical protein
EF_RS05345	252.624	66.592	-1.92357	0.0211381	0.030039	-
EF_RS00610	73.2712	35.3124	-1.05307	0.0221249	0.0313151	conserved hypothetical protein
EF_RS02210	435.915	99.2909	-2.13431	0.0224329	0.0317328	2-succinyl-6-hydroxy-2,4-cyclohexadiene-1-carboxylate synthase
EF_RS02570	1413.71	191.809	-2.88174	0.0230218	0.0324699	cylL-L protein
EF_RS09965	30.3088	7.78874	-1.96028	0.023033	0.0324699	hypothetical protein EF2088
EF_RS06350	77.2673	38.4925	-1.00528	0.023093	0.0325199	hypothetical protein EF1318
EF_RS02215	1509.57	340.868	-2.14685	0.0241626	0.0338881	A Chain A, Crystal Structure Of Protein Gi:29375081, Unknown Member Of Enolase Superfamily From Enterococcus Faecalis V583
EF_RS01965	937.124	258.559	-1.85775	0.0245113	0.0343381	methionine synthase
EF_RS16540	55.8543	25.512	-1.13049	0.024699	0.0345814	hypothetical protein OG1RF_10847
EF_RS03115	94.6157	22.6816	-2.06056	0.0248909	0.0348304	predicted protein
EF_RS16545	61.6539	30.0073	-1.03888	0.0270574	0.0377335	hypothetical protein EF1315
EF_RS04135	27131.6	4745.27	-2.51541	0.0274396	0.0382233	cro/CI family transcriptional regulator
EF_RS08520	74.9498	33.2762	-1.17143	0.0283444	0.0393643	hypothetical protein
EF_RS12380	6360.41	1147.94	-2.47007	0.0288191	0.0399645	F0F1 ATP synthase subunit beta
EF_RS03415	16175.2	4180.97	-1.95188	0.0289848	0.0401491	phosphoenolpyruvate-protein phosphotransferase enzyme I
EF_RS08870	9.228	1.33169	-2.79276	0.0308771	0.0426812	glycosyl hydrolase
EF_RS13435	5.94879	0	-Inf	0.0322902	0.0445276	hypothetical protein EF2837
EF_RS00340	19256.6	3242.44	-2.5702	0.0323559	0.0445933	hypothetical protein EF0077
EF_RS06345	3604.51	1234.61	-1.54575	0.035933	0.0492208	N-acetylglucosamine-6-phosphate deacetylase
EF_RS08015	2188	430.595	-2.34521	0.0379284	0.0517817	short chain dehydrogenase
EF_RS08035	9276.63	2164.46	-2.09959	0.038569	0.052598	possible NADPH:quinone reductase
EF_RS00480	1358.82	462.602	-1.55452	0.0407204	0.055257	C4-dicarboxylate transporter

## Sheet: Table S2 up-regulated DEGs
Table S2. Genes that were up-regulated at both 24h and 48h
id	Description
EF_RS01020	50S ribosomal protein L30 && PF00327:Ribosomal protein L30p/L7e
EF_RS07900	aldose 1-epimerase family protein && PF01263:Aldose 1-epimerase
EF_RS01030	preprotein translocase subunit SecY && PF00344:SecY translocase
EF_RS07255	V-type ATP synthase subunit D && PF01813:ATP synthase subunit D
EF_RS09785	23S rRNA (adenine(2503)-C(2))-methyltransferase RlmN && PF04055:Radical SAM superfamily
EF_RS07970	2-oxo acid dehydrogenase subunit E2 && PF00364:Biotin-requiring enzyme|PF00198:2-oxoacid dehydrogenases acyltransferase (catalytic domain)|PF02817:e3 binding domain
EF_RS07465	30S ribosomal protein S1 && PF00575:S1 RNA binding domain
EF_RS08150	30S ribosomal protein S16 && PF00886:Ribosomal protein S16
EF_RS00975	30S ribosomal protein S17 && PF00366:Ribosomal protein S17
EF_RS00950	30S ribosomal protein S19 && PF00203:Ribosomal protein S19
EF_RS11480	30S ribosomal protein S21 && PF01165:Ribosomal protein S21
EF_RS00960	30S ribosomal protein S3 && PF00189:Ribosomal protein S3, C-terminal domain|PF07650:KH domain
EF_RS01015	30S ribosomal protein S5 && PF00333:Ribosomal protein S5, N-terminal domain|PF03719:Ribosomal protein S5, C-terminal domain
EF_RS01000	30S ribosomal protein S8 && PF00410:Ribosomal protein S8
EF_RS08580	5-(carboxyamino)imidazole ribonucleotide synthase && PF02222:ATP-grasp domain
EF_RS00980	50S ribosomal protein L14 && PF00238:Ribosomal protein L14p/L23e
EF_RS01025	50S ribosomal protein L15 && PF00828:Ribosomal protein L18e/L15
EF_RS00965	50S ribosomal protein L16 && PF00252:Ribosomal protein L16p/L10e
EF_RS01065	50S ribosomal protein L17 && PF01196:Ribosomal protein L17
EF_RS01010	50S ribosomal protein L18 && PF00861:Ribosomal L18p/L5e family
EF_RS00945	50S ribosomal protein L2 && PF03947:Ribosomal Proteins L2, C-terminal domain|PF00181:Ribosomal Proteins L2, RNA binding domain
EF_RS00955	50S ribosomal protein L22 && PF00237:Ribosomal protein L22p/L17e
EF_RS00940	50S ribosomal protein L23 && PF00276:Ribosomal protein L23
EF_RS00985	50S ribosomal protein L24 && PF00467:KOW motif
EF_RS00970	50S ribosomal protein L29 && PF00831:Ribosomal L29 protein
EF_RS04995	50S ribosomal protein L32 && PF01783:Ribosomal L32p protein family
EF_RS01045	50S ribosomal protein L36 && PF00444:Ribosomal protein L36
EF_RS00935	50S ribosomal protein L4 && PF00573:Ribosomal protein L4/L1 family
EF_RS00990	50S ribosomal protein L5 && PF00673:ribosomal L5P family C-terminus|PF00281:Ribosomal protein L5
EF_RS01005	50S ribosomal protein L6 && PF00347:Ribosomal protein L6
EF_RS01375	6-phospho-beta-glucosidase && PF00232:Glycosyl hydrolase family 1
EF_RS12820	A/G-specific adenine glycosylase && PF00633:Helix-hairpin-helix motif|PF14815:NUDIX domain|PF00730:HhH-GPD superfamily base excision DNA repair protein
EF_RS10425	ABC transporter ATP-binding protein && PF00005:ABC transporter|PF14524:Wzt C-terminal domain
EF_RS03245	ABC transporter permease/substrate-binding protein && PF04069:Substrate binding domain of ABC-type glycine betaine transport system|PF00528:Binding-protein-dependent transport system inner membrane component
EF_RS15410	AbrB family transcriptional regulator && -
EF_RS03740	acetyltransferase && PF01757:Acyltransferase family
EF_RS12690	adaptor protein MecA && PF05389:Negative regulator of genetic competence (MecA)
EF_RS01900	addiction module antitoxin && -
EF_RS01035	adenylate kinase && PF00406:Adenylate kinase|PF05191:Adenylate kinase, active site lid
EF_RS12350	AI-2E family transporter && PF01594:Domain of unknown function DUF20
EF_RS04165	aldo/keto reductase && PF00248:Aldo/keto reductase family
EF_RS01905	alpha/beta hydrolase && PF07859:alpha/beta hydrolase fold
EF_RS08030	alpha/beta hydrolase && PF12695:Alpha/beta hydrolase family
EF_RS06535	alpha-ketoacid dehydrogenase subunit beta && PF02780:Transketolase, C-terminal domain|PF02779:Transketolase, pyrimidine binding domain
EF_RS07975	alpha-ketoacid dehydrogenase subunit beta && PF02780:Transketolase, C-terminal domain|PF02779:Transketolase, pyrimidine binding domain
EF_RS04240	amino acid ABC transporter ATP-binding protein && PF00005:ABC transporter|PF07673:Protein of unknown function (DUF1602)
EF_RS07670	AraC family transcriptional regulator && PF02311:AraC-like ligand binding domain|PF12833:Helix-turn-helix domain
EF_RS11740	arginine--tRNA ligase && PF05746:DALR anticodon binding domain|PF00750:tRNA synthetases class I (R)|PF03485:Arginyl tRNA synthetase N terminal domain
EF_RS00450	ArgR family transcriptional regulator && PF02863:Arginine repressor, C-terminal domain|PF01316:Arginine repressor, DNA binding domain
EF_RS14605	ATP-binding cassette domain-containing protein && PF00005:ABC transporter
EF_RS10165	ATP-binding protein && PF01695:IstB-like ATP binding protein
EF_RS15500	ATP-dependent Clp protease ATP-binding subunit && PF00004:ATPase family associated with various cellular activities (AAA)|PF02861:Clp amino terminal domain, pathogenicity island component|PF10431:C-terminal, D2-small domain, of ClpB protein|PF07724:AAA domain (Cdc48 subfamily)
EF_RS07910	ATP-dependent protease ATPase subunit HslU && PF00004:ATPase family associated with various cellular activities (AAA)|PF07724:AAA domain (Cdc48 subfamily)|PF10431:C-terminal, D2-small domain, of ClpB protein
EF_RS09140	Bax inhibitor-1/YccA family protein && PF01027:Inhibitor of apoptosis-promoting Bax1
EF_RS04120	betaine/proline/choline family ABC transporter ATP-binding protein && PF00005:ABC transporter|PF00571:CBS domain|PF07673:Protein of unknown function (DUF1602)
EF_RS14950	beta-phosphoglucomutase && PF13419:Haloacid dehalogenase-like hydrolase
EF_RS04270	bifunctional acetaldehyde-CoA/alcohol dehydrogenase && PF00465:Iron-containing alcohol dehydrogenase|PF00171:Aldehyde dehydrogenase family
EF_RS00815	BMP family ABC transporter substrate-binding protein && PF02608:Basic membrane protein
EF_RS09200	C4-dicarboxylate ABC transporter && PF03606:C4-dicarboxylate anaerobic carrier
EF_RS04140	calcium-translocating P-type ATPase%2C PMCA-type && PF00690:Cation transporter/ATPase, N-terminus|PF00122:E1-E2 ATPase|PF00702:haloacid dehalogenase-like hydrolase|PF00689:Cation transporting ATPase, C-terminus
EF_RS07740	cardiolipin synthase && PF13091:PLD-like domain|PF13396:Phospholipase_D-nuclease N-terminal
EF_RS04745	cell division protein FtsZ && PF12327:FtsZ family, C-terminal domain|PF00091:Tubulin/FtsZ family, GTPase domain
EF_RS04755	cell division protein SepF && PF04472:Protein of unknown function (DUF552)
EF_RS01150	CHAP domain-containing protein && PF05257:CHAP domain|PF01832:Mannosyl-glycoprotein endo-beta-N-acetylglucosaminidase
EF_RS13555	chitinase && PF00704:Glycosyl hydrolases family 18
EF_RS14250	choloylglycine hydrolase family protein && PF02275:Linear amide C-N hydrolases, choloylglycine hydrolase family
EF_RS14485	class A sortase && PF04203:Sortase family
EF_RS02010	Cof-type HAD-IIB family hydrolase && PF08282:haloacid dehalogenase-like hydrolase
EF_RS04505	Cof-type HAD-IIB family hydrolase && PF08282:haloacid dehalogenase-like hydrolase
EF_RS08300	cold shock domain-containing protein && PF00313:'Cold-shock' DNA-binding domain
EF_RS01500	copper-translocating P-type ATPase && PF00122:E1-E2 ATPase|PF00403:Heavy-metal-associated domain|PF00702:haloacid dehalogenase-like hydrolase
EF_RS01495	CopY/TcrY family copper transport repressor && PF03965:Penicillinase repressor
EF_RS15505	CtsR family transcriptional regulator && PF05848:Firmicute transcriptional repressor of class III stress genes (CtsR)
EF_RS08420	daptomycin-sensing surface protein LiaX && PF13349:Putative adhesin
EF_RS00070	DegV family protein && PF02645:Uncharacterised protein, DegV family COG1307
EF_RS08100	DegV family protein && PF02645:Uncharacterised protein, DegV family COG1307
EF_RS12535	diacylglycerol kinase family lipid kinase && PF00781:Diacylglycerol kinase catalytic domain
EF_RS04770	DivIVA domain-containing protein && PF05103:DivIVA protein
EF_RS00010	DNA polymerase III subunit beta && PF00712:DNA polymerase III beta subunit, N-terminal domain|PF02767:DNA polymerase III beta subunit, central domain|PF02768:DNA polymerase III beta subunit, C-terminal domain
EF_RS15320	DNA-binding protein && PF09855:Nucleic-acid-binding protein containing Zn-ribbon domain (DUF2082)
EF_RS12360	DNA-directed RNA polymerase subunit beta && PF11772:DNA-directed RNA polymerase subunit beta
EF_RS12675	DsbA family protein && PF13743:Thioredoxin
EF_RS12370	DUF1146 domain-containing protein && PF06612:Protein of unknown function (DUF1146)
EF_RS05820	DUF1292 domain-containing protein && PF06949:Protein of unknown function (DUF1292)
EF_RS08530	DUF1648 domain-containing protein && PF07853:Protein of unknown function (DUF1648)
EF_RS03395	DUF1827 family protein && PF08860:Domain of unknown function (DUF1827)
EF_RS09305	DUF2200 domain-containing protein && PF09966:Uncharacterized protein conserved in bacteria (DUF2200)
EF_RS04695	DUF3397 domain-containing protein && PF11877:Protein of unknown function (DUF3397)
EF_RS06795	DUF3884 family protein && PF13024:Protein of unknown function (DUF3884)
EF_RS07400	DUF871 domain-containing protein && PF05913:Bacterial protein of unknown function (DUF871)
EF_RS13760	extracellular solute-binding protein && PF13416:Bacterial extracellular solute-binding protein
EF_RS07650	FAD-dependent oxidoreductase && PF07992:Pyridine nucleotide-disulphide oxidoreductase|PF02852:Pyridine nucleotide-disulphide oxidoreductase, dimerisation domain
EF_RS01380	family 1 glycosylhydrolase && PF00232:Glycosyl hydrolase family 1
EF_RS00510	family 20 glycosylhydrolase && PF00728:Glycosyl hydrolase family 20, catalytic domain
EF_RS02335	ferrous iron transport protein A && PF04023:FeoA domain
EF_RS03295	foldase && PF13145:PPIC-type PPIASE domain
EF_RS07765	formate C-acetyltransferase && PF01228:Glycine radical|PF02901:Pyruvate formate lyase-like
EF_RS04735	FtsQ-type POTRA domain-containing protein && PF03799:Cell division protein FtsQ|PF08478:POTRA domain, FtsQ-type
EF_RS05165	galactokinase && PF10509:Galactokinase galactose-binding signature|PF00288:GHMP kinases N terminal domain|PF08544:GHMP kinases C terminal
EF_RS05160	galactose-1-epimerase && PF01263:Aldose 1-epimerase
EF_RS11475	GatB/YqeY domain-containing protein && PF09424:Yqey-like protein
EF_RS03855	GlsB/YeaQ/YmgE family stress response membrane protein && PF04226:Transglycosylase associated protein
EF_RS06840	glucose-6-phosphate isomerase && PF00342:Phosphoglucose isomerase
EF_RS10270	glutamine--fructose-6-phosphate transaminase (isomerizing) && PF13522:Glutamine amidotransferase domain|PF01380:SIS domain
EF_RS14400	glutamyl aminopeptidase && PF05343:M42 glutamyl aminopeptidase
EF_RS09240	glycerol kinase GlpK && PF02782:FGGY family of carbohydrate kinases, C-terminal domain|PF00370:FGGY family of carbohydrate kinases, N-terminal domain
EF_RS09135	glycerophosphoryl diester phosphodiesterase && PF03009:Glycerophosphoryl diester phosphodiesterase family|PF10110:Membrane domain of glycerophosphoryl diester phosphodiesterase
EF_RS12330	glycoside hydrolase family 1 protein && PF00232:Glycosyl hydrolase family 1
EF_RS10420	glycosyltransferase && PF00535:Glycosyl transferase family 2|PF13489:Methyltransferase domain
EF_RS04365	GNAT family N-acetyltransferase && PF13508:Acetyltransferase (GNAT) domain
EF_RS05590	GntR family transcriptional regulator && PF00392:Bacterial regulatory proteins, gntR family|PF07702:UTRA domain
EF_RS09800	GntR family transcriptional regulator && PF07702:UTRA domain|PF00392:Bacterial regulatory proteins, gntR family
EF_RS04370	GrpB family protein && PF04229:GrpB protein
EF_RS07905	GTP-sensing pleiotropic transcriptional regulator CodY && PF08222:CodY helix-turn-helix domain|PF06018:CodY GAF-like domain
EF_RS01865	HAMP domain-containing histidine kinase && PF00672:HAMP domain|PF00512:His Kinase A (phospho-acceptor) domain|PF02518:Histidine kinase-, DNA gyrase B-, and HSP90-like ATPase
EF_RS15585	HAMP domain-containing histidine kinase && PF02518:Histidine kinase-, DNA gyrase B-, and HSP90-like ATPase|PF00512:His Kinase A (phospho-acceptor) domain
EF_RS11735	HD domain-containing protein && PF01966:HD domain
EF_RS01100	heavy metal-binding domain-containing protein && PF01906:Putative heavy-metal-binding
EF_RS04190	helicase DnaB && PF07261:Replication initiation and membrane attachment
EF_RS06550	helix-turn-helix domain-containing protein && PF12833:Helix-turn-helix domain|PF10114:Sensory domain found in PocR
EF_RS14905	helix-turn-helix domain-containing protein && PF13464:Domain of unknown function (DUF4115)|PF13413:Helix-turn-helix domain
EF_RS10205	helix-turn-helix transcriptional regulator && PF01381:Helix-turn-helix
EF_RS11730	helix-turn-helix transcriptional regulator && PF01381:Helix-turn-helix
EF_RS13130	helix-turn-helix transcriptional regulator && PF01638:HxlR-like helix-turn-helix
EF_RS01385	histidine phosphatase family protein && PF00300:Histidine phosphatase superfamily (branch 1)
EF_RS05815	Holliday junction resolvase RuvX && PF03652:Holliday junction resolvase
EF_RS07915	HslU--HslV peptidase proteolytic subunit && PF00227:Proteasome subunit
EF_RS02170	hypothetical protein && -
EF_RS04425	hypothetical protein && -
EF_RS04430	hypothetical protein && -
EF_RS04455	hypothetical protein && -
EF_RS06085	hypothetical protein && -
EF_RS06090	hypothetical protein && -
EF_RS07575	hypothetical protein && -
EF_RS07580	hypothetical protein && -
EF_RS08110	hypothetical protein && -
EF_RS08140	hypothetical protein && -
EF_RS08500	hypothetical protein && -
EF_RS09255	hypothetical protein && -
EF_RS09940	hypothetical protein && -
EF_RS10185	hypothetical protein && -
EF_RS10195	hypothetical protein && -
EF_RS10200	hypothetical protein && -
EF_RS10210	hypothetical protein && -
EF_RS10215	hypothetical protein && -
EF_RS10235	hypothetical protein && -
EF_RS11530	hypothetical protein && -
EF_RS11775	hypothetical protein && -
EF_RS11955	hypothetical protein && -
EF_RS12810	hypothetical protein && -
EF_RS13560	hypothetical protein && -
EF_RS14490	hypothetical protein && -
EF_RS15015	hypothetical protein && -
EF_RS15035	hypothetical protein && -
EF_RS15060	hypothetical protein && -
EF_RS15090	hypothetical protein && -
EF_RS12440	hypothetical protein && PF06902:Divergent 4Fe-4S mono-cluster
EF_RS12790	hypothetical protein && PF10112:5-bromo-4-chloroindolyl phosphate hydrolysis protein
EF_RS10175	hypothetical protein && PF12684:PDDEXK-like domain of unknown function (DUF3799)
EF_RS14610	iron chelate uptake ABC transporter family permease subunit && PF01032:FecCD transport family
EF_RS14615	iron chelate uptake ABC transporter family permease subunit && PF01032:FecCD transport family
EF_RS04250	iron-containing alcohol dehydrogenase family protein && PF00465:Iron-containing alcohol dehydrogenase
EF_RS08145	KH domain-containing protein && PF13083:KH domain
EF_RS11490	kinase/pyrophosphorylase && PF03618:Kinase/pyrophosphorylase
EF_RS05180	LacI family DNA-binding transcriptional regulator && PF00356:Bacterial regulatory proteins, lacI family|PF13377:Periplasmic binding protein-like domain
EF_RS06810	LacI family DNA-binding transcriptional regulator && PF13377:Periplasmic binding protein-like domain|PF00356:Bacterial regulatory proteins, lacI family
EF_RS09190	lactonase family protein && PF10282:Lactonase, 7-bladed beta-propeller
EF_RS02305	LemA family protein && PF04011:LemA family
EF_RS12980	lipoate--protein ligase && PF10437:Bacterial lipoate protein ligase C-terminus|PF03099:Biotin/lipoate A/B protein ligase family
EF_RS00415	lipoprotein && -
EF_RS07690	lipoprotein && -
EF_RS14495	low molecular weight phosphotyrosine protein phosphatase && PF01451:Low molecular weight phosphotyrosine protein phosphatase
EF_RS15085	LPXTG cell wall anchor domain-containing protein && -
EF_RS03815	LysM peptidoglycan-binding domain-containing protein && PF01476:LysM domain|PF01832:Mannosyl-glycoprotein endo-beta-N-acetylglucosaminidase
EF_RS07960	LysR && PF03466:LysR substrate binding domain|PF00126:Bacterial regulatory helix-turn-helix protein, lysR family
EF_RS05855	LytR family transcriptional regulator && PF03816:Cell envelope-related transcriptional attenuator domain
EF_RS12295	mannose-6-phosphate isomerase%2C class I && PF01238:Phosphomannose isomerase type I
EF_RS11555	MBL fold metallo-hydrolase && PF00753:Metallo-beta-lactamase superfamily
EF_RS10315	MerR family transcriptional regulator && PF13411:MerR HTH family regulatory protein
EF_RS04625	metallophosphoesterase && PF00149:Calcineurin-like phosphoesterase
EF_RS11565	MurR/RpiR family transcriptional regulator && PF01380:SIS domain|PF01418:Helix-turn-helix domain, rpiR family
EF_RS14890	MurR/RpiR family transcriptional regulator && PF01380:SIS domain|PF01418:Helix-turn-helix domain, rpiR family
EF_RS06835	NADP-specific glutamate dehydrogenase && PF02812:Glu/Leu/Phe/Val dehydrogenase, dimerisation domain|PF00208:Glutamate/Leucine/Phenylalanine/Valine dehydrogenase
EF_RS04935	nucleoside-diphosphate kinase && PF00334:Nucleoside diphosphate kinase
EF_RS02665	NusG domain II-containing protein && PF07009:NusG domain II
EF_RS11535	PadR family transcriptional regulator && PF03551:Transcriptional regulator PadR-like family
EF_RS14350	PDZ domain-containing protein && PF13365:Trypsin-like peptidase domain|PF13180:PDZ domain
EF_RS13525	penicillin-binding protein 2 && PF00905:Penicillin binding protein transpeptidase domain|PF03717:Penicillin-binding Protein dimerisation domain
EF_RS04305	peptide ABC transporter substrate-binding protein && PF00496:Bacterial extracellular solute-binding proteins, family 5 Middle
EF_RS14410	peptide ABC transporter substrate-binding protein && PF00496:Bacterial extracellular solute-binding proteins, family 5 Middle
EF_RS13740	peptidylprolyl isomerase && PF00160:Cyclophilin type peptidyl-prolyl cis-trans isomerase/CLD
EF_RS12970	peroxiredoxin && PF10417:C-terminal domain of 1-Cys peroxiredoxin|PF00578:AhpC/TSA family
EF_RS10540	PH domain-containing protein && PF08000:Bacterial PH domain
EF_RS04620	phosphate-starvation-inducible protein PsiE && PF06146:Phosphate-starvation-inducible E
EF_RS11520	phospho-sugar mutase && PF00408:Phosphoglucomutase/phosphomannomutase, C-terminal domain|PF02878:Phosphoglucomutase/phosphomannomutase, alpha/beta/alpha domain I|PF02880:Phosphoglucomutase/phosphomannomutase, alpha/beta/alpha domain III|PF02879:Phosphoglucomutase/phosphomannomutase, alpha/beta/alpha domain II
EF_RS14375	photosystem I biogenesis protein BtpA && PF03437:BtpA family
EF_RS10560	PhzF family phenazine biosynthesis protein && PF02567:Phenazine biosynthesis-like protein
EF_RS12340	PRD domain-containing protein && PF00874:PRD domain|PF03123:CAT RNA binding domain
EF_RS04195	primosomal protein DnaI && PF01695:IstB-like ATP binding protein|PF07319:Primosomal protein DnaI N-terminus
EF_RS11585	PTS glucose transporter subunit IIA && PF00358:phosphoenolpyruvate-dependent sugar phosphotransferase system, EIIA 1
EF_RS08810	PTS sugar transporter subunit IIA && PF00359:Phosphoenolpyruvate-dependent sugar phosphotransferase system, EIIA 2
EF_RS14380	PTS sugar transporter subunit IIA && PF03610:PTS system fructose IIA component
EF_RS08495	PTS sugar transporter subunit IIB && PF02302:PTS system, Lactose/Cellobiose specific IIB subunit
EF_RS14370	PTS sugar transporter subunit IIB && PF03830:PTS system sorbose subfamily IIB component
EF_RS14365	PTS sugar transporter subunit IIC && PF03609:PTS system sorbose-specific iic component
EF_RS07965	PTS sugar transporter subunit IIC && PF13303:Phosphotransferase system, EIIC
EF_RS14360	PTS system mannose/fructose/sorbose family transporter subunit IID && PF03613:PTS system mannose/fructose/sorbose family IID component
EF_RS10585	PTS system trehalose-specific EIIBC component && PF00367:phosphotransferase system, EIIB|PF02378:Phosphotransferase system, EIIC
EF_RS01370	PTS transporter subunit EIIC && PF00358:phosphoenolpyruvate-dependent sugar phosphotransferase system, EIIA 1|PF00367:phosphotransferase system, EIIB|PF02378:Phosphotransferase system, EIIC
EF_RS12335	PTS transporter subunit EIIC && PF00358:phosphoenolpyruvate-dependent sugar phosphotransferase system, EIIA 1|PF02378:Phosphotransferase system, EIIC|PF00367:phosphotransferase system, EIIB
EF_RS06560	PTS-dependent dihydroxyacetone kinase phosphotransferase subunit DhaM && PF03610:PTS system fructose IIA component
EF_RS01910	PucR family transcriptional regulator && PF07905:Purine catabolism regulatory protein-like family|PF13556:PucR C-terminal helix-turn-helix domain
EF_RS04235	pyridoxal phosphate-dependent aminotransferase && PF00155:Aminotransferase class I and II
EF_RS06530	pyruvate dehydrogenase (acetyl-transferring) E1 component subunit alpha && PF00676:Dehydrogenase E1 component
EF_RS07760	pyruvate formate lyase-activating protein && PF13353:4Fe-4S single cluster domain|PF04055:Radical SAM superfamily
EF_RS15005	recombinase RecA && PF00154:recA bacterial DNA recombination protein
EF_RS10180	recombinase RecT && PF03837:RecT family
EF_RS12825	recombination regulator RecX && PF02631:RecX family
EF_RS13905	redox-sensing transcriptional repressor Rex && PF02629:CoA binding domain|PF06971:Putative DNA-binding protein N-terminus
EF_RS05810	regulatory phosphoprotein IreB && PF06135:Bacterial protein of unknown function (DUF965)
EF_RS00060	replicative DNA helicase && PF03796:DnaB-like helicase C terminal domain|PF00772:DnaB-like helicase N terminal domain
EF_RS01860	response regulator transcription factor && PF00072:Response regulator receiver domain|PF00486:Transcriptional regulatory protein, C terminal
EF_RS15580	response regulator transcription factor && PF00072:Response regulator receiver domain|PF00486:Transcriptional regulatory protein, C terminal
EF_RS13190	rhodanese-like domain-containing protein && PF00581:Rhodanese-like domain
EF_RS08310	ribonuclease HI family protein && PF13456:Reverse transcriptase-like
EF_RS04445	ribonuclease M5 && PF13331:Domain of unknown function (DUF4093)|PF01751:Toprim domain
EF_RS09890	ribose-phosphate diphosphokinase && PF14572:Phosphoribosyl synthetase-associated domain|PF13793:N-terminal domain of ribose phosphate pyrophosphokinase
EF_RS04765	RNA-binding protein && PF01479:S4 domain
EF_RS14515	rod shape-determining protein MreC && PF04085:rod shape-determining protein MreC
EF_RS14510	rod shape-determining protein MreD && PF04093:rod shape-determining protein MreD
EF_RS05695	ROK family protein && PF00480:ROK family
EF_RS09170	ROK family protein && PF00480:ROK family
EF_RS10160	RusA family crossover junction endodeoxyribonuclease && PF05866:Endodeoxyribonuclease RusA
EF_RS08075	S41 family peptidase && PF03572:Peptidase family S41|PF01471:Putative peptidoglycan binding domain|PF13180:PDZ domain
EF_RS05595	Sapep family Mn(2+)-dependent dipeptidase && PF01546:Peptidase family M20/M25/M40
EF_RS14600	siderophore ABC transporter substrate-binding protein && PF01497:Periplasmic binding protein
EF_RS14560	signal peptidase I && PF00717:Peptidase S24-like
EF_RS08675	SIS domain-containing protein && PF01380:SIS domain
EF_RS04460	sn-glycerol-3-phosphate ABC transporter ATP-binding protein UgpC && PF00005:ABC transporter|PF03459:TOBE domain|PF07673:Protein of unknown function (DUF1602)
EF_RS05950	sugar ABC transporter permease && PF00528:Binding-protein-dependent transport system inner membrane component
EF_RS08670	tagatose-bisphosphate aldolase && PF01791:DeoC/LacD family aldolase
EF_RS14500	TetR family transcriptional regulator && PF00440:Bacterial regulatory proteins, tetR family
EF_RS06405	TetR/AcrR family transcriptional regulator && PF00440:Bacterial regulatory proteins, tetR family
EF_RS10530	TetR/AcrR family transcriptional regulator && PF00440:Bacterial regulatory proteins, tetR family|PF13305:WHG domain
EF_RS14765	thiamine diphosphokinase && PF04263:Thiamin pyrophosphokinase, catalytic domain|PF04265:Thiamin pyrophosphokinase, vitamin B1 binding domain
EF_RS14395	thioredoxin family protein && PF00085:Thioredoxin
EF_RS12795	toxic anion resistance protein && PF05816:Toxic anion resistance protein (TelA)
EF_RS04645	transcription antitermination factor NusB && PF01029:NusB family
EF_RS12270	transcriptional regulator && PF13309:HTH domain|PF08348:YheO-like PAS domain
EF_RS12695	transcriptional regulator Spx && PF03960:ArsC family
EF_RS07645	transcriptional repressor && PF01475:Ferric uptake regulator family
EF_RS07615	transcriptional repressor LexA && PF00717:Peptidase S24-like|PF01726:LexA DNA binding domain
EF_RS12700	tryptophan--tRNA ligase && PF00579:tRNA synthetases class I (W and Y)
EF_RS09130	TVP38/TMEM64 family protein && PF09335:SNARE associated Golgi protein
EF_RS09235	type 1 glycerol-3-phosphate oxidase && PF01266:FAD dependent oxidoreductase|PF16901:C-terminal domain of alpha-glycerophosphate oxidase
EF_RS10310	type I glutamate--ammonia ligase && PF03951:Glutamine synthetase, beta-Grasp domain|PF00120:Glutamine synthetase, catalytic domain
EF_RS01895	type II toxin-antitoxin system death-on-curing family toxin && PF02661:Fic/DOC family
EF_RS15415	type II toxin-antitoxin system PemK/MazF family toxin && PF02452:PemK-like, MazF-like toxin of type II toxin-antitoxin system
EF_RS00995	type Z 30S ribosomal protein S14 && PF00253:Ribosomal protein S14p/S29e
EF_RS07920	tyrosine recombinase XerC && PF02899:Phage integrase, N-terminal SAM-like domain|PF00589:Phage integrase family
EF_RS08355	tyrosine--tRNA ligase && PF00579:tRNA synthetases class I (W and Y)|PF01479:S4 domain
EF_RS05175	UDP-glucose--hexose-1-phosphate uridylyltransferase && PF01087:Galactose-1-phosphate uridyl transferase, N-terminal domain|PF02744:Galactose-1-phosphate uridyl transferase, C-terminal domain
EF_RS08385	UTP--glucose-1-phosphate uridylyltransferase GalU && PF00483:Nucleotidyl transferase
EF_RS11770	virion core protein && PF12773:Double zinc ribbon|PF13421:SPFH domain-Band 7 family
EF_RS15070	WxL domain-containing protein && PF13731:WxL domain surface cell wall-binding
EF_RS15075	WxL domain-containing protein && PF13731:WxL domain surface cell wall-binding
EF_RS15080	WxL domain-containing protein && PF13731:WxL domain surface cell wall-binding
EF_RS12530	YcjF family protein && PF05128:Domain of unknown function (DUF697)
EF_RS00145	YfhO family protein && PF09586:Bacterial membrane protein YfhO
EF_RS04750	YggS family pyridoxal phosphate-dependent enzyme && PF01168:Alanine racemase, N-terminal domain
EF_RS04760	YggT family protein && PF02325:YGGT family
EF_RS14830	YicC family protein && PF08340:Domain of unknown function (DUF1732)|PF03755:YicC-like family, N-terminal region
EF_RS03275	YlbF family regulator && PF06133:Control of competence regulator ComK, YlbF/YmcA
EF_RS15165	zinc ABC transporter substrate-binding protein AdcA && PF01297:Zinc-uptake complex component A periplasmic|PF09223:ZinT (YodA) periplasmic lipocalin-like zinc-recruitment

## Sheet: Table S3 24h
Table S3. GO enrichment analysis of DEGs in E. faecalis (24h)
Category	GOID	Term	Up	Down	DEG	pvalue	padj	Up_Gene	Down_Gene
BP	GO:0044260	cellular macromolecule metabolic process	113	85	198	0.000154748	0.0300212	EF_RS07960/EF_RS01495/EF_RS15205/EF_RS01365/EF_RS01860/EF_RS07645/EF_RS10315/EF_RS13800/EF_RS15215/EF_RS00080/EF_RS03050/EF_RS11480/EF_RS13905/EF_RS12340/EF_RS06550/EF_RS07670/EF_RS01005/EF_RS01000/EF_RS00975/EF_RS00960/EF_RS12820/EF_RS12700/EF_RS00450/EF_RS11740/EF_RS08300/EF_RS00010/EF_RS14890/EF_RS00120/EF_RS00995/EF_RS01015/EF_RS01010/EF_RS05180/EF_RS13740/EF_RS04995/EF_RS00965/EF_RS12825/EF_…	EF_RS03735/EF_RS12920/EF_RS08465/EF_RS11440/EF_RS12875/EF_RS02320/EF_RS00760/EF_RS08165/EF_RS02000/EF_RS05005/EF_RS06125/EF_RS11325/EF_RS06780/EF_RS07340/EF_RS00025/EF_RS05660/EF_RS04175/EF_RS06600/EF_RS09510/EF_RS02090/EF_RS07320/EF_RS06660/EF_RS03880/EF_RS06415/EF_RS11435/EF_RS05920/EF_RS11525/EF_RS13530/EF_RS09440/EF_RS03725/EF_RS03100/EF_RS15760/EF_RS13895/EF_RS02520/EF_RS02980/EF_RS08175/EF_…
BP	GO:0044267	cellular protein metabolic process	43	22	65	0.00227684	0.140728	EF_RS03050/EF_RS11480/EF_RS01005/EF_RS01000/EF_RS00975/EF_RS00960/EF_RS12700/EF_RS11740/EF_RS00995/EF_RS01015/EF_RS01010/EF_RS13740/EF_RS04995/EF_RS00965/EF_RS00970/EF_RS00980/EF_RS00955/EF_RS08150/EF_RS12980/EF_RS01045/EF_RS15145/EF_RS00205/EF_RS03125/EF_RS00945/EF_RS00950/EF_RS08355/EF_RS01065/EF_RS00940/EF_RS00935/EF_RS07915/EF_RS02655/EF_RS01055/EF_RS01050/EF_RS14780/EF_RS11330/EF_RS06730/EF_…	EF_RS08465/EF_RS11440/EF_RS12875/EF_RS05660/EF_RS06660/EF_RS11435/EF_RS05920/EF_RS13530/EF_RS13895/EF_RS09400/EF_RS04615/EF_RS12930/EF_RS04420/EF_RS01220/EF_RS15285/EF_RS15590/EF_RS04340/EF_RS15380/EF_RS03910/EF_RS00895/EF_RS11400/EF_RS04345
BP	GO:0043170	macromolecule metabolic process	124	103	227	0.00286044	0.140728	EF_RS07960/EF_RS01495/EF_RS15205/EF_RS01365/EF_RS01860/EF_RS07645/EF_RS10315/EF_RS13800/EF_RS15215/EF_RS15500/EF_RS03130/EF_RS00080/EF_RS03050/EF_RS11480/EF_RS13905/EF_RS05815/EF_RS12340/EF_RS06550/EF_RS07670/EF_RS01005/EF_RS01000/EF_RS08075/EF_RS00975/EF_RS00960/EF_RS12820/EF_RS12700/EF_RS00450/EF_RS11740/EF_RS08300/EF_RS00010/EF_RS14890/EF_RS00120/EF_RS00995/EF_RS01015/EF_RS01010/EF_RS05180/EF_…	EF_RS03735/EF_RS06235/EF_RS01215/EF_RS12920/EF_RS08465/EF_RS11440/EF_RS12875/EF_RS02320/EF_RS00760/EF_RS08165/EF_RS02000/EF_RS05005/EF_RS06125/EF_RS09115/EF_RS11325/EF_RS15630/EF_RS06780/EF_RS07340/EF_RS00025/EF_RS05660/EF_RS04175/EF_RS06600/EF_RS15680/EF_RS09510/EF_RS02090/EF_RS07320/EF_RS06660/EF_RS03880/EF_RS06415/EF_RS11435/EF_RS05920/EF_RS11525/EF_RS13530/EF_RS09440/EF_RS10325/EF_RS03725/EF_…
BP	GO:0010467	gene expression	88	72	160	0.00290162	0.140728	EF_RS07960/EF_RS01495/EF_RS15205/EF_RS01365/EF_RS01860/EF_RS07645/EF_RS10315/EF_RS13800/EF_RS15215/EF_RS00080/EF_RS03050/EF_RS11480/EF_RS13905/EF_RS05815/EF_RS12340/EF_RS06550/EF_RS07670/EF_RS01005/EF_RS01000/EF_RS00975/EF_RS00960/EF_RS12700/EF_RS00450/EF_RS11740/EF_RS08300/EF_RS14890/EF_RS00120/EF_RS00995/EF_RS01015/EF_RS01010/EF_RS05180/EF_RS04995/EF_RS00965/EF_RS14070/EF_RS00970/EF_RS12910/EF_…	EF_RS03735/EF_RS06235/EF_RS01215/EF_RS12920/EF_RS08465/EF_RS11440/EF_RS12875/EF_RS08165/EF_RS02000/EF_RS05005/EF_RS06125/EF_RS09115/EF_RS15630/EF_RS05660/EF_RS06600/EF_RS15680/EF_RS09510/EF_RS02090/EF_RS07320/EF_RS06660/EF_RS03880/EF_RS06415/EF_RS11435/EF_RS11525/EF_RS13530/EF_RS10325/EF_RS03725/EF_RS03100/EF_RS15760/EF_RS13895/EF_RS08175/EF_RS09400/EF_RS04615/EF_RS04810/EF_RS03495/EF_RS13815/EF_…
BP	GO:0006412	translation	34	20	54	0.00522214	0.153871	EF_RS03050/EF_RS11480/EF_RS01005/EF_RS01000/EF_RS00975/EF_RS00960/EF_RS12700/EF_RS11740/EF_RS00995/EF_RS01015/EF_RS01010/EF_RS04995/EF_RS00965/EF_RS00970/EF_RS00980/EF_RS00955/EF_RS08150/EF_RS01045/EF_RS15145/EF_RS00205/EF_RS00945/EF_RS00950/EF_RS08355/EF_RS01065/EF_RS00940/EF_RS00935/EF_RS02655/EF_RS01055/EF_RS01050/EF_RS11330/EF_RS14525/EF_RS00930/EF_RS12135/EF_RS09105	EF_RS08465/EF_RS11440/EF_RS12875/EF_RS05660/EF_RS06660/EF_RS11435/EF_RS13530/EF_RS13895/EF_RS09400/EF_RS04615/EF_RS12930/EF_RS04420/EF_RS01220/EF_RS15285/EF_RS15590/EF_RS04340/EF_RS03910/EF_RS00895/EF_RS11400/EF_RS04345
BP	GO:0051716	cellular response to stimulus	22	20	42	0.00526064	0.153871	EF_RS01865/EF_RS01860/EF_RS13805/EF_RS13800/EF_RS12820/EF_RS12825/EF_RS15585/EF_RS06655/EF_RS01400/EF_RS01395/EF_RS01405/EF_RS15005/EF_RS14980/EF_RS10160/EF_RS01170/EF_RS05840/EF_RS10615/EF_RS15580/EF_RS05845/EF_RS10610/EF_RS04405/EF_RS00305	EF_RS05010/EF_RS05005/EF_RS06780/EF_RS04175/EF_RS09440/EF_RS15760/EF_RS07855/EF_RS14455/EF_RS15120/EF_RS14105/EF_RS05765/EF_RS15115/EF_RS08185/EF_RS05550/EF_RS06075/EF_RS11445/EF_RS05770/EF_RS08190/EF_RS05215/EF_RS11690
BP	GO:0034645	cellular macromolecule biosynthetic process	89	64	153	0.00555206	0.153871	EF_RS07960/EF_RS01495/EF_RS15205/EF_RS01365/EF_RS01860/EF_RS07645/EF_RS10315/EF_RS13800/EF_RS15215/EF_RS00080/EF_RS03050/EF_RS11480/EF_RS13905/EF_RS12340/EF_RS06550/EF_RS07670/EF_RS01005/EF_RS01000/EF_RS00975/EF_RS00960/EF_RS12700/EF_RS00450/EF_RS11740/EF_RS08300/EF_RS00010/EF_RS14890/EF_RS00120/EF_RS00995/EF_RS01015/EF_RS01010/EF_RS05180/EF_RS04995/EF_RS00965/EF_RS14070/EF_RS00970/EF_RS12910/EF_…	EF_RS03735/EF_RS12920/EF_RS08465/EF_RS11440/EF_RS12875/EF_RS02320/EF_RS08165/EF_RS02000/EF_RS05005/EF_RS06125/EF_RS11325/EF_RS07340/EF_RS05660/EF_RS06600/EF_RS09510/EF_RS02090/EF_RS07320/EF_RS06660/EF_RS03880/EF_RS06415/EF_RS11435/EF_RS11525/EF_RS13530/EF_RS03725/EF_RS03100/EF_RS15760/EF_RS13895/EF_RS08175/EF_RS09400/EF_RS04615/EF_RS04810/EF_RS13815/EF_RS12930/EF_RS04420/EF_RS05990/EF_RS01220/EF_…
BP	GO:0050896	response to stimulus	32	21	53	0.00672856	0.163168	EF_RS01865/EF_RS14390/EF_RS01860/EF_RS13805/EF_RS13800/EF_RS09460/EF_RS13905/EF_RS02570/EF_RS12820/EF_RS12825/EF_RS15505/EF_RS15585/EF_RS06655/EF_RS02575/EF_RS01400/EF_RS01395/EF_RS01405/EF_RS15005/EF_RS14980/EF_RS10160/EF_RS01170/EF_RS05840/EF_RS02230/EF_RS10615/EF_RS15580/EF_RS05845/EF_RS10610/EF_RS12505/EF_RS04405/EF_RS00305/EF_RS11765/EF_RS00570	EF_RS05010/EF_RS05005/EF_RS06780/EF_RS04175/EF_RS09440/EF_RS15760/EF_RS07855/EF_RS14455/EF_RS15120/EF_RS14105/EF_RS05765/EF_RS15115/EF_RS08185/EF_RS05550/EF_RS06075/EF_RS11445/EF_RS05770/EF_RS08190/EF_RS05215/EF_RS11690/EF_RS14555
BP	GO:0006518	peptide metabolic process	34	20	54	0.00843153	0.163572	EF_RS03050/EF_RS11480/EF_RS01005/EF_RS01000/EF_RS00975/EF_RS00960/EF_RS12700/EF_RS11740/EF_RS00995/EF_RS01015/EF_RS01010/EF_RS04995/EF_RS00965/EF_RS00970/EF_RS00980/EF_RS00955/EF_RS08150/EF_RS01045/EF_RS15145/EF_RS00205/EF_RS00945/EF_RS00950/EF_RS08355/EF_RS01065/EF_RS00940/EF_RS00935/EF_RS02655/EF_RS01055/EF_RS01050/EF_RS11330/EF_RS14525/EF_RS00930/EF_RS12135/EF_RS09105	EF_RS08465/EF_RS11440/EF_RS12875/EF_RS05660/EF_RS06660/EF_RS11435/EF_RS13530/EF_RS13895/EF_RS09400/EF_RS04615/EF_RS12930/EF_RS04420/EF_RS01220/EF_RS15285/EF_RS15590/EF_RS04340/EF_RS03910/EF_RS00895/EF_RS11400/EF_RS04345
BP	GO:0043043	peptide biosynthetic process	34	20	54	0.00843153	0.163572	EF_RS03050/EF_RS11480/EF_RS01005/EF_RS01000/EF_RS00975/EF_RS00960/EF_RS12700/EF_RS11740/EF_RS00995/EF_RS01015/EF_RS01010/EF_RS04995/EF_RS00965/EF_RS00970/EF_RS00980/EF_RS00955/EF_RS08150/EF_RS01045/EF_RS15145/EF_RS00205/EF_RS00945/EF_RS00950/EF_RS08355/EF_RS01065/EF_RS00940/EF_RS00935/EF_RS02655/EF_RS01055/EF_RS01050/EF_RS11330/EF_RS14525/EF_RS00930/EF_RS12135/EF_RS09105	EF_RS08465/EF_RS11440/EF_RS12875/EF_RS05660/EF_RS06660/EF_RS11435/EF_RS13530/EF_RS13895/EF_RS09400/EF_RS04615/EF_RS12930/EF_RS04420/EF_RS01220/EF_RS15285/EF_RS15590/EF_RS04340/EF_RS03910/EF_RS00895/EF_RS11400/EF_RS04345
BP	GO:0009059	macromolecule biosynthetic process	89	64	153	0.00946505	0.166929	EF_RS07960/EF_RS01495/EF_RS15205/EF_RS01365/EF_RS01860/EF_RS07645/EF_RS10315/EF_RS13800/EF_RS15215/EF_RS00080/EF_RS03050/EF_RS11480/EF_RS13905/EF_RS12340/EF_RS06550/EF_RS07670/EF_RS01005/EF_RS01000/EF_RS00975/EF_RS00960/EF_RS12700/EF_RS00450/EF_RS11740/EF_RS08300/EF_RS00010/EF_RS14890/EF_RS00120/EF_RS00995/EF_RS01015/EF_RS01010/EF_RS05180/EF_RS04995/EF_RS00965/EF_RS14070/EF_RS00970/EF_RS12910/EF_…	EF_RS03735/EF_RS12920/EF_RS08465/EF_RS11440/EF_RS12875/EF_RS02320/EF_RS08165/EF_RS02000/EF_RS05005/EF_RS06125/EF_RS11325/EF_RS07340/EF_RS05660/EF_RS06600/EF_RS09510/EF_RS02090/EF_RS07320/EF_RS06660/EF_RS03880/EF_RS06415/EF_RS11435/EF_RS11525/EF_RS13530/EF_RS03725/EF_RS03100/EF_RS15760/EF_RS13895/EF_RS08175/EF_RS09400/EF_RS04615/EF_RS04810/EF_RS13815/EF_RS12930/EF_RS04420/EF_RS05990/EF_RS01220/EF_…
BP	GO:0019538	protein metabolic process	49	25	74	0.0128978	0.208515	EF_RS15500/EF_RS03130/EF_RS03050/EF_RS11480/EF_RS01005/EF_RS01000/EF_RS08075/EF_RS00975/EF_RS00960/EF_RS12700/EF_RS11740/EF_RS00995/EF_RS01015/EF_RS01010/EF_RS13740/EF_RS04995/EF_RS00965/EF_RS00970/EF_RS00980/EF_RS03180/EF_RS00955/EF_RS08150/EF_RS12980/EF_RS01045/EF_RS15145/EF_RS00205/EF_RS03125/EF_RS00945/EF_RS00950/EF_RS08355/EF_RS01065/EF_RS00940/EF_RS07615/EF_RS00935/EF_RS07915/EF_RS02655/EF_…	EF_RS08465/EF_RS11440/EF_RS12875/EF_RS05660/EF_RS06660/EF_RS11435/EF_RS05920/EF_RS13530/EF_RS13895/EF_RS09400/EF_RS04615/EF_RS02585/EF_RS05575/EF_RS12930/EF_RS04420/EF_RS01220/EF_RS15285/EF_RS15590/EF_RS04340/EF_RS15380/EF_RS03910/EF_RS11645/EF_RS00895/EF_RS11400/EF_RS04345
BP	GO:0043604	amide biosynthetic process	34	21	55	0.015921	0.23759	EF_RS03050/EF_RS11480/EF_RS01005/EF_RS01000/EF_RS00975/EF_RS00960/EF_RS12700/EF_RS11740/EF_RS00995/EF_RS01015/EF_RS01010/EF_RS04995/EF_RS00965/EF_RS00970/EF_RS00980/EF_RS00955/EF_RS08150/EF_RS01045/EF_RS15145/EF_RS00205/EF_RS00945/EF_RS00950/EF_RS08355/EF_RS01065/EF_RS00940/EF_RS00935/EF_RS02655/EF_RS01055/EF_RS01050/EF_RS11330/EF_RS14525/EF_RS00930/EF_RS12135/EF_RS09105	EF_RS08465/EF_RS11440/EF_RS12875/EF_RS05660/EF_RS06660/EF_RS11435/EF_RS13530/EF_RS13895/EF_RS09400/EF_RS04615/EF_RS12930/EF_RS04420/EF_RS01220/EF_RS15285/EF_RS04650/EF_RS15590/EF_RS04340/EF_RS03910/EF_RS00895/EF_RS11400/EF_RS04345
BP	GO:0034641	cellular nitrogen compound metabolic process	121	121	242	0.0181723	0.251817	EF_RS04935/EF_RS14885/EF_RS07960/EF_RS01495/EF_RS15205/EF_RS01365/EF_RS01860/EF_RS07645/EF_RS10315/EF_RS13800/EF_RS15215/EF_RS00080/EF_RS03050/EF_RS11480/EF_RS13905/EF_RS05815/EF_RS12340/EF_RS06840/EF_RS06550/EF_RS07670/EF_RS01005/EF_RS01000/EF_RS00975/EF_RS00960/EF_RS12820/EF_RS12700/EF_RS00450/EF_RS11740/EF_RS08300/EF_RS00010/EF_RS08555/EF_RS14890/EF_RS09890/EF_RS00120/EF_RS00995/EF_RS01015/EF_…	EF_RS03735/EF_RS06235/EF_RS01215/EF_RS11265/EF_RS06240/EF_RS12920/EF_RS08465/EF_RS11440/EF_RS12875/EF_RS02320/EF_RS00760/EF_RS08165/EF_RS09365/EF_RS02000/EF_RS05005/EF_RS06125/EF_RS09115/EF_RS11325/EF_RS12375/EF_RS09355/EF_RS15630/EF_RS06780/EF_RS07340/EF_RS00025/EF_RS02315/EF_RS05000/EF_RS05660/EF_RS04175/EF_RS07460/EF_RS06600/EF_RS11230/EF_RS15680/EF_RS09510/EF_RS02090/EF_RS07320/EF_RS06660/EF_…
BP	GO:0044271	cellular nitrogen compound biosynthetic process	93	72	165	0.0216405	0.277408	EF_RS04935/EF_RS07960/EF_RS01495/EF_RS15205/EF_RS01365/EF_RS01860/EF_RS07645/EF_RS10315/EF_RS13800/EF_RS15215/EF_RS00080/EF_RS03050/EF_RS11480/EF_RS13905/EF_RS12340/EF_RS06840/EF_RS06550/EF_RS07670/EF_RS01005/EF_RS01000/EF_RS00975/EF_RS00960/EF_RS12700/EF_RS00450/EF_RS11740/EF_RS08300/EF_RS14890/EF_RS09890/EF_RS00120/EF_RS00995/EF_RS01015/EF_RS01010/EF_RS05180/EF_RS04995/EF_RS00965/EF_RS14070/EF_…	EF_RS03735/EF_RS06240/EF_RS12920/EF_RS08465/EF_RS11440/EF_RS12875/EF_RS08165/EF_RS09365/EF_RS02000/EF_RS05005/EF_RS06125/EF_RS12375/EF_RS09355/EF_RS05660/EF_RS06600/EF_RS11230/EF_RS09510/EF_RS02090/EF_RS07320/EF_RS06660/EF_RS03880/EF_RS06415/EF_RS05540/EF_RS11435/EF_RS11525/EF_RS13530/EF_RS03725/EF_RS03100/EF_RS15760/EF_RS04130/EF_RS13895/EF_RS08175/EF_RS09400/EF_RS04180/EF_RS04615/EF_RS04810/EF_…
BP	GO:0065007	biological regulation	64	47	111	0.0248871	0.277408	EF_RS07960/EF_RS01495/EF_RS01865/EF_RS15205/EF_RS01365/EF_RS14395/EF_RS01860/EF_RS13805/EF_RS07645/EF_RS10315/EF_RS13800/EF_RS15215/EF_RS00080/EF_RS13905/EF_RS12340/EF_RS06550/EF_RS07670/EF_RS07650/EF_RS00450/EF_RS08300/EF_RS14890/EF_RS00120/EF_RS07985/EF_RS05180/EF_RS12825/EF_RS14070/EF_RS12910/EF_RS06545/EF_RS15505/EF_RS14510/EF_RS14940/EF_RS15520/EF_RS15585/EF_RS00475/EF_RS11565/EF_RS06655/EF_…	EF_RS05010/EF_RS03735/EF_RS12920/EF_RS08165/EF_RS02000/EF_RS05005/EF_RS06125/EF_RS06600/EF_RS02330/EF_RS09250/EF_RS09510/EF_RS03475/EF_RS02090/EF_RS07320/EF_RS14180/EF_RS03880/EF_RS06415/EF_RS11525/EF_RS03725/EF_RS03100/EF_RS15760/EF_RS08175/EF_RS07855/EF_RS04810/EF_RS13815/EF_RS15120/EF_RS05990/EF_RS05765/EF_RS05850/EF_RS15115/EF_RS00525/EF_RS08185/EF_RS00270/EF_RS06075/EF_RS05770/EF_RS06000/EF_…
BP	GO:0007154	cell communication	13	11	24	0.0265623	0.277408	EF_RS01865/EF_RS01860/EF_RS13805/EF_RS13800/EF_RS15585/EF_RS06655/EF_RS15005/EF_RS05840/EF_RS10615/EF_RS15580/EF_RS05845/EF_RS10610/EF_RS04405	EF_RS05010/EF_RS05005/EF_RS15760/EF_RS07855/EF_RS15120/EF_RS05765/EF_RS15115/EF_RS08185/EF_RS06075/EF_RS05770/EF_RS08190
BP	GO:0090304	nucleic acid metabolic process	80	85	165	0.0268273	0.277408	EF_RS07960/EF_RS01495/EF_RS15205/EF_RS01365/EF_RS01860/EF_RS07645/EF_RS10315/EF_RS13800/EF_RS15215/EF_RS00080/EF_RS03050/EF_RS13905/EF_RS05815/EF_RS12340/EF_RS06550/EF_RS07670/EF_RS12820/EF_RS12700/EF_RS00450/EF_RS11740/EF_RS08300/EF_RS00010/EF_RS14890/EF_RS00120/EF_RS05180/EF_RS12825/EF_RS14070/EF_RS12910/EF_RS15505/EF_RS10180/EF_RS00060/EF_RS14940/EF_RS15520/EF_RS00475/EF_RS11565/EF_RS06655/EF_…	EF_RS03735/EF_RS06235/EF_RS01215/EF_RS12920/EF_RS11440/EF_RS02320/EF_RS00760/EF_RS08165/EF_RS02000/EF_RS05005/EF_RS06125/EF_RS09115/EF_RS11325/EF_RS15630/EF_RS06780/EF_RS07340/EF_RS00025/EF_RS04175/EF_RS06600/EF_RS15680/EF_RS09510/EF_RS02090/EF_RS07320/EF_RS06660/EF_RS03880/EF_RS06415/EF_RS11435/EF_RS11525/EF_RS13530/EF_RS09440/EF_RS10325/EF_RS03725/EF_RS03100/EF_RS15760/EF_RS13895/EF_RS02520/EF_…
BP	GO:0050789	regulation of biological process	62	46	108	0.0306783	0.277408	EF_RS07960/EF_RS01495/EF_RS01865/EF_RS15205/EF_RS01365/EF_RS14395/EF_RS01860/EF_RS13805/EF_RS07645/EF_RS10315/EF_RS13800/EF_RS15215/EF_RS00080/EF_RS13905/EF_RS12340/EF_RS06550/EF_RS07670/EF_RS07650/EF_RS00450/EF_RS08300/EF_RS14890/EF_RS00120/EF_RS07985/EF_RS05180/EF_RS12825/EF_RS14070/EF_RS12910/EF_RS06545/EF_RS15505/EF_RS14510/EF_RS14940/EF_RS15520/EF_RS15585/EF_RS00475/EF_RS11565/EF_RS06655/EF_…	EF_RS05010/EF_RS03735/EF_RS12920/EF_RS08165/EF_RS02000/EF_RS05005/EF_RS06125/EF_RS06600/EF_RS02330/EF_RS09250/EF_RS09510/EF_RS02090/EF_RS07320/EF_RS14180/EF_RS03880/EF_RS06415/EF_RS11525/EF_RS03725/EF_RS03100/EF_RS15760/EF_RS08175/EF_RS07855/EF_RS04810/EF_RS13815/EF_RS15120/EF_RS05990/EF_RS05765/EF_RS05850/EF_RS15115/EF_RS00525/EF_RS08185/EF_RS00270/EF_RS06075/EF_RS05770/EF_RS06000/EF_RS08190/EF_…
BP	GO:0050794	regulation of cellular process	62	46	108	0.0306783	0.277408	EF_RS07960/EF_RS01495/EF_RS01865/EF_RS15205/EF_RS01365/EF_RS14395/EF_RS01860/EF_RS13805/EF_RS07645/EF_RS10315/EF_RS13800/EF_RS15215/EF_RS00080/EF_RS13905/EF_RS12340/EF_RS06550/EF_RS07670/EF_RS07650/EF_RS00450/EF_RS08300/EF_RS14890/EF_RS00120/EF_RS07985/EF_RS05180/EF_RS12825/EF_RS14070/EF_RS12910/EF_RS06545/EF_RS15505/EF_RS14510/EF_RS14940/EF_RS15520/EF_RS15585/EF_RS00475/EF_RS11565/EF_RS06655/EF_…	EF_RS05010/EF_RS03735/EF_RS12920/EF_RS08165/EF_RS02000/EF_RS05005/EF_RS06125/EF_RS06600/EF_RS02330/EF_RS09250/EF_RS09510/EF_RS02090/EF_RS07320/EF_RS14180/EF_RS03880/EF_RS06415/EF_RS11525/EF_RS03725/EF_RS03100/EF_RS15760/EF_RS08175/EF_RS07855/EF_RS04810/EF_RS13815/EF_RS15120/EF_RS05990/EF_RS05765/EF_RS05850/EF_RS15115/EF_RS00525/EF_RS08185/EF_RS00270/EF_RS06075/EF_RS05770/EF_RS06000/EF_RS08190/EF_…
BP	GO:0043603	cellular amide metabolic process	34	21	55	0.0339187	0.277408	EF_RS03050/EF_RS11480/EF_RS01005/EF_RS01000/EF_RS00975/EF_RS00960/EF_RS12700/EF_RS11740/EF_RS00995/EF_RS01015/EF_RS01010/EF_RS04995/EF_RS00965/EF_RS00970/EF_RS00980/EF_RS00955/EF_RS08150/EF_RS01045/EF_RS15145/EF_RS00205/EF_RS00945/EF_RS00950/EF_RS08355/EF_RS01065/EF_RS00940/EF_RS00935/EF_RS02655/EF_RS01055/EF_RS01050/EF_RS11330/EF_RS14525/EF_RS00930/EF_RS12135/EF_RS09105	EF_RS08465/EF_RS11440/EF_RS12875/EF_RS05660/EF_RS06660/EF_RS11435/EF_RS13530/EF_RS13895/EF_RS09400/EF_RS04615/EF_RS12930/EF_RS04420/EF_RS01220/EF_RS15285/EF_RS04650/EF_RS15590/EF_RS04340/EF_RS03910/EF_RS00895/EF_RS11400/EF_RS04345
BP	GO:0007165	signal transduction	12	11	23	0.0357012	0.277408	EF_RS01865/EF_RS01860/EF_RS13805/EF_RS13800/EF_RS15585/EF_RS06655/EF_RS05840/EF_RS10615/EF_RS15580/EF_RS05845/EF_RS10610/EF_RS04405	EF_RS05010/EF_RS05005/EF_RS15760/EF_RS07855/EF_RS15120/EF_RS05765/EF_RS15115/EF_RS08185/EF_RS06075/EF_RS05770/EF_RS08190
BP	GO:0023052	signaling	12	11	23	0.0357012	0.277408	EF_RS01865/EF_RS01860/EF_RS13805/EF_RS13800/EF_RS15585/EF_RS06655/EF_RS05840/EF_RS10615/EF_RS15580/EF_RS05845/EF_RS10610/EF_RS04405	EF_RS05010/EF_RS05005/EF_RS15760/EF_RS07855/EF_RS15120/EF_RS05765/EF_RS15115/EF_RS08185/EF_RS06075/EF_RS05770/EF_RS08190
BP	GO:0006807	nitrogen compound metabolic process	145	130	275	0.0376656	0.277408	EF_RS04935/EF_RS14885/EF_RS07960/EF_RS01495/EF_RS06835/EF_RS15205/EF_RS01365/EF_RS01860/EF_RS07645/EF_RS10315/EF_RS13800/EF_RS15215/EF_RS15500/EF_RS10310/EF_RS03130/EF_RS00080/EF_RS03050/EF_RS11480/EF_RS13905/EF_RS05815/EF_RS12340/EF_RS06840/EF_RS06550/EF_RS07670/EF_RS01005/EF_RS01000/EF_RS08075/EF_RS00975/EF_RS00960/EF_RS12820/EF_RS12700/EF_RS00465/EF_RS00450/EF_RS11740/EF_RS08300/EF_RS00010/EF_…	EF_RS03735/EF_RS06235/EF_RS01215/EF_RS11265/EF_RS06240/EF_RS02285/EF_RS12920/EF_RS08465/EF_RS11440/EF_RS12875/EF_RS02320/EF_RS00760/EF_RS08165/EF_RS05500/EF_RS09365/EF_RS02000/EF_RS05005/EF_RS06125/EF_RS09115/EF_RS11325/EF_RS12375/EF_RS09355/EF_RS15630/EF_RS06780/EF_RS07340/EF_RS00025/EF_RS02315/EF_RS05000/EF_RS05660/EF_RS04175/EF_RS07460/EF_RS06600/EF_RS11230/EF_RS15680/EF_RS09510/EF_RS02090/EF_…
BP	GO:0019439	aromatic compound catabolic process	2	7	9	0.0421146	0.277408	EF_RS06840/EF_RS00280	EF_RS09365/EF_RS09355/EF_RS11230/EF_RS04980/EF_RS04660/EF_RS13755/EF_RS05730
BP	GO:0034655	nucleobase-containing compound catabolic process	2	7	9	0.0421146	0.277408	EF_RS06840/EF_RS00280	EF_RS09365/EF_RS09355/EF_RS11230/EF_RS04980/EF_RS04660/EF_RS13755/EF_RS05730
BP	GO:0044270	cellular nitrogen compound catabolic process	2	7	9	0.0421146	0.277408	EF_RS06840/EF_RS00280	EF_RS09365/EF_RS09355/EF_RS11230/EF_RS04980/EF_RS04660/EF_RS13755/EF_RS05730
BP	GO:0046700	heterocycle catabolic process	2	7	9	0.0421146	0.277408	EF_RS06840/EF_RS00280	EF_RS09365/EF_RS09355/EF_RS11230/EF_RS04980/EF_RS04660/EF_RS13755/EF_RS05730
BP	GO:1901361	organic cyclic compound catabolic process	2	7	9	0.0421146	0.277408	EF_RS06840/EF_RS00280	EF_RS09365/EF_RS09355/EF_RS11230/EF_RS04980/EF_RS04660/EF_RS13755/EF_RS05730
BP	GO:0006139	nucleobase-containing compound metabolic process	92	108	200	0.0428981	0.277408	EF_RS04935/EF_RS14885/EF_RS07960/EF_RS01495/EF_RS15205/EF_RS01365/EF_RS01860/EF_RS07645/EF_RS10315/EF_RS13800/EF_RS15215/EF_RS00080/EF_RS03050/EF_RS13905/EF_RS05815/EF_RS12340/EF_RS06840/EF_RS06550/EF_RS07670/EF_RS12820/EF_RS12700/EF_RS00450/EF_RS11740/EF_RS08300/EF_RS00010/EF_RS08555/EF_RS14890/EF_RS09890/EF_RS00120/EF_RS05180/EF_RS12825/EF_RS14070/EF_RS12910/EF_RS15505/EF_RS10180/EF_RS00060/EF_…	EF_RS03735/EF_RS06235/EF_RS01215/EF_RS11265/EF_RS12920/EF_RS11440/EF_RS02320/EF_RS00760/EF_RS08165/EF_RS09365/EF_RS02000/EF_RS05005/EF_RS06125/EF_RS09115/EF_RS11325/EF_RS12375/EF_RS09355/EF_RS15630/EF_RS06780/EF_RS07340/EF_RS00025/EF_RS02315/EF_RS05000/EF_RS04175/EF_RS07460/EF_RS06600/EF_RS11230/EF_RS15680/EF_RS09510/EF_RS02090/EF_RS07320/EF_RS06660/EF_RS03880/EF_RS06415/EF_RS05540/EF_RS11435/EF_…
BP	GO:0000160	phosphorelay signal transduction system	9	8	17	0.0627386	0.35024	EF_RS01860/EF_RS13805/EF_RS13800/EF_RS06655/EF_RS05840/EF_RS10615/EF_RS15580/EF_RS05845/EF_RS10610	EF_RS05005/EF_RS15760/EF_RS07855/EF_RS15120/EF_RS05765/EF_RS15115/EF_RS08185/EF_RS06075
BP	GO:0035556	intracellular signal transduction	9	8	17	0.0627386	0.35024	EF_RS01860/EF_RS13805/EF_RS13800/EF_RS06655/EF_RS05840/EF_RS10615/EF_RS15580/EF_RS05845/EF_RS10610	EF_RS05005/EF_RS15760/EF_RS07855/EF_RS15120/EF_RS05765/EF_RS15115/EF_RS08185/EF_RS06075
BP	GO:0006281	DNA repair	10	9	19	0.0631877	0.35024	EF_RS12820/EF_RS12825/EF_RS01400/EF_RS01395/EF_RS01405/EF_RS15005/EF_RS14980/EF_RS10160/EF_RS01170/EF_RS00305	EF_RS06780/EF_RS04175/EF_RS09440/EF_RS14455/EF_RS14105/EF_RS05550/EF_RS11445/EF_RS05215/EF_RS11690
BP	GO:0006974	cellular response to DNA damage stimulus	10	9	19	0.0631877	0.35024	EF_RS12820/EF_RS12825/EF_RS01400/EF_RS01395/EF_RS01405/EF_RS15005/EF_RS14980/EF_RS10160/EF_RS01170/EF_RS00305	EF_RS06780/EF_RS04175/EF_RS09440/EF_RS14455/EF_RS14105/EF_RS05550/EF_RS11445/EF_RS05215/EF_RS11690
BP	GO:0033554	cellular response to stress	10	9	19	0.0631877	0.35024	EF_RS12820/EF_RS12825/EF_RS01400/EF_RS01395/EF_RS01405/EF_RS15005/EF_RS14980/EF_RS10160/EF_RS01170/EF_RS00305	EF_RS06780/EF_RS04175/EF_RS09440/EF_RS14455/EF_RS14105/EF_RS05550/EF_RS11445/EF_RS05215/EF_RS11690
BP	GO:0044237	cellular metabolic process	148	135	283	0.0667821	0.359881	EF_RS04935/EF_RS14885/EF_RS07960/EF_RS01495/EF_RS06835/EF_RS15205/EF_RS01365/EF_RS01860/EF_RS07645/EF_RS10315/EF_RS13800/EF_RS15215/EF_RS10310/EF_RS00080/EF_RS03050/EF_RS11480/EF_RS06565/EF_RS13905/EF_RS05815/EF_RS12340/EF_RS06570/EF_RS06840/EF_RS06550/EF_RS07670/EF_RS01005/EF_RS01000/EF_RS00975/EF_RS07990/EF_RS00960/EF_RS12820/EF_RS12700/EF_RS00465/EF_RS00450/EF_RS11740/EF_RS08300/EF_RS00010/EF_…	EF_RS03735/EF_RS06235/EF_RS01215/EF_RS11265/EF_RS06240/EF_RS02285/EF_RS12920/EF_RS08465/EF_RS11440/EF_RS12875/EF_RS02320/EF_RS00760/EF_RS08165/EF_RS05500/EF_RS09365/EF_RS02000/EF_RS05005/EF_RS06125/EF_RS09115/EF_RS11325/EF_RS12375/EF_RS09355/EF_RS15630/EF_RS06780/EF_RS07340/EF_RS00025/EF_RS02315/EF_RS05000/EF_RS05660/EF_RS04175/EF_RS07460/EF_RS06600/EF_RS06775/EF_RS11230/EF_RS15680/EF_RS09510/EF_…
BP	GO:0044249	cellular biosynthetic process	107	82	189	0.0739819	0.382866	EF_RS04935/EF_RS07960/EF_RS01495/EF_RS15205/EF_RS01365/EF_RS01860/EF_RS07645/EF_RS10315/EF_RS13800/EF_RS15215/EF_RS10310/EF_RS00080/EF_RS03050/EF_RS11480/EF_RS13905/EF_RS12340/EF_RS06840/EF_RS06550/EF_RS07670/EF_RS01005/EF_RS01000/EF_RS00975/EF_RS00960/EF_RS12700/EF_RS00450/EF_RS11740/EF_RS08300/EF_RS00010/EF_RS14890/EF_RS09890/EF_RS00120/EF_RS00995/EF_RS01015/EF_RS01010/EF_RS07895/EF_RS05180/EF_…	EF_RS03735/EF_RS06240/EF_RS02285/EF_RS12920/EF_RS08465/EF_RS11440/EF_RS12875/EF_RS02320/EF_RS08165/EF_RS09365/EF_RS02000/EF_RS05005/EF_RS06125/EF_RS11325/EF_RS12375/EF_RS09355/EF_RS07340/EF_RS05660/EF_RS06600/EF_RS06775/EF_RS11230/EF_RS09510/EF_RS02090/EF_RS07320/EF_RS06660/EF_RS03880/EF_RS06415/EF_RS05540/EF_RS11435/EF_RS11525/EF_RS13530/EF_RS03725/EF_RS03100/EF_RS14740/EF_RS15760/EF_RS04665/EF_…
BP	GO:0006950	response to stress	17	9	26	0.0754206	0.382866	EF_RS14390/EF_RS09460/EF_RS02570/EF_RS12820/EF_RS12825/EF_RS15505/EF_RS02575/EF_RS01400/EF_RS01395/EF_RS01405/EF_RS15005/EF_RS14980/EF_RS10160/EF_RS01170/EF_RS02230/EF_RS00305/EF_RS00570	EF_RS06780/EF_RS04175/EF_RS09440/EF_RS14455/EF_RS14105/EF_RS05550/EF_RS11445/EF_RS05215/EF_RS11690
BP	GO:0006259	DNA metabolic process	20	22	42	0.076968	0.382866	EF_RS12820/EF_RS00010/EF_RS12825/EF_RS10180/EF_RS00060/EF_RS01400/EF_RS01395/EF_RS01405/EF_RS15005/EF_RS14980/EF_RS07920/EF_RS13065/EF_RS10160/EF_RS01170/EF_RS04010/EF_RS07410/EF_RS00305/EF_RS00570/EF_RS09755/EF_RS10240	EF_RS02320/EF_RS00760/EF_RS11325/EF_RS06780/EF_RS07340/EF_RS00025/EF_RS04175/EF_RS09440/EF_RS02520/EF_RS02980/EF_RS14455/EF_RS14105/EF_RS07775/EF_RS04660/EF_RS05550/EF_RS09850/EF_RS11445/EF_RS00885/EF_RS05215/EF_RS00030/EF_RS13160/EF_RS11690
BP	GO:0044248	cellular catabolic process	4	8	12	0.0815846	0.395685	EF_RS06840/EF_RS14850/EF_RS07915/EF_RS00280	EF_RS09365/EF_RS09355/EF_RS11230/EF_RS04980/EF_RS09515/EF_RS04660/EF_RS13755/EF_RS05730
BP	GO:0034654	nucleobase-containing compound biosynthetic process	57	50	107	0.0855566	0.404829	EF_RS04935/EF_RS07960/EF_RS01495/EF_RS15205/EF_RS01365/EF_RS01860/EF_RS07645/EF_RS10315/EF_RS13800/EF_RS15215/EF_RS00080/EF_RS13905/EF_RS12340/EF_RS06840/EF_RS06550/EF_RS07670/EF_RS00450/EF_RS08300/EF_RS14890/EF_RS09890/EF_RS00120/EF_RS05180/EF_RS14070/EF_RS12910/EF_RS15505/EF_RS14940/EF_RS15520/EF_RS00475/EF_RS11565/EF_RS06655/EF_RS15050/EF_RS09800/EF_RS08585/EF_RS08540/EF_RS04645/EF_RS01395/EF_…	EF_RS03735/EF_RS12920/EF_RS08165/EF_RS09365/EF_RS02000/EF_RS05005/EF_RS06125/EF_RS12375/EF_RS09355/EF_RS06600/EF_RS11230/EF_RS09510/EF_RS02090/EF_RS07320/EF_RS03880/EF_RS06415/EF_RS05540/EF_RS11525/EF_RS03725/EF_RS03100/EF_RS15760/EF_RS04130/EF_RS08175/EF_RS04180/EF_RS04810/EF_RS13815/EF_RS05990/EF_RS04980/EF_RS05765/EF_RS00525/EF_RS08185/EF_RS05655/EF_RS12660/EF_RS00270/EF_RS06075/EF_RS05770/EF_…
BP	GO:1901360	organic cyclic compound metabolic process	97	110	207	0.102283	0.405312	EF_RS04935/EF_RS14885/EF_RS07960/EF_RS01495/EF_RS15205/EF_RS01365/EF_RS01860/EF_RS07645/EF_RS10315/EF_RS13800/EF_RS15215/EF_RS00080/EF_RS03050/EF_RS13905/EF_RS05815/EF_RS12340/EF_RS06840/EF_RS06550/EF_RS07670/EF_RS12820/EF_RS12700/EF_RS00450/EF_RS11740/EF_RS08300/EF_RS00010/EF_RS08555/EF_RS14890/EF_RS09890/EF_RS00120/EF_RS05180/EF_RS12825/EF_RS14070/EF_RS12910/EF_RS15505/EF_RS10180/EF_RS00060/EF_…	EF_RS03735/EF_RS06235/EF_RS01215/EF_RS11265/EF_RS06240/EF_RS12920/EF_RS11440/EF_RS02320/EF_RS00760/EF_RS08165/EF_RS09365/EF_RS02000/EF_RS05005/EF_RS06125/EF_RS09115/EF_RS11325/EF_RS12375/EF_RS09355/EF_RS15630/EF_RS06780/EF_RS07340/EF_RS00025/EF_RS02315/EF_RS05000/EF_RS04175/EF_RS07460/EF_RS06600/EF_RS11230/EF_RS15680/EF_RS09510/EF_RS02090/EF_RS07320/EF_RS06660/EF_RS03880/EF_RS06415/EF_RS05540/EF_…
BP	GO:0016070	RNA metabolic process	61	63	124	0.106225	0.405312	EF_RS07960/EF_RS01495/EF_RS15205/EF_RS01365/EF_RS01860/EF_RS07645/EF_RS10315/EF_RS13800/EF_RS15215/EF_RS00080/EF_RS03050/EF_RS13905/EF_RS05815/EF_RS12340/EF_RS06550/EF_RS07670/EF_RS12700/EF_RS00450/EF_RS11740/EF_RS08300/EF_RS14890/EF_RS00120/EF_RS05180/EF_RS14070/EF_RS12910/EF_RS15505/EF_RS14940/EF_RS15520/EF_RS00475/EF_RS11565/EF_RS06655/EF_RS00205/EF_RS15050/EF_RS09800/EF_RS00215/EF_RS04645/EF_…	EF_RS03735/EF_RS06235/EF_RS01215/EF_RS12920/EF_RS11440/EF_RS08165/EF_RS02000/EF_RS05005/EF_RS06125/EF_RS09115/EF_RS15630/EF_RS06600/EF_RS15680/EF_RS09510/EF_RS02090/EF_RS07320/EF_RS06660/EF_RS03880/EF_RS06415/EF_RS11435/EF_RS11525/EF_RS13530/EF_RS10325/EF_RS03725/EF_RS03100/EF_RS15760/EF_RS13895/EF_RS08175/EF_RS09400/EF_RS04810/EF_RS03495/EF_RS13815/EF_RS04420/EF_RS05990/EF_RS01220/EF_RS03325/EF_…
BP	GO:0046483	heterocycle metabolic process	95	110	205	0.10718	0.405312	EF_RS04935/EF_RS14885/EF_RS07960/EF_RS01495/EF_RS15205/EF_RS01365/EF_RS01860/EF_RS07645/EF_RS10315/EF_RS13800/EF_RS15215/EF_RS00080/EF_RS03050/EF_RS13905/EF_RS05815/EF_RS12340/EF_RS06840/EF_RS06550/EF_RS07670/EF_RS12820/EF_RS12700/EF_RS00450/EF_RS11740/EF_RS08300/EF_RS00010/EF_RS08555/EF_RS14890/EF_RS09890/EF_RS00120/EF_RS05180/EF_RS12825/EF_RS14070/EF_RS12910/EF_RS15505/EF_RS10180/EF_RS00060/EF_…	EF_RS03735/EF_RS06235/EF_RS01215/EF_RS11265/EF_RS06240/EF_RS12920/EF_RS11440/EF_RS02320/EF_RS00760/EF_RS08165/EF_RS09365/EF_RS02000/EF_RS05005/EF_RS06125/EF_RS09115/EF_RS11325/EF_RS12375/EF_RS09355/EF_RS15630/EF_RS06780/EF_RS07340/EF_RS00025/EF_RS02315/EF_RS05000/EF_RS04175/EF_RS07460/EF_RS06600/EF_RS11230/EF_RS15680/EF_RS09510/EF_RS02090/EF_RS07320/EF_RS06660/EF_RS03880/EF_RS06415/EF_RS05540/EF_…
BP	GO:1901566	organonitrogen compound biosynthetic process	48	33	81	0.111546	0.405312	EF_RS04935/EF_RS10310/EF_RS03050/EF_RS11480/EF_RS06840/EF_RS01005/EF_RS01000/EF_RS00975/EF_RS00960/EF_RS12700/EF_RS11740/EF_RS00995/EF_RS01015/EF_RS01010/EF_RS04995/EF_RS00965/EF_RS00970/EF_RS00980/EF_RS00955/EF_RS08150/EF_RS01045/EF_RS07540/EF_RS08535/EF_RS15145/EF_RS00205/EF_RS00945/EF_RS08585/EF_RS08540/EF_RS00950/EF_RS08355/EF_RS01065/EF_RS00940/EF_RS14765/EF_RS00935/EF_RS02655/EF_RS01965/EF_…	EF_RS06240/EF_RS02285/EF_RS08465/EF_RS11440/EF_RS12875/EF_RS09365/EF_RS12375/EF_RS09355/EF_RS05660/EF_RS06660/EF_RS05540/EF_RS11435/EF_RS13530/EF_RS04130/EF_RS13895/EF_RS09400/EF_RS04180/EF_RS04615/EF_RS12930/EF_RS04420/EF_RS01220/EF_RS04980/EF_RS10265/EF_RS15285/EF_RS04650/EF_RS15590/EF_RS04340/EF_RS12660/EF_RS07600/EF_RS03910/EF_RS00895/EF_RS11400/EF_RS04345
BP	GO:0065008	regulation of biological quality	8	5	13	0.113984	0.405312	EF_RS14395/EF_RS07650/EF_RS07985/EF_RS06545/EF_RS14510/EF_RS15290/EF_RS14515/EF_RS12645	EF_RS02330/EF_RS09250/EF_RS03475/EF_RS14180/EF_RS05850
BP	GO:0006355	regulation of transcription, DNA-templated	48	37	85	0.123128	0.405312	EF_RS07960/EF_RS01495/EF_RS15205/EF_RS01365/EF_RS01860/EF_RS07645/EF_RS10315/EF_RS13800/EF_RS15215/EF_RS00080/EF_RS13905/EF_RS12340/EF_RS06550/EF_RS07670/EF_RS00450/EF_RS08300/EF_RS14890/EF_RS00120/EF_RS05180/EF_RS14070/EF_RS12910/EF_RS15505/EF_RS14940/EF_RS15520/EF_RS00475/EF_RS11565/EF_RS06655/EF_RS15050/EF_RS09800/EF_RS04645/EF_RS01395/EF_RS10710/EF_RS06810/EF_RS03505/EF_RS03945/EF_RS04535/EF_…	EF_RS03735/EF_RS12920/EF_RS08165/EF_RS02000/EF_RS05005/EF_RS06125/EF_RS06600/EF_RS09510/EF_RS02090/EF_RS07320/EF_RS03880/EF_RS06415/EF_RS11525/EF_RS03725/EF_RS03100/EF_RS15760/EF_RS08175/EF_RS04810/EF_RS13815/EF_RS05990/EF_RS05765/EF_RS00525/EF_RS08185/EF_RS00270/EF_RS06075/EF_RS05770/EF_RS06000/EF_RS04385/EF_RS13865/EF_RS00225/EF_RS10645/EF_RS06295/EF_RS00790/EF_RS08220/EF_RS07345/EF_RS09845/EF_…
BP	GO:0010468	regulation of gene expression	48	37	85	0.123128	0.405312	EF_RS07960/EF_RS01495/EF_RS15205/EF_RS01365/EF_RS01860/EF_RS07645/EF_RS10315/EF_RS13800/EF_RS15215/EF_RS00080/EF_RS13905/EF_RS12340/EF_RS06550/EF_RS07670/EF_RS00450/EF_RS08300/EF_RS14890/EF_RS00120/EF_RS05180/EF_RS14070/EF_RS12910/EF_RS15505/EF_RS14940/EF_RS15520/EF_RS00475/EF_RS11565/EF_RS06655/EF_RS15050/EF_RS09800/EF_RS04645/EF_RS01395/EF_RS10710/EF_RS06810/EF_RS03505/EF_RS03945/EF_RS04535/EF_…	EF_RS03735/EF_RS12920/EF_RS08165/EF_RS02000/EF_RS05005/EF_RS06125/EF_RS06600/EF_RS09510/EF_RS02090/EF_RS07320/EF_RS03880/EF_RS06415/EF_RS11525/EF_RS03725/EF_RS03100/EF_RS15760/EF_RS08175/EF_RS04810/EF_RS13815/EF_RS05990/EF_RS05765/EF_RS00525/EF_RS08185/EF_RS00270/EF_RS06075/EF_RS05770/EF_RS06000/EF_RS04385/EF_RS13865/EF_RS00225/EF_RS10645/EF_RS06295/EF_RS00790/EF_RS08220/EF_RS07345/EF_RS09845/EF_…
BP	GO:0051252	regulation of RNA metabolic process	48	37	85	0.123128	0.405312	EF_RS07960/EF_RS01495/EF_RS15205/EF_RS01365/EF_RS01860/EF_RS07645/EF_RS10315/EF_RS13800/EF_RS15215/EF_RS00080/EF_RS13905/EF_RS12340/EF_RS06550/EF_RS07670/EF_RS00450/EF_RS08300/EF_RS14890/EF_RS00120/EF_RS05180/EF_RS14070/EF_RS12910/EF_RS15505/EF_RS14940/EF_RS15520/EF_RS00475/EF_RS11565/EF_RS06655/EF_RS15050/EF_RS09800/EF_RS04645/EF_RS01395/EF_RS10710/EF_RS06810/EF_RS03505/EF_RS03945/EF_RS04535/EF_…	EF_RS03735/EF_RS12920/EF_RS08165/EF_RS02000/EF_RS05005/EF_RS06125/EF_RS06600/EF_RS09510/EF_RS02090/EF_RS07320/EF_RS03880/EF_RS06415/EF_RS11525/EF_RS03725/EF_RS03100/EF_RS15760/EF_RS08175/EF_RS04810/EF_RS13815/EF_RS05990/EF_RS05765/EF_RS00525/EF_RS08185/EF_RS00270/EF_RS06075/EF_RS05770/EF_RS06000/EF_RS04385/EF_RS13865/EF_RS00225/EF_RS10645/EF_RS06295/EF_RS00790/EF_RS08220/EF_RS07345/EF_RS09845/EF_…
BP	GO:1903506	regulation of nucleic acid-templated transcription	48	37	85	0.123128	0.405312	EF_RS07960/EF_RS01495/EF_RS15205/EF_RS01365/EF_RS01860/EF_RS07645/EF_RS10315/EF_RS13800/EF_RS15215/EF_RS00080/EF_RS13905/EF_RS12340/EF_RS06550/EF_RS07670/EF_RS00450/EF_RS08300/EF_RS14890/EF_RS00120/EF_RS05180/EF_RS14070/EF_RS12910/EF_RS15505/EF_RS14940/EF_RS15520/EF_RS00475/EF_RS11565/EF_RS06655/EF_RS15050/EF_RS09800/EF_RS04645/EF_RS01395/EF_RS10710/EF_RS06810/EF_RS03505/EF_RS03945/EF_RS04535/EF_…	EF_RS03735/EF_RS12920/EF_RS08165/EF_RS02000/EF_RS05005/EF_RS06125/EF_RS06600/EF_RS09510/EF_RS02090/EF_RS07320/EF_RS03880/EF_RS06415/EF_RS11525/EF_RS03725/EF_RS03100/EF_RS15760/EF_RS08175/EF_RS04810/EF_RS13815/EF_RS05990/EF_RS05765/EF_RS00525/EF_RS08185/EF_RS00270/EF_RS06075/EF_RS05770/EF_RS06000/EF_RS04385/EF_RS13865/EF_RS00225/EF_RS10645/EF_RS06295/EF_RS00790/EF_RS08220/EF_RS07345/EF_RS09845/EF_…
BP	GO:2001141	regulation of RNA biosynthetic process	48	37	85	0.123128	0.405312	EF_RS07960/EF_RS01495/EF_RS15205/EF_RS01365/EF_RS01860/EF_RS07645/EF_RS10315/EF_RS13800/EF_RS15215/EF_RS00080/EF_RS13905/EF_RS12340/EF_RS06550/EF_RS07670/EF_RS00450/EF_RS08300/EF_RS14890/EF_RS00120/EF_RS05180/EF_RS14070/EF_RS12910/EF_RS15505/EF_RS14940/EF_RS15520/EF_RS00475/EF_RS11565/EF_RS06655/EF_RS15050/EF_RS09800/EF_RS04645/EF_RS01395/EF_RS10710/EF_RS06810/EF_RS03505/EF_RS03945/EF_RS04535/EF_…	EF_RS03735/EF_RS12920/EF_RS08165/EF_RS02000/EF_RS05005/EF_RS06125/EF_RS06600/EF_RS09510/EF_RS02090/EF_RS07320/EF_RS03880/EF_RS06415/EF_RS11525/EF_RS03725/EF_RS03100/EF_RS15760/EF_RS08175/EF_RS04810/EF_RS13815/EF_RS05990/EF_RS05765/EF_RS00525/EF_RS08185/EF_RS00270/EF_RS06075/EF_RS05770/EF_RS06000/EF_RS04385/EF_RS13865/EF_RS00225/EF_RS10645/EF_RS06295/EF_RS00790/EF_RS08220/EF_RS07345/EF_RS09845/EF_…
BP	GO:0006351	transcription, DNA-templated	50	38	88	0.125727	0.405312	EF_RS07960/EF_RS01495/EF_RS15205/EF_RS01365/EF_RS01860/EF_RS07645/EF_RS10315/EF_RS13800/EF_RS15215/EF_RS00080/EF_RS13905/EF_RS12340/EF_RS06550/EF_RS07670/EF_RS00450/EF_RS08300/EF_RS14890/EF_RS00120/EF_RS05180/EF_RS14070/EF_RS12910/EF_RS15505/EF_RS14940/EF_RS15520/EF_RS00475/EF_RS11565/EF_RS06655/EF_RS15050/EF_RS09800/EF_RS04645/EF_RS01395/EF_RS10710/EF_RS06810/EF_RS03505/EF_RS03945/EF_RS01060/EF_…	EF_RS03735/EF_RS12920/EF_RS08165/EF_RS02000/EF_RS05005/EF_RS06125/EF_RS06600/EF_RS09510/EF_RS02090/EF_RS07320/EF_RS03880/EF_RS06415/EF_RS11525/EF_RS03725/EF_RS03100/EF_RS15760/EF_RS08175/EF_RS04810/EF_RS13815/EF_RS05990/EF_RS05765/EF_RS00525/EF_RS08185/EF_RS05655/EF_RS00270/EF_RS06075/EF_RS05770/EF_RS06000/EF_RS04385/EF_RS13865/EF_RS00225/EF_RS10645/EF_RS06295/EF_RS00790/EF_RS08220/EF_RS07345/EF_…
BP	GO:0032774	RNA biosynthetic process	50	38	88	0.125727	0.405312	EF_RS07960/EF_RS01495/EF_RS15205/EF_RS01365/EF_RS01860/EF_RS07645/EF_RS10315/EF_RS13800/EF_RS15215/EF_RS00080/EF_RS13905/EF_RS12340/EF_RS06550/EF_RS07670/EF_RS00450/EF_RS08300/EF_RS14890/EF_RS00120/EF_RS05180/EF_RS14070/EF_RS12910/EF_RS15505/EF_RS14940/EF_RS15520/EF_RS00475/EF_RS11565/EF_RS06655/EF_RS15050/EF_RS09800/EF_RS04645/EF_RS01395/EF_RS10710/EF_RS06810/EF_RS03505/EF_RS03945/EF_RS01060/EF_…	EF_RS03735/EF_RS12920/EF_RS08165/EF_RS02000/EF_RS05005/EF_RS06125/EF_RS06600/EF_RS09510/EF_RS02090/EF_RS07320/EF_RS03880/EF_RS06415/EF_RS11525/EF_RS03725/EF_RS03100/EF_RS15760/EF_RS08175/EF_RS04810/EF_RS13815/EF_RS05990/EF_RS05765/EF_RS00525/EF_RS08185/EF_RS05655/EF_RS00270/EF_RS06075/EF_RS05770/EF_RS06000/EF_RS04385/EF_RS13865/EF_RS00225/EF_RS10645/EF_RS06295/EF_RS00790/EF_RS08220/EF_RS07345/EF_…
BP	GO:0097659	nucleic acid-templated transcription	50	38	88	0.125727	0.405312	EF_RS07960/EF_RS01495/EF_RS15205/EF_RS01365/EF_RS01860/EF_RS07645/EF_RS10315/EF_RS13800/EF_RS15215/EF_RS00080/EF_RS13905/EF_RS12340/EF_RS06550/EF_RS07670/EF_RS00450/EF_RS08300/EF_RS14890/EF_RS00120/EF_RS05180/EF_RS14070/EF_RS12910/EF_RS15505/EF_RS14940/EF_RS15520/EF_RS00475/EF_RS11565/EF_RS06655/EF_RS15050/EF_RS09800/EF_RS04645/EF_RS01395/EF_RS10710/EF_RS06810/EF_RS03505/EF_RS03945/EF_RS01060/EF_…	EF_RS03735/EF_RS12920/EF_RS08165/EF_RS02000/EF_RS05005/EF_RS06125/EF_RS06600/EF_RS09510/EF_RS02090/EF_RS07320/EF_RS03880/EF_RS06415/EF_RS11525/EF_RS03725/EF_RS03100/EF_RS15760/EF_RS08175/EF_RS04810/EF_RS13815/EF_RS05990/EF_RS05765/EF_RS00525/EF_RS08185/EF_RS05655/EF_RS00270/EF_RS06075/EF_RS05770/EF_RS06000/EF_RS04385/EF_RS13865/EF_RS00225/EF_RS10645/EF_RS06295/EF_RS00790/EF_RS08220/EF_RS07345/EF_…
BP	GO:0019219	regulation of nucleobase-containing compound metabolic process	49	37	86	0.132193	0.405312	EF_RS07960/EF_RS01495/EF_RS15205/EF_RS01365/EF_RS01860/EF_RS07645/EF_RS10315/EF_RS13800/EF_RS15215/EF_RS00080/EF_RS13905/EF_RS12340/EF_RS06550/EF_RS07670/EF_RS00450/EF_RS08300/EF_RS14890/EF_RS00120/EF_RS05180/EF_RS12825/EF_RS14070/EF_RS12910/EF_RS15505/EF_RS14940/EF_RS15520/EF_RS00475/EF_RS11565/EF_RS06655/EF_RS15050/EF_RS09800/EF_RS04645/EF_RS01395/EF_RS10710/EF_RS06810/EF_RS03505/EF_RS03945/EF_…	EF_RS03735/EF_RS12920/EF_RS08165/EF_RS02000/EF_RS05005/EF_RS06125/EF_RS06600/EF_RS09510/EF_RS02090/EF_RS07320/EF_RS03880/EF_RS06415/EF_RS11525/EF_RS03725/EF_RS03100/EF_RS15760/EF_RS08175/EF_RS04810/EF_RS13815/EF_RS05990/EF_RS05765/EF_RS00525/EF_RS08185/EF_RS00270/EF_RS06075/EF_RS05770/EF_RS06000/EF_RS04385/EF_RS13865/EF_RS00225/EF_RS10645/EF_RS06295/EF_RS00790/EF_RS08220/EF_RS07345/EF_RS09845/EF_…
BP	GO:0031323	regulation of cellular metabolic process	49	37	86	0.132193	0.405312	EF_RS07960/EF_RS01495/EF_RS15205/EF_RS01365/EF_RS01860/EF_RS07645/EF_RS10315/EF_RS13800/EF_RS15215/EF_RS00080/EF_RS13905/EF_RS12340/EF_RS06550/EF_RS07670/EF_RS00450/EF_RS08300/EF_RS14890/EF_RS00120/EF_RS05180/EF_RS12825/EF_RS14070/EF_RS12910/EF_RS15505/EF_RS14940/EF_RS15520/EF_RS00475/EF_RS11565/EF_RS06655/EF_RS15050/EF_RS09800/EF_RS04645/EF_RS01395/EF_RS10710/EF_RS06810/EF_RS03505/EF_RS03945/EF_…	EF_RS03735/EF_RS12920/EF_RS08165/EF_RS02000/EF_RS05005/EF_RS06125/EF_RS06600/EF_RS09510/EF_RS02090/EF_RS07320/EF_RS03880/EF_RS06415/EF_RS11525/EF_RS03725/EF_RS03100/EF_RS15760/EF_RS08175/EF_RS04810/EF_RS13815/EF_RS05990/EF_RS05765/EF_RS00525/EF_RS08185/EF_RS00270/EF_RS06075/EF_RS05770/EF_RS06000/EF_RS04385/EF_RS13865/EF_RS00225/EF_RS10645/EF_RS06295/EF_RS00790/EF_RS08220/EF_RS07345/EF_RS09845/EF_…
BP	GO:0051171	regulation of nitrogen compound metabolic process	49	37	86	0.132193	0.405312	EF_RS07960/EF_RS01495/EF_RS15205/EF_RS01365/EF_RS01860/EF_RS07645/EF_RS10315/EF_RS13800/EF_RS15215/EF_RS00080/EF_RS13905/EF_RS12340/EF_RS06550/EF_RS07670/EF_RS00450/EF_RS08300/EF_RS14890/EF_RS00120/EF_RS05180/EF_RS12825/EF_RS14070/EF_RS12910/EF_RS15505/EF_RS14940/EF_RS15520/EF_RS00475/EF_RS11565/EF_RS06655/EF_RS15050/EF_RS09800/EF_RS04645/EF_RS01395/EF_RS10710/EF_RS06810/EF_RS03505/EF_RS03945/EF_…	EF_RS03735/EF_RS12920/EF_RS08165/EF_RS02000/EF_RS05005/EF_RS06125/EF_RS06600/EF_RS09510/EF_RS02090/EF_RS07320/EF_RS03880/EF_RS06415/EF_RS11525/EF_RS03725/EF_RS03100/EF_RS15760/EF_RS08175/EF_RS04810/EF_RS13815/EF_RS05990/EF_RS05765/EF_RS00525/EF_RS08185/EF_RS00270/EF_RS06075/EF_RS05770/EF_RS06000/EF_RS04385/EF_RS13865/EF_RS00225/EF_RS10645/EF_RS06295/EF_RS00790/EF_RS08220/EF_RS07345/EF_RS09845/EF_…
BP	GO:0060255	regulation of macromolecule metabolic process	49	37	86	0.132193	0.405312	EF_RS07960/EF_RS01495/EF_RS15205/EF_RS01365/EF_RS01860/EF_RS07645/EF_RS10315/EF_RS13800/EF_RS15215/EF_RS00080/EF_RS13905/EF_RS12340/EF_RS06550/EF_RS07670/EF_RS00450/EF_RS08300/EF_RS14890/EF_RS00120/EF_RS05180/EF_RS12825/EF_RS14070/EF_RS12910/EF_RS15505/EF_RS14940/EF_RS15520/EF_RS00475/EF_RS11565/EF_RS06655/EF_RS15050/EF_RS09800/EF_RS04645/EF_RS01395/EF_RS10710/EF_RS06810/EF_RS03505/EF_RS03945/EF_…	EF_RS03735/EF_RS12920/EF_RS08165/EF_RS02000/EF_RS05005/EF_RS06125/EF_RS06600/EF_RS09510/EF_RS02090/EF_RS07320/EF_RS03880/EF_RS06415/EF_RS11525/EF_RS03725/EF_RS03100/EF_RS15760/EF_RS08175/EF_RS04810/EF_RS13815/EF_RS05990/EF_RS05765/EF_RS00525/EF_RS08185/EF_RS00270/EF_RS06075/EF_RS05770/EF_RS06000/EF_RS04385/EF_RS13865/EF_RS00225/EF_RS10645/EF_RS06295/EF_RS00790/EF_RS08220/EF_RS07345/EF_RS09845/EF_…
BP	GO:0006725	cellular aromatic compound metabolic process	95	109	204	0.134745	0.405312	EF_RS04935/EF_RS14885/EF_RS07960/EF_RS01495/EF_RS15205/EF_RS01365/EF_RS01860/EF_RS07645/EF_RS10315/EF_RS13800/EF_RS15215/EF_RS00080/EF_RS03050/EF_RS13905/EF_RS05815/EF_RS12340/EF_RS06840/EF_RS06550/EF_RS07670/EF_RS12820/EF_RS12700/EF_RS00450/EF_RS11740/EF_RS08300/EF_RS00010/EF_RS08555/EF_RS14890/EF_RS09890/EF_RS00120/EF_RS05180/EF_RS12825/EF_RS14070/EF_RS12910/EF_RS15505/EF_RS10180/EF_RS00060/EF_…	EF_RS03735/EF_RS06235/EF_RS01215/EF_RS11265/EF_RS12920/EF_RS11440/EF_RS02320/EF_RS00760/EF_RS08165/EF_RS09365/EF_RS02000/EF_RS05005/EF_RS06125/EF_RS09115/EF_RS11325/EF_RS12375/EF_RS09355/EF_RS15630/EF_RS06780/EF_RS07340/EF_RS00025/EF_RS02315/EF_RS05000/EF_RS04175/EF_RS07460/EF_RS06600/EF_RS11230/EF_RS15680/EF_RS09510/EF_RS02090/EF_RS07320/EF_RS06660/EF_RS03880/EF_RS06415/EF_RS05540/EF_RS11435/EF_…
BP	GO:1901576	organic substance biosynthetic process	107	81	188	0.146573	0.405312	EF_RS04935/EF_RS07960/EF_RS01495/EF_RS15205/EF_RS01365/EF_RS01860/EF_RS07645/EF_RS10315/EF_RS13800/EF_RS15215/EF_RS10310/EF_RS00080/EF_RS03050/EF_RS11480/EF_RS13905/EF_RS12340/EF_RS06840/EF_RS06550/EF_RS07670/EF_RS01005/EF_RS01000/EF_RS00975/EF_RS00960/EF_RS12700/EF_RS00450/EF_RS11740/EF_RS08300/EF_RS00010/EF_RS14890/EF_RS09890/EF_RS00120/EF_RS00995/EF_RS01015/EF_RS01010/EF_RS07895/EF_RS05180/EF_…	EF_RS03735/EF_RS06240/EF_RS02285/EF_RS12920/EF_RS08465/EF_RS11440/EF_RS12875/EF_RS02320/EF_RS08165/EF_RS09365/EF_RS02000/EF_RS05005/EF_RS06125/EF_RS11325/EF_RS12375/EF_RS09355/EF_RS07340/EF_RS05660/EF_RS06600/EF_RS11230/EF_RS09510/EF_RS02090/EF_RS07320/EF_RS06660/EF_RS03880/EF_RS06415/EF_RS05540/EF_RS11435/EF_RS11525/EF_RS13530/EF_RS03725/EF_RS03100/EF_RS14740/EF_RS15760/EF_RS04665/EF_RS04130/EF_…
BP	GO:0009889	regulation of biosynthetic process	48	37	85	0.148733	0.405312	EF_RS07960/EF_RS01495/EF_RS15205/EF_RS01365/EF_RS01860/EF_RS07645/EF_RS10315/EF_RS13800/EF_RS15215/EF_RS00080/EF_RS13905/EF_RS12340/EF_RS06550/EF_RS07670/EF_RS00450/EF_RS08300/EF_RS14890/EF_RS00120/EF_RS05180/EF_RS14070/EF_RS12910/EF_RS15505/EF_RS14940/EF_RS15520/EF_RS00475/EF_RS11565/EF_RS06655/EF_RS15050/EF_RS09800/EF_RS04645/EF_RS01395/EF_RS10710/EF_RS06810/EF_RS03505/EF_RS03945/EF_RS04535/EF_…	EF_RS03735/EF_RS12920/EF_RS08165/EF_RS02000/EF_RS05005/EF_RS06125/EF_RS06600/EF_RS09510/EF_RS02090/EF_RS07320/EF_RS03880/EF_RS06415/EF_RS11525/EF_RS03725/EF_RS03100/EF_RS15760/EF_RS08175/EF_RS04810/EF_RS13815/EF_RS05990/EF_RS05765/EF_RS00525/EF_RS08185/EF_RS00270/EF_RS06075/EF_RS05770/EF_RS06000/EF_RS04385/EF_RS13865/EF_RS00225/EF_RS10645/EF_RS06295/EF_RS00790/EF_RS08220/EF_RS07345/EF_RS09845/EF_…
BP	GO:0010556	regulation of macromolecule biosynthetic process	48	37	85	0.148733	0.405312	EF_RS07960/EF_RS01495/EF_RS15205/EF_RS01365/EF_RS01860/EF_RS07645/EF_RS10315/EF_RS13800/EF_RS15215/EF_RS00080/EF_RS13905/EF_RS12340/EF_RS06550/EF_RS07670/EF_RS00450/EF_RS08300/EF_RS14890/EF_RS00120/EF_RS05180/EF_RS14070/EF_RS12910/EF_RS15505/EF_RS14940/EF_RS15520/EF_RS00475/EF_RS11565/EF_RS06655/EF_RS15050/EF_RS09800/EF_RS04645/EF_RS01395/EF_RS10710/EF_RS06810/EF_RS03505/EF_RS03945/EF_RS04535/EF_…	EF_RS03735/EF_RS12920/EF_RS08165/EF_RS02000/EF_RS05005/EF_RS06125/EF_RS06600/EF_RS09510/EF_RS02090/EF_RS07320/EF_RS03880/EF_RS06415/EF_RS11525/EF_RS03725/EF_RS03100/EF_RS15760/EF_RS08175/EF_RS04810/EF_RS13815/EF_RS05990/EF_RS05765/EF_RS00525/EF_RS08185/EF_RS00270/EF_RS06075/EF_RS05770/EF_RS06000/EF_RS04385/EF_RS13865/EF_RS00225/EF_RS10645/EF_RS06295/EF_RS00790/EF_RS08220/EF_RS07345/EF_RS09845/EF_…
BP	GO:0031326	regulation of cellular biosynthetic process	48	37	85	0.148733	0.405312	EF_RS07960/EF_RS01495/EF_RS15205/EF_RS01365/EF_RS01860/EF_RS07645/EF_RS10315/EF_RS13800/EF_RS15215/EF_RS00080/EF_RS13905/EF_RS12340/EF_RS06550/EF_RS07670/EF_RS00450/EF_RS08300/EF_RS14890/EF_RS00120/EF_RS05180/EF_RS14070/EF_RS12910/EF_RS15505/EF_RS14940/EF_RS15520/EF_RS00475/EF_RS11565/EF_RS06655/EF_RS15050/EF_RS09800/EF_RS04645/EF_RS01395/EF_RS10710/EF_RS06810/EF_RS03505/EF_RS03945/EF_RS04535/EF_…	EF_RS03735/EF_RS12920/EF_RS08165/EF_RS02000/EF_RS05005/EF_RS06125/EF_RS06600/EF_RS09510/EF_RS02090/EF_RS07320/EF_RS03880/EF_RS06415/EF_RS11525/EF_RS03725/EF_RS03100/EF_RS15760/EF_RS08175/EF_RS04810/EF_RS13815/EF_RS05990/EF_RS05765/EF_RS00525/EF_RS08185/EF_RS00270/EF_RS06075/EF_RS05770/EF_RS06000/EF_RS04385/EF_RS13865/EF_RS00225/EF_RS10645/EF_RS06295/EF_RS00790/EF_RS08220/EF_RS07345/EF_RS09845/EF_…
BP	GO:2000112	regulation of cellular macromolecule biosynthetic process	48	37	85	0.148733	0.405312	EF_RS07960/EF_RS01495/EF_RS15205/EF_RS01365/EF_RS01860/EF_RS07645/EF_RS10315/EF_RS13800/EF_RS15215/EF_RS00080/EF_RS13905/EF_RS12340/EF_RS06550/EF_RS07670/EF_RS00450/EF_RS08300/EF_RS14890/EF_RS00120/EF_RS05180/EF_RS14070/EF_RS12910/EF_RS15505/EF_RS14940/EF_RS15520/EF_RS00475/EF_RS11565/EF_RS06655/EF_RS15050/EF_RS09800/EF_RS04645/EF_RS01395/EF_RS10710/EF_RS06810/EF_RS03505/EF_RS03945/EF_RS04535/EF_…	EF_RS03735/EF_RS12920/EF_RS08165/EF_RS02000/EF_RS05005/EF_RS06125/EF_RS06600/EF_RS09510/EF_RS02090/EF_RS07320/EF_RS03880/EF_RS06415/EF_RS11525/EF_RS03725/EF_RS03100/EF_RS15760/EF_RS08175/EF_RS04810/EF_RS13815/EF_RS05990/EF_RS05765/EF_RS00525/EF_RS08185/EF_RS00270/EF_RS06075/EF_RS05770/EF_RS06000/EF_RS04385/EF_RS13865/EF_RS00225/EF_RS10645/EF_RS06295/EF_RS00790/EF_RS08220/EF_RS07345/EF_RS09845/EF_…
BP	GO:0006310	DNA recombination	6	6	12	0.152739	0.405312	EF_RS07920/EF_RS10160/EF_RS07410/EF_RS00305/EF_RS09755/EF_RS10240	EF_RS00760/EF_RS02520/EF_RS02980/EF_RS05550/EF_RS11445/EF_RS00885
BP	GO:0034404	nucleobase-containing small molecule biosynthetic process	3	7	10	0.156162	0.405312	EF_RS04935/EF_RS06840/EF_RS00280	EF_RS09365/EF_RS09355/EF_RS11230/EF_RS04130/EF_RS04980/EF_RS13755/EF_RS05730
BP	GO:0042592	homeostatic process	6	4	10	0.156162	0.405312	EF_RS14395/EF_RS07650/EF_RS07985/EF_RS06545/EF_RS15290/EF_RS12645	EF_RS02330/EF_RS09250/EF_RS14180/EF_RS05850
BP	GO:0006464	cellular protein modification process	6	2	8	0.156575	0.405312	EF_RS13740/EF_RS12980/EF_RS03125/EF_RS14780/EF_RS15325/EF_RS08395	EF_RS05920/EF_RS15380
BP	GO:0006733	oxidoreduction coenzyme metabolic process	2	6	8	0.156575	0.405312	EF_RS14885/EF_RS06840	EF_RS09365/EF_RS09355/EF_RS05000/EF_RS04980/EF_RS00890/EF_RS12660
BP	GO:0019362	pyridine nucleotide metabolic process	2	6	8	0.156575	0.405312	EF_RS14885/EF_RS06840	EF_RS09365/EF_RS09355/EF_RS05000/EF_RS04980/EF_RS00890/EF_RS12660
BP	GO:0036211	protein modification process	6	2	8	0.156575	0.405312	EF_RS13740/EF_RS12980/EF_RS03125/EF_RS14780/EF_RS15325/EF_RS08395	EF_RS05920/EF_RS15380
BP	GO:0046434	organophosphate catabolic process	2	6	8	0.156575	0.405312	EF_RS06840/EF_RS00280	EF_RS09365/EF_RS09355/EF_RS11230/EF_RS04980/EF_RS13755/EF_RS05730
BP	GO:0046496	nicotinamide nucleotide metabolic process	2	6	8	0.156575	0.405312	EF_RS14885/EF_RS06840	EF_RS09365/EF_RS09355/EF_RS05000/EF_RS04980/EF_RS00890/EF_RS12660
BP	GO:0072524	pyridine-containing compound metabolic process	2	6	8	0.156575	0.405312	EF_RS14885/EF_RS06840	EF_RS09365/EF_RS09355/EF_RS05000/EF_RS04980/EF_RS00890/EF_RS12660
BP	GO:0019222	regulation of metabolic process	49	37	86	0.158782	0.405312	EF_RS07960/EF_RS01495/EF_RS15205/EF_RS01365/EF_RS01860/EF_RS07645/EF_RS10315/EF_RS13800/EF_RS15215/EF_RS00080/EF_RS13905/EF_RS12340/EF_RS06550/EF_RS07670/EF_RS00450/EF_RS08300/EF_RS14890/EF_RS00120/EF_RS05180/EF_RS12825/EF_RS14070/EF_RS12910/EF_RS15505/EF_RS14940/EF_RS15520/EF_RS00475/EF_RS11565/EF_RS06655/EF_RS15050/EF_RS09800/EF_RS04645/EF_RS01395/EF_RS10710/EF_RS06810/EF_RS03505/EF_RS03945/EF_…	EF_RS03735/EF_RS12920/EF_RS08165/EF_RS02000/EF_RS05005/EF_RS06125/EF_RS06600/EF_RS09510/EF_RS02090/EF_RS07320/EF_RS03880/EF_RS06415/EF_RS11525/EF_RS03725/EF_RS03100/EF_RS15760/EF_RS08175/EF_RS04810/EF_RS13815/EF_RS05990/EF_RS05765/EF_RS00525/EF_RS08185/EF_RS00270/EF_RS06075/EF_RS05770/EF_RS06000/EF_RS04385/EF_RS13865/EF_RS00225/EF_RS10645/EF_RS06295/EF_RS00790/EF_RS08220/EF_RS07345/EF_RS09845/EF_…
BP	GO:0080090	regulation of primary metabolic process	49	37	86	0.158782	0.405312	EF_RS07960/EF_RS01495/EF_RS15205/EF_RS01365/EF_RS01860/EF_RS07645/EF_RS10315/EF_RS13800/EF_RS15215/EF_RS00080/EF_RS13905/EF_RS12340/EF_RS06550/EF_RS07670/EF_RS00450/EF_RS08300/EF_RS14890/EF_RS00120/EF_RS05180/EF_RS12825/EF_RS14070/EF_RS12910/EF_RS15505/EF_RS14940/EF_RS15520/EF_RS00475/EF_RS11565/EF_RS06655/EF_RS15050/EF_RS09800/EF_RS04645/EF_RS01395/EF_RS10710/EF_RS06810/EF_RS03505/EF_RS03945/EF_…	EF_RS03735/EF_RS12920/EF_RS08165/EF_RS02000/EF_RS05005/EF_RS06125/EF_RS06600/EF_RS09510/EF_RS02090/EF_RS07320/EF_RS03880/EF_RS06415/EF_RS11525/EF_RS03725/EF_RS03100/EF_RS15760/EF_RS08175/EF_RS04810/EF_RS13815/EF_RS05990/EF_RS05765/EF_RS00525/EF_RS08185/EF_RS00270/EF_RS06075/EF_RS05770/EF_RS06000/EF_RS04385/EF_RS13865/EF_RS00225/EF_RS10645/EF_RS06295/EF_RS00790/EF_RS08220/EF_RS07345/EF_RS09845/EF_…
BP	GO:0055114	oxidation-reduction process	33	29	62	0.164222	0.413312	EF_RS14880/EF_RS14885/EF_RS02045/EF_RS06835/EF_RS14875/EF_RS12210/EF_RS04250/EF_RS14970/EF_RS04270/EF_RS07650/EF_RS12165/EF_RS12160/EF_RS06465/EF_RS07985/EF_RS11505/EF_RS12940/EF_RS06555/EF_RS06545/EF_RS12970/EF_RS09235/EF_RS01440/EF_RS15390/EF_RS01160/EF_RS11515/EF_RS13750/EF_RS12260/EF_RS12155/EF_RS04780/EF_RS00165/EF_RS02050/EF_RS12145/EF_RS01790/EF_RS08085	EF_RS01215/EF_RS02320/EF_RS15595/EF_RS09810/EF_RS02315/EF_RS09370/EF_RS05000/EF_RS07365/EF_RS15680/EF_RS09250/EF_RS06010/EF_RS13650/EF_RS14180/EF_RS11620/EF_RS13675/EF_RS07955/EF_RS02530/EF_RS02675/EF_RS02280/EF_RS10305/EF_RS05850/EF_RS04650/EF_RS13180/EF_RS04565/EF_RS00295/EF_RS13745/EF_RS07865/EF_RS07820/EF_RS07925
BP	GO:0019438	aromatic compound biosynthetic process	61	51	112	0.166177	0.413312	EF_RS04935/EF_RS07960/EF_RS01495/EF_RS15205/EF_RS01365/EF_RS01860/EF_RS07645/EF_RS10315/EF_RS13800/EF_RS15215/EF_RS00080/EF_RS13905/EF_RS12340/EF_RS06840/EF_RS06550/EF_RS07670/EF_RS00450/EF_RS08300/EF_RS14890/EF_RS09890/EF_RS00120/EF_RS05180/EF_RS14070/EF_RS12910/EF_RS15505/EF_RS14940/EF_RS15520/EF_RS00475/EF_RS11565/EF_RS06655/EF_RS07540/EF_RS08535/EF_RS15050/EF_RS09800/EF_RS08585/EF_RS08540/EF_…	EF_RS03735/EF_RS12920/EF_RS08165/EF_RS09365/EF_RS02000/EF_RS05005/EF_RS06125/EF_RS12375/EF_RS09355/EF_RS06600/EF_RS11230/EF_RS09510/EF_RS02090/EF_RS07320/EF_RS03880/EF_RS06415/EF_RS05540/EF_RS11525/EF_RS03725/EF_RS03100/EF_RS15760/EF_RS04130/EF_RS08175/EF_RS04180/EF_RS04810/EF_RS13815/EF_RS05990/EF_RS04980/EF_RS05765/EF_RS00525/EF_RS08185/EF_RS04650/EF_RS05655/EF_RS12660/EF_RS00270/EF_RS06075/EF_…
BP	GO:0009058	biosynthetic process	116	86	202	0.180921	0.44055	EF_RS04935/EF_RS07960/EF_RS01495/EF_RS15205/EF_RS01365/EF_RS01860/EF_RS07645/EF_RS10315/EF_RS13800/EF_RS15215/EF_RS10310/EF_RS00080/EF_RS04235/EF_RS03050/EF_RS11480/EF_RS13905/EF_RS12340/EF_RS06840/EF_RS06550/EF_RS07670/EF_RS01005/EF_RS01000/EF_RS00975/EF_RS00960/EF_RS12700/EF_RS00450/EF_RS11740/EF_RS08300/EF_RS00010/EF_RS14890/EF_RS09890/EF_RS00120/EF_RS00995/EF_RS01015/EF_RS01010/EF_RS07895/EF_…	EF_RS03735/EF_RS06240/EF_RS02285/EF_RS12920/EF_RS08465/EF_RS11440/EF_RS12875/EF_RS02320/EF_RS08165/EF_RS09365/EF_RS02000/EF_RS05005/EF_RS06125/EF_RS11325/EF_RS12375/EF_RS09355/EF_RS07340/EF_RS05660/EF_RS00275/EF_RS06600/EF_RS06775/EF_RS11230/EF_RS09510/EF_RS02090/EF_RS07320/EF_RS06660/EF_RS13590/EF_RS03880/EF_RS06415/EF_RS05540/EF_RS11435/EF_RS11525/EF_RS13530/EF_RS03725/EF_RS03100/EF_RS14740/EF_…
BP	GO:0006399	tRNA metabolic process	7	15	22	0.18167	0.44055	EF_RS03050/EF_RS12700/EF_RS11740/EF_RS00205/EF_RS08355/EF_RS00195/EF_RS11330	EF_RS01215/EF_RS11440/EF_RS15680/EF_RS06660/EF_RS11435/EF_RS13530/EF_RS10325/EF_RS13895/EF_RS09400/EF_RS04420/EF_RS01220/EF_RS03325/EF_RS15590/EF_RS15775/EF_RS07925
BP	GO:0034660	ncRNA metabolic process	8	19	27	0.184674	0.442305	EF_RS03050/EF_RS05815/EF_RS12700/EF_RS11740/EF_RS00205/EF_RS08355/EF_RS00195/EF_RS11330	EF_RS01215/EF_RS11440/EF_RS09115/EF_RS15630/EF_RS15680/EF_RS06660/EF_RS11435/EF_RS13530/EF_RS10325/EF_RS13895/EF_RS09400/EF_RS04420/EF_RS01220/EF_RS03325/EF_RS06145/EF_RS15590/EF_RS15775/EF_RS11655/EF_RS07925
BP	GO:0009108	coenzyme biosynthetic process	5	6	11	0.201795	0.477417	EF_RS06840/EF_RS14765/EF_RS03745/EF_RS06730/EF_RS06725	EF_RS09365/EF_RS09355/EF_RS04180/EF_RS04980/EF_RS04650/EF_RS12660
BP	GO:0019725	cellular homeostasis	5	4	9	0.211345	0.488106	EF_RS14395/EF_RS07650/EF_RS07985/EF_RS06545/EF_RS15290	EF_RS02330/EF_RS09250/EF_RS14180/EF_RS05850
BP	GO:0042886	amide transport	5	4	9	0.211345	0.488106	EF_RS14730/EF_RS01030/EF_RS14725/EF_RS14660/EF_RS03550	EF_RS12430/EF_RS12925/EF_RS03435/EF_RS14555
BP	GO:0043038	amino acid activation	7	9	16	0.21683	0.489128	EF_RS03050/EF_RS12700/EF_RS11740/EF_RS00205/EF_RS08355/EF_RS00195/EF_RS11330	EF_RS11440/EF_RS06660/EF_RS11435/EF_RS13530/EF_RS13895/EF_RS09400/EF_RS04420/EF_RS01220/EF_RS15590
BP	GO:0043039	tRNA aminoacylation	7	9	16	0.21683	0.489128	EF_RS03050/EF_RS12700/EF_RS11740/EF_RS00205/EF_RS08355/EF_RS00195/EF_RS11330	EF_RS11440/EF_RS06660/EF_RS11435/EF_RS13530/EF_RS13895/EF_RS09400/EF_RS04420/EF_RS01220/EF_RS15590
BP	GO:1901362	organic cyclic compound biosynthetic process	63	52	115	0.223124	0.49754	EF_RS04935/EF_RS07960/EF_RS01495/EF_RS15205/EF_RS01365/EF_RS01860/EF_RS07645/EF_RS10315/EF_RS13800/EF_RS15215/EF_RS00080/EF_RS13905/EF_RS12340/EF_RS06840/EF_RS06550/EF_RS07670/EF_RS00450/EF_RS08300/EF_RS14890/EF_RS09890/EF_RS00120/EF_RS05180/EF_RS14070/EF_RS12910/EF_RS15505/EF_RS14940/EF_RS15520/EF_RS00475/EF_RS11565/EF_RS06655/EF_RS07540/EF_RS08535/EF_RS15050/EF_RS09800/EF_RS08585/EF_RS08540/EF_…	EF_RS03735/EF_RS06240/EF_RS12920/EF_RS08165/EF_RS09365/EF_RS02000/EF_RS05005/EF_RS06125/EF_RS12375/EF_RS09355/EF_RS06600/EF_RS11230/EF_RS09510/EF_RS02090/EF_RS07320/EF_RS03880/EF_RS06415/EF_RS05540/EF_RS11525/EF_RS03725/EF_RS03100/EF_RS15760/EF_RS04130/EF_RS08175/EF_RS04180/EF_RS04810/EF_RS13815/EF_RS05990/EF_RS04980/EF_RS05765/EF_RS00525/EF_RS08185/EF_RS04650/EF_RS05655/EF_RS12660/EF_RS00270/EF_…
BP	GO:0018130	heterocycle biosynthetic process	61	52	113	0.232692	0.51298	EF_RS04935/EF_RS07960/EF_RS01495/EF_RS15205/EF_RS01365/EF_RS01860/EF_RS07645/EF_RS10315/EF_RS13800/EF_RS15215/EF_RS00080/EF_RS13905/EF_RS12340/EF_RS06840/EF_RS06550/EF_RS07670/EF_RS00450/EF_RS08300/EF_RS14890/EF_RS09890/EF_RS00120/EF_RS05180/EF_RS14070/EF_RS12910/EF_RS15505/EF_RS14940/EF_RS15520/EF_RS00475/EF_RS11565/EF_RS06655/EF_RS08535/EF_RS15050/EF_RS09800/EF_RS08585/EF_RS08540/EF_RS04645/EF_…	EF_RS03735/EF_RS06240/EF_RS12920/EF_RS08165/EF_RS09365/EF_RS02000/EF_RS05005/EF_RS06125/EF_RS12375/EF_RS09355/EF_RS06600/EF_RS11230/EF_RS09510/EF_RS02090/EF_RS07320/EF_RS03880/EF_RS06415/EF_RS05540/EF_RS11525/EF_RS03725/EF_RS03100/EF_RS15760/EF_RS04130/EF_RS08175/EF_RS04180/EF_RS04810/EF_RS13815/EF_RS05990/EF_RS04980/EF_RS05765/EF_RS00525/EF_RS08185/EF_RS04650/EF_RS05655/EF_RS12660/EF_RS00270/EF_…
BP	GO:0016310	phosphorylation	5	5	10	0.262467	0.572118	EF_RS04935/EF_RS06840/EF_RS07990/EF_RS12545/EF_RS14780	EF_RS09365/EF_RS09355/EF_RS11700/EF_RS04980/EF_RS03415
BP	GO:0006418	tRNA aminoacylation for protein translation	6	9	15	0.268124	0.577957	EF_RS03050/EF_RS12700/EF_RS11740/EF_RS00205/EF_RS08355/EF_RS11330	EF_RS11440/EF_RS06660/EF_RS11435/EF_RS13530/EF_RS13895/EF_RS09400/EF_RS04420/EF_RS01220/EF_RS15590
BP	GO:0015833	peptide transport	5	3	8	0.281119	0.592795	EF_RS14730/EF_RS01030/EF_RS14725/EF_RS14660/EF_RS03550	EF_RS12430/EF_RS12925/EF_RS03435
BP	GO:0045454	cell redox homeostasis	4	4	8	0.281119	0.592795	EF_RS14395/EF_RS07650/EF_RS07985/EF_RS06545	EF_RS02330/EF_RS09250/EF_RS14180/EF_RS05850
BP	GO:0030001	metal ion transport	5	4	9	0.335506	0.699872	EF_RS01500/EF_RS01505/EF_RS15165/EF_RS02340/EF_RS15735	EF_RS00255/EF_RS03460/EF_RS06765/EF_RS09905
BP	GO:0019637	organophosphate metabolic process	14	17	31	0.341746	0.705305	EF_RS04935/EF_RS14885/EF_RS06840/EF_RS09890/EF_RS07895/EF_RS07250/EF_RS08585/EF_RS08540/EF_RS14765/EF_RS14965/EF_RS00280/EF_RS07245/EF_RS06730/EF_RS06725	EF_RS09365/EF_RS12375/EF_RS09355/EF_RS02315/EF_RS05000/EF_RS11230/EF_RS05540/EF_RS12380/EF_RS04180/EF_RS11700/EF_RS04980/EF_RS00890/EF_RS12660/EF_RS07600/EF_RS00175/EF_RS13755/EF_RS05730
BP	GO:0009056	catabolic process	4	8	12	0.353246	0.713851	EF_RS06840/EF_RS14850/EF_RS07915/EF_RS00280	EF_RS09365/EF_RS09355/EF_RS11230/EF_RS04980/EF_RS09515/EF_RS04660/EF_RS13755/EF_RS05730
BP	GO:1901575	organic substance catabolic process	4	8	12	0.353246	0.713851	EF_RS06840/EF_RS14850/EF_RS07915/EF_RS00280	EF_RS09365/EF_RS09355/EF_RS11230/EF_RS04980/EF_RS09515/EF_RS04660/EF_RS13755/EF_RS05730
BP	GO:0006753	nucleoside phosphate metabolic process	10	16	26	0.35834	0.71668	EF_RS04935/EF_RS14885/EF_RS06840/EF_RS09890/EF_RS07250/EF_RS08585/EF_RS08540/EF_RS14965/EF_RS00280/EF_RS07245	EF_RS09365/EF_RS12375/EF_RS09355/EF_RS02315/EF_RS05000/EF_RS11230/EF_RS05540/EF_RS12380/EF_RS04180/EF_RS04980/EF_RS00890/EF_RS12660/EF_RS07600/EF_RS00175/EF_RS13755/EF_RS05730
BP	GO:0006793	phosphorus metabolic process	17	19	36	0.389447	0.770946	EF_RS04935/EF_RS14885/EF_RS06840/EF_RS07990/EF_RS09890/EF_RS07895/EF_RS07250/EF_RS08585/EF_RS08540/EF_RS12545/EF_RS14765/EF_RS14965/EF_RS00280/EF_RS07245/EF_RS14780/EF_RS06730/EF_RS06725	EF_RS09365/EF_RS12375/EF_RS09355/EF_RS02315/EF_RS05000/EF_RS11230/EF_RS05540/EF_RS12380/EF_RS04180/EF_RS04220/EF_RS11700/EF_RS04980/EF_RS00890/EF_RS12660/EF_RS07600/EF_RS00175/EF_RS03415/EF_RS13755/EF_RS05730
BP	GO:0006732	coenzyme metabolic process	6	8	14	0.430289	0.839034	EF_RS14885/EF_RS06840/EF_RS14765/EF_RS03745/EF_RS06730/EF_RS06725	EF_RS09365/EF_RS09355/EF_RS05000/EF_RS04180/EF_RS04980/EF_RS04650/EF_RS00890/EF_RS12660
BP	GO:0006796	phosphate-containing compound metabolic process	17	18	35	0.432492	0.839034	EF_RS04935/EF_RS14885/EF_RS06840/EF_RS07990/EF_RS09890/EF_RS07895/EF_RS07250/EF_RS08585/EF_RS08540/EF_RS12545/EF_RS14765/EF_RS14965/EF_RS00280/EF_RS07245/EF_RS14780/EF_RS06730/EF_RS06725	EF_RS09365/EF_RS12375/EF_RS09355/EF_RS02315/EF_RS05000/EF_RS11230/EF_RS05540/EF_RS12380/EF_RS04180/EF_RS11700/EF_RS04980/EF_RS00890/EF_RS12660/EF_RS07600/EF_RS00175/EF_RS03415/EF_RS13755/EF_RS05730
BP	GO:0009117	nucleotide metabolic process	10	14	24	0.459836	0.877384	EF_RS04935/EF_RS14885/EF_RS06840/EF_RS09890/EF_RS07250/EF_RS08585/EF_RS08540/EF_RS14965/EF_RS00280/EF_RS07245	EF_RS09365/EF_RS12375/EF_RS09355/EF_RS05000/EF_RS05540/EF_RS12380/EF_RS04180/EF_RS04980/EF_RS00890/EF_RS12660/EF_RS07600/EF_RS00175/EF_RS13755/EF_RS05730
BP	GO:0071705	nitrogen compound transport	6	9	15	0.464418	0.877384	EF_RS14730/EF_RS01030/EF_RS14725/EF_RS14660/EF_RS03550/EF_RS11320	EF_RS12430/EF_RS12925/EF_RS09780/EF_RS03060/EF_RS03435/EF_RS14555/EF_RS12845/EF_RS02670/EF_RS03535
BP	GO:1901137	carbohydrate derivative biosynthetic process	4	8	12	0.465828	0.877384	EF_RS04935/EF_RS06840/EF_RS08585/EF_RS12605	EF_RS09365/EF_RS12375/EF_RS09355/EF_RS04130/EF_RS04180/EF_RS04980/EF_RS10265/EF_RS07600
BP	GO:0071840	cellular component organization or biogenesis	10	13	23	0.513739	0.958322	EF_RS05815/EF_RS04755/EF_RS00450/EF_RS14510/EF_RS14515/EF_RS03550/EF_RS04010/EF_RS12605/EF_RS12135/EF_RS03250	EF_RS08465/EF_RS06120/EF_RS06125/EF_RS09115/EF_RS15630/EF_RS00025/EF_RS15120/EF_RS07775/EF_RS10265/EF_RS06145/EF_RS09850/EF_RS11655/EF_RS00030
BP	GO:0006396	RNA processing	3	14	17	0.525275	0.9651	EF_RS05815/EF_RS00215/EF_RS00210	EF_RS06235/EF_RS01215/EF_RS09115/EF_RS15630/EF_RS15680/EF_RS10325/EF_RS03495/EF_RS03325/EF_RS14520/EF_RS06145/EF_RS15775/EF_RS12635/EF_RS11655/EF_RS07925
BP	GO:0009165	nucleotide biosynthetic process	6	8	14	0.532937	0.9651	EF_RS04935/EF_RS06840/EF_RS09890/EF_RS08585/EF_RS08540/EF_RS14965	EF_RS09365/EF_RS12375/EF_RS09355/EF_RS05540/EF_RS04180/EF_RS04980/EF_RS12660/EF_RS07600
BP	GO:1901293	nucleoside phosphate biosynthetic process	6	8	14	0.532937	0.9651	EF_RS04935/EF_RS06840/EF_RS09890/EF_RS08585/EF_RS08540/EF_RS14965	EF_RS09365/EF_RS12375/EF_RS09355/EF_RS05540/EF_RS04180/EF_RS04980/EF_RS12660/EF_RS07600
BP	GO:0009123	nucleoside monophosphate metabolic process	4	7	11	0.542867	0.9651	EF_RS06840/EF_RS07250/EF_RS08585/EF_RS07245	EF_RS09365/EF_RS12375/EF_RS09355/EF_RS11230/EF_RS12380/EF_RS04980/EF_RS07600
BP	GO:0034470	ncRNA processing	1	10	11	0.542867	0.9651	EF_RS05815	EF_RS01215/EF_RS09115/EF_RS15630/EF_RS15680/EF_RS10325/EF_RS03325/EF_RS06145/EF_RS15775/EF_RS11655/EF_RS07925
BP	GO:0090407	organophosphate biosynthetic process	10	8	18	0.552474	0.9651	EF_RS04935/EF_RS06840/EF_RS09890/EF_RS07895/EF_RS08585/EF_RS08540/EF_RS14765/EF_RS14965/EF_RS06730/EF_RS06725	EF_RS09365/EF_RS12375/EF_RS09355/EF_RS05540/EF_RS04180/EF_RS04980/EF_RS12660/EF_RS07600
BP	GO:0006520	cellular amino acid metabolic process	17	11	28	0.554076	0.9651	EF_RS06835/EF_RS10310/EF_RS03050/EF_RS12700/EF_RS00465/EF_RS00450/EF_RS11740/EF_RS11505/EF_RS07540/EF_RS00205/EF_RS08355/EF_RS00195/EF_RS01965/EF_RS11330/EF_RS03250/EF_RS07560/EF_RS05625	EF_RS02285/EF_RS11440/EF_RS05500/EF_RS06660/EF_RS11435/EF_RS13530/EF_RS13895/EF_RS09400/EF_RS04420/EF_RS01220/EF_RS15590
BP	GO:1901564	organonitrogen compound metabolic process	71	48	119	0.558612	0.9651	EF_RS04935/EF_RS14885/EF_RS06835/EF_RS15500/EF_RS10310/EF_RS03130/EF_RS03050/EF_RS11480/EF_RS06840/EF_RS01005/EF_RS01000/EF_RS08075/EF_RS00975/EF_RS00960/EF_RS12700/EF_RS00465/EF_RS00450/EF_RS11740/EF_RS08555/EF_RS00995/EF_RS01015/EF_RS01010/EF_RS13740/EF_RS04995/EF_RS00965/EF_RS11505/EF_RS00970/EF_RS00980/EF_RS03180/EF_RS07250/EF_RS00955/EF_RS08150/EF_RS12980/EF_RS01045/EF_RS07540/EF_RS08535/EF_…	EF_RS11265/EF_RS06240/EF_RS02285/EF_RS08465/EF_RS11440/EF_RS12875/EF_RS05500/EF_RS09365/EF_RS12375/EF_RS09355/EF_RS05000/EF_RS05660/EF_RS06660/EF_RS05540/EF_RS11435/EF_RS05920/EF_RS13530/EF_RS12380/EF_RS04130/EF_RS13895/EF_RS09400/EF_RS04180/EF_RS04615/EF_RS02585/EF_RS05575/EF_RS12930/EF_RS04420/EF_RS01220/EF_RS04980/EF_RS10265/EF_RS09515/EF_RS15285/EF_RS04650/EF_RS15590/EF_RS04340/EF_RS00890/EF_…
BP	GO:0043412	macromolecule modification	8	7	15	0.562146	0.9651	EF_RS13740/EF_RS12980/EF_RS03125/EF_RS08280/EF_RS14780/EF_RS15325/EF_RS08395/EF_RS00570	EF_RS06235/EF_RS05920/EF_RS03325/EF_RS03915/EF_RS15380/EF_RS11655/EF_RS03220
BP	GO:0008033	tRNA processing	0	6	6	0.618497	0.988825		EF_RS01215/EF_RS15680/EF_RS10325/EF_RS03325/EF_RS15775/EF_RS07925
BP	GO:0008104	protein localization	3	3	6	0.618497	0.988825	EF_RS01030/EF_RS14660/EF_RS03550	EF_RS12430/EF_RS12925/EF_RS03435
BP	GO:0022613	ribonucleoprotein complex biogenesis	1	5	6	0.618497	0.988825	EF_RS05815	EF_RS06120/EF_RS09115/EF_RS15630/EF_RS06145/EF_RS11655
BP	GO:0033036	macromolecule localization	3	3	6	0.618497	0.988825	EF_RS01030/EF_RS14660/EF_RS03550	EF_RS12430/EF_RS12925/EF_RS03435
BP	GO:0042254	ribosome biogenesis	1	5	6	0.618497	0.988825	EF_RS05815	EF_RS06120/EF_RS09115/EF_RS15630/EF_RS06145/EF_RS11655
BP	GO:0045184	establishment of protein localization	3	3	6	0.618497	0.988825	EF_RS01030/EF_RS14660/EF_RS03550	EF_RS12430/EF_RS12925/EF_RS03435
BP	GO:0009141	nucleoside triphosphate metabolic process	4	6	10	0.622029	0.988825	EF_RS04935/EF_RS06840/EF_RS07250/EF_RS07245	EF_RS09365/EF_RS12375/EF_RS09355/EF_RS12380/EF_RS04980/EF_RS00175
BP	GO:0072522	purine-containing compound biosynthetic process	5	5	10	0.622029	0.988825	EF_RS04935/EF_RS06840/EF_RS08535/EF_RS08585/EF_RS08540	EF_RS09365/EF_RS12375/EF_RS09355/EF_RS04180/EF_RS04980
BP	GO:0005975	carbohydrate metabolic process	33	14	47	0.650422	0.988825	EF_RS12330/EF_RS01375/EF_RS07900/EF_RS06565/EF_RS05160/EF_RS10270/EF_RS06570/EF_RS06840/EF_RS05175/EF_RS11520/EF_RS12295/EF_RS14890/EF_RS00120/EF_RS09240/EF_RS10290/EF_RS12910/EF_RS15300/EF_RS14850/EF_RS13555/EF_RS01380/EF_RS15520/EF_RS11565/EF_RS03255/EF_RS00510/EF_RS01160/EF_RS08675/EF_RS02260/EF_RS14945/EF_RS02255/EF_RS04730/EF_RS14770/EF_RS01465/EF_RS04780	EF_RS03900/EF_RS09365/EF_RS09355/EF_RS07730/EF_RS06005/EF_RS04550/EF_RS02295/EF_RS12840/EF_RS04980/EF_RS15645/EF_RS06505/EF_RS08205/EF_RS14750/EF_RS04540
BP	GO:0016043	cellular component organization	8	7	15	0.65235	0.988825	EF_RS04755/EF_RS00450/EF_RS14510/EF_RS14515/EF_RS03550/EF_RS04010/EF_RS12135/EF_RS03250	EF_RS08465/EF_RS06125/EF_RS00025/EF_RS15120/EF_RS07775/EF_RS09850/EF_RS00030
BP	GO:0055086	nucleobase-containing small molecule metabolic process	12	22	34	0.66594	0.988825	EF_RS04935/EF_RS14885/EF_RS06840/EF_RS08555/EF_RS09890/EF_RS07250/EF_RS08535/EF_RS08585/EF_RS08540/EF_RS14965/EF_RS00280/EF_RS07245	EF_RS11265/EF_RS09365/EF_RS12375/EF_RS09355/EF_RS02315/EF_RS05000/EF_RS11230/EF_RS05540/EF_RS12380/EF_RS04130/EF_RS04180/EF_RS04220/EF_RS04980/EF_RS00890/EF_RS12660/EF_RS00270/EF_RS07600/EF_RS00175/EF_RS13755/EF_RS12775/EF_RS05730/EF_RS00845
[truncated: 206 more rows]

## Sheet: Table S3 48h
Table S3. GO enrichment analysis of DEGs in E. faecalis (48h)
[truncated: 1,896 more rows]

[truncated: 5 more sheets: Table S4 24h, Table S4 48h, Table S5, Table S6, Table S7]
