# Supplementary material for: The Coexistence of Bacterial Species Restructures Biofilm Architecture and Increases Tolerance to Antimicrobial Agents
Source: Microbiol Spectr. 2023 Feb 27;11(2):e03581-22. doi: 10.1128/spectrum.03581-22 (PMC10100793; doi:10.1128/spectrum.03581-22)
Supplement: Supplemental file 3 — Table S8. Download spectrum.03581-22-s0003.xlsx, XLSX file, 0.1 MB [file spectrum.03581-22-s0003.xlsx]

## Sheet: Table S8
Table S8. Up-regulated DEGs in E. faecalis in 24h dual-species biofilm (E. faecalis + E. coli O157:H7)
id	foldChange(BN/BC)(BN/BC)	log2FoldChange	pval	padj	Description
EF_RS00350	23.5773	4.55932	1.20898e-223	1.5685e-221	general stress protein, Gls24
EF_RS12380	11.9748	3.58193	2.1217e-192	1.45278e-190	F0F1 ATP synthase subunit beta
EF_RS15640	12.5263	3.64689	1.71713e-173	7.69584e-172	myosin-cross-reactive antigen
EF_RS06545	9.25244	3.20983	3.09155e-171	1.36083e-169	dihydrolipoamide dehydrogenase
EF_RS00355	19.2236	4.26481	5.42295e-169	2.26569e-167	gls24 protein
EF_RS12390	9.8834	3.30501	3.39184e-163	1.34853e-161	F0F1 ATP synthase subunit alpha
EF_RS00340	8.89851	3.15356	6.64936e-153	2.12866e-151	hypothetical protein EF0077
EF_RS07365	7.34542	2.87684	4.77999e-142	1.33894e-140	glyceraldehyde 3-phosphate dehydrogenase
EF_RS12385	7.28859	2.86564	1.4629e-126	3.3083e-125	F0F1 ATP synthase subunit gamma
EF_RS09360	11.8137	3.56239	6.11892e-113	1.13407e-111	triosephosphate isomerase
EF_RS00100	9.75847	3.28665	2.76474e-112	5.0482e-111	PTS system mannose-specfic transporter subunit IID
EF_RS12400	9.05191	3.17822	1.40825e-111	2.55245e-110	ATP synthase F0, B subunit
EF_RS00335	5.86003	2.55091	4.81049e-111	8.59265e-110	short chain dehydrogenase/reductase family oxidoreductase
EF_RS06605	9.3156	3.21965	7.04422e-108	1.22282e-106	hypothetical protein EF1368
EF_RS03200	5.24899	2.39204	7.88986e-97	1.15765e-95	glyoxalase family protein
EF_RS06525	6.81225	2.76813	6.55241e-96	9.50099e-95	magnesium-importing ATPase
EF_RS06540	4.65697	2.21939	5.33847e-88	6.99965e-87	dihydrolipoamide acetyltransferase
EF_RS00920	6.24538	2.64279	3.60339e-86	4.62623e-85	cyclopropane-fatty-acyl-phospholipid synthase
EF_RS01425	6.33336	2.66297	8.2054e-85	1.02672e-83	enoyl-ACP reductase
EF_RS06365	4.84047	2.27515	1.05164e-84	1.30924e-83	predicted protein
EF_RS00090	10.4451	3.38475	9.60941e-84	1.16114e-82	PTS system mannose transporter subunit IIAB
EF_RS09385	6.31676	2.65919	9.67509e-83	1.12496e-81	hypothetical protein EF1967
EF_RS12375	9.52743	3.25209	1.4183e-82	1.6337e-81	F0F1 ATP synthase subunit epsilon
EF_RS09365	6.64785	2.73289	3.79693e-80	4.29332e-79	phosphoglycerate kinase
EF_RS14350	7.33325	2.87445	8.08415e-79	8.97632e-78	serine protease HtrA
EF_RS13895	4.51406	2.17442	2.36777e-78	2.59402e-77	valyl-tRNA synthetase
EF_RS08720	9.87911	3.30438	2.05282e-77	2.19057e-76	coccolysin
EF_RS15690	4.7116	2.23622	3.51925e-77	3.7392e-76	cell wall surface anchor family protein
EF_RS03975	8.29326	3.05194	4.78433e-77	5.0399e-76	PTS system transporter subunit IIC
EF_RS06675	4.58788	2.19783	1.55581e-75	1.61137e-74	peptidase T
EF_RS03445	8.13133	3.02349	4.00022e-75	4.10856e-74	PTS system fructose-specific transporter subunit IIABC
EF_RS04135	4.20815	2.07319	1.3282e-74	1.3529e-73	cro/CI family transcriptional regulator
EF_RS08715	11.2229	3.48837	4.87688e-73	4.82791e-72	glutamyl endopeptidase
EF_RS12395	5.82762	2.54291	1.41257e-71	1.35486e-70	F0F1 ATP synthase subunit delta
EF_RS10045	9.02195	3.17344	4.6736e-71	4.43093e-70	hypothetical protein EF2104
EF_RS04475	4.59901	2.20132	6.86075e-68	6.31036e-67	ABC transporter ATP-binding protein/permease
EF_RS07495	5.61649	2.48967	6.93652e-68	6.35633e-67	YitT family protein
EF_RS01435	9.28945	3.21559	1.81399e-67	1.64999e-66	(3R)-hydroxymyristoyl-ACP dehydratase
EF_RS05120	9.91798	3.31005	1.82256e-66	1.61604e-65	universal stress protein
EF_RS15705	5.01524	2.32632	3.74459e-66	3.30839e-65	oxaloacetate decarboxylase
EF_RS10005	5.13418	2.36013	1.67554e-64	1.4341e-63	tail protein
EF_RS02295	4.24219	2.08481	3.6926e-63	3.04423e-62	glucosamine-6-phosphate isomerase
EF_RS13530	7.96428	2.99354	5.31832e-63	4.36989e-62	threonyl-tRNA synthetase
EF_RS04105	5.09854	2.35008	6.67661e-61	5.30898e-60	glycine betaine/carnitine/choline transport system permease protein OpuD
EF_RS01460	7.71942	2.94849	1.71247e-60	1.34434e-59	cystathionine gamma-synthase/cystathionine beta-lyase
EF_RS08015	4.34062	2.1179	3.8073e-60	2.96993e-59	short chain dehydrogenase
EF_RS02205	4.19078	2.06722	9.06081e-59	6.9363e-58	2-succinyl-6-hydroxy-2,4-cyclohexadiene-1-carboxylate synthase
EF_RS08590	4.16877	2.05962	1.88855e-57	1.41929e-56	band 7 family membrane protein
EF_RS00590	6.5309	2.70728	2.85681e-56	2.11473e-55	hypothetical protein EF0131
EF_RS14975	3.78858	1.92166	4.57251e-56	3.37462e-55	maf protein
EF_RS00095	7.61171	2.92822	5.67763e-55	4.12842e-54	PTS system mannose-specfic transporter subunit IIC
EF_RS11580	6.2343	2.64023	6.18789e-55	4.48622e-54	hypothetical protein EF2437
EF_RS10020	5.67027	2.50342	9.15017e-55	6.59508e-54	hypothetical protein EF2099
EF_RS04775	3.57391	1.8375	2.73636e-53	1.93825e-52	isoleucyl-tRNA synthetase
EF_RS08750	5.68795	2.50791	2.08472e-52	1.44756e-51	predicted protein
EF_RS04155	3.5454	1.82595	3.75624e-52	2.58635e-51	copper-transporting ATPase
EF_RS13830	3.93124	1.97498	6.66153e-52	4.57401e-51	UDP-N-acetylglucosamine 2-epimerase
EF_RS12445	3.985	1.99458	1.04655e-51	7.16595e-51	cadmium:zinc:cobalt transporting ATPase
EF_RS03055	5.12888	2.35864	1.06525e-51	7.27377e-51	decarboxylase
EF_RS05850	5.08316	2.34572	1.63434e-51	1.10982e-50	NADH peroxidase
EF_RS11620	9.18134	3.19871	2.05194e-51	1.38198e-50	2-dehydropantoate 2-reductase
EF_RS14245	4.19751	2.06953	2.59965e-51	1.74609e-50	SulP family sulfate permease
EF_RS06345	4.15953	2.05642	3.1318e-51	2.09779e-50	N-acetylglucosamine-6-phosphate deacetylase
EF_RS15715	4.75109	2.24826	3.57269e-51	2.38663e-50	citrate lyase subunit alpha
EF_RS01945	6.766	2.7583	1.07769e-50	7.16042e-50	UIT9 family protein
EF_RS00385	3.49787	1.80648	5.12738e-50	3.36143e-49	cell wall surface anchor protein
EF_RS14150	3.86443	1.95025	1.00188e-49	6.55077e-49	glutamyl-tRNA(Gln) amidotransferase subunit A
EF_RS10575	5.82448	2.54213	6.08224e-49	3.94545e-48	predicted protein
EF_RS00365	6.11538	2.61244	6.70252e-49	4.33641e-48	major facilitator family transporter
EF_RS00465	14.5622	3.86416	7.64417e-48	4.89426e-47	ornithine carbamoyltransferase
EF_RS06535	3.09252	1.62878	1.16362e-47	7.39258e-47	pyruvate dehydrogenase complex, E1 component subunit beta
EF_RS08160	3.12928	1.64583	2.77631e-47	1.75477e-46	NADPH-dependent FMN reductase domain protein
EF_RS08035	7.88361	2.97886	7.30528e-47	4.58206e-46	possible NADPH:quinone reductase
EF_RS03060	5.11649	2.35515	8.79088e-47	5.49988e-46	amino acid permease
EF_RS08685	5.48239	2.45481	2.67023e-46	1.64965e-45	glycosyl transferase
EF_RS00125	5.60622	2.48703	5.13073e-45	3.0847e-44	bifunctional PTS system maltose and glucose-specific transporter subunits IICB
EF_RS03780	5.55936	2.47492	1.55661e-44	9.29064e-44	permease domain-containing protein
EF_RS08745	3.64668	1.86658	2.96485e-44	1.7526e-43	glycosyl hydrolase
EF_RS03225	2.86854	1.52032	5.14828e-44	3.02155e-43	dipeptidase PepV
EF_RS13635	5.28704	2.40246	5.18802e-44	3.03764e-43	3-oxoacyl-ACP synthase
EF_RS10715	4.25633	2.08961	6.994e-44	4.08536e-43	hypothetical protein EF2239
EF_RS15475	7.70906	2.94656	1.25306e-43	7.26773e-43	cytosine/purines uracil thiamine allantoin permease
EF_RS01030	3.92825	1.97389	6.24998e-43	3.58284e-42	preprotein translocase subunit SecY
EF_RS11945	4.17129	2.06049	6.80489e-43	3.88288e-42	hypothetical protein EF2516
EF_RS01430	3.75162	1.90751	7.19993e-43	4.0988e-42	3-oxoacyl-ACP synthase
EF_RS07305	6.54901	2.71128	8.78774e-43	4.9683e-42	mandelate racemase/muconate lactonizing enzyme family protein
EF_RS10080	5.18911	2.37549	1.40427e-42	7.885e-42	hypothetical protein EF2111
EF_RS15040	2.99519	1.58265	2.58765e-42	1.44967e-41	possible succinyl-diaminopimelate desuccinylase
EF_RS03050	2.76989	1.46983	1.21345e-41	6.72167e-41	tyrosine--tRNA ligase
EF_RS07310	4.92172	2.29916	2.65038e-41	1.4583e-40	hypothetical protein EF1512
EF_RS12155	3.56796	1.8351	3.04465e-41	1.6689e-40	pyruvate flavodoxin/ferredoxin oxidoreductase family protein
EF_RS03230	5.26177	2.39555	3.04668e-41	1.6689e-40	hypothetical protein EF0672
EF_RS00480	6.84227	2.77447	3.06508e-41	1.67526e-40	C4-dicarboxylate transporter
EF_RS00360	27.6903	4.79131	3.49678e-41	1.90698e-40	hypothetical protein lhv_0024
EF_RS14045	4.186	2.06557	6.78534e-41	3.66795e-40	ribokinase
EF_RS03065	4.08759	2.03125	1.38033e-40	7.39679e-40	Na+/H+ antiporter
EF_RS06570	3.52057	1.81581	1.85595e-40	9.90241e-40	dihydroxyacetone kinase
EF_RS10700	3.87828	1.95542	2.16562e-40	1.14801e-39	conserved hypothetical protein
EF_RS02230	4.66087	2.2206	4.03639e-40	2.12147e-39	OsmC/Ohr family protein
EF_RS15750	5.30451	2.40722	2.89041e-39	1.50314e-38	citrate transporter
EF_RS02310	3.56944	1.8357	3.49794e-39	1.81143e-38	hypothetical protein EFD32_0400
EF_RS13660	3.70362	1.88894	5.34327e-39	2.75547e-38	A Chain A, Structure Of E. Faecalis Fabh In Complex With 2-({4-Bromo-3- [(Diethylamino)sulfonyl]benzoyl}amino)benzoic Acid
EF_RS03755	3.28083	1.71406	8.94461e-39	4.58388e-38	tributyrin esterase
EF_RS04855	5.3365	2.41589	1.93435e-38	9.83128e-38	glycosyl hydrolase
EF_RS00470	6.54011	2.70932	4.69974e-38	2.37882e-37	carbamate kinase
EF_RS03415	3.52648	1.81823	6.93801e-38	3.50455e-37	phosphoenolpyruvate-protein phosphotransferase enzyme I
EF_RS00875	7.21105	2.85021	7.1728e-38	3.61574e-37	possible alcohol dehydrogenase (NADP(+))
EF_RS00630	4.311	2.10802	1.07278e-37	5.39674e-37	FtsK/SpoIIIE family protein
EF_RS00595	6.87305	2.78095	1.35379e-37	6.78269e-37	hypothetical protein EF0132
EF_RS08370	2.80586	1.48844	2.82674e-37	1.402e-36	proline dipeptidase
EF_RS13180	2.69374	1.42961	3.39181e-37	1.67551e-36	hypothetical protein EF2785
EF_RS13620	3.77278	1.91563	3.78674e-37	1.86686e-36	acetyl-CoA carboxylase biotin carboxylase subunit
EF_RS14140	3.54097	1.82414	4.92745e-37	2.42438e-36	sigma-54 dependent DNA-binding response regulator
EF_RS05360	4.00681	2.00245	6.92139e-37	3.39865e-36	YkgG family protein
EF_RS03515	4.26157	2.09138	1.18535e-36	5.7859e-36	amino acid permease
EF_RS14980	2.72262	1.445	1.25735e-36	6.12526e-36	DNA mismatch repair protein mutL
EF_RS00285	3.81831	1.93293	2.38679e-36	1.15815e-35	pheromone binding protein
EF_RS09355	7.02467	2.81243	2.47625e-36	1.19685e-35	enolase
EF_RS03450	5.46734	2.45084	3.56347e-36	1.71898e-35	1-phosphofructokinase
EF_RS00460	7.94659	2.99034	5.97729e-36	2.87774e-35	arginine deiminase
EF_RS15480	2.76651	1.46807	1.03056e-35	4.95192e-35	hypothetical protein EF3278
EF_RS05265	3.36331	1.74988	1.346e-35	6.44249e-35	von Willebrand factor type A domain-containing protein
EF_RS12775	3.14489	1.65301	2.10315e-35	1.00082e-34	MTA/SAH nucleosidase
EF_RS05335	4.68581	2.2283	3.29582e-35	1.55636e-34	amino acid permease
EF_RS10085	5.33733	2.41612	4.35043e-35	2.049e-34	hypothetical protein EF2112
EF_RS05865	3.52199	1.81639	4.35568e-35	2.049e-34	alpha-acetolactate decarboxylase
EF_RS14570	3.14679	1.65388	4.3832e-35	2.05801e-34	hypothetical protein EF3075
EF_RS11950	4.35586	2.12296	4.40383e-35	2.06377e-34	conjugal transfer protein
EF_RS00880	2.60059	1.37884	5.34444e-35	2.49982e-34	phosphoglycerate mutase
EF_RS15115	2.94462	1.55808	7.57404e-35	3.5293e-34	response regulator
EF_RS06715	3.5423	1.82468	1.69244e-34	7.87143e-34	NAD-dependent formate dehydrogenase subunit alpha
EF_RS09370	10.2391	3.35601	3.26846e-34	1.51443e-33	glyceraldehyde-3-phosphate dehydrogenase
EF_RS12735	4.03507	2.01259	4.98016e-34	2.29031e-33	possible cell surface protein
EF_RS08635	2.94155	1.55658	8.13938e-34	3.73623e-33	predicted protein
EF_RS00600	4.35338	2.12214	1.15202e-33	5.26851e-33	hypothetical protein EF0133
EF_RS15635	3.46696	1.79367	1.1727e-33	5.35317e-33	hypothetical protein EF3301
EF_RS05935	4.63259	2.21182	2.38453e-33	1.08248e-32	hypothetical protein EF1228
EF_RS15700	3.69209	1.88444	2.47374e-33	1.12091e-32	malate dehydrogenase (oxaloacetate-decarboxylating) (NADP(+))
EF_RS05240	3.00611	1.5879	2.84823e-33	1.28119e-32	predicted protein
EF_RS13650	4.24777	2.08671	5.5382e-33	2.47762e-32	enoyl-(acyl-carrier-protein) reductase II
EF_RS04160	4.94504	2.30598	5.7097e-33	2.54971e-32	hypothetical protein EF0876
EF_RS11365	2.65754	1.41009	8.13581e-33	3.62654e-32	hypothetical protein EF2390
EF_RS14205	3.10527	1.63472	1.11764e-32	4.96395e-32	hypothetical protein EF2995
EF_RS06085	3.37637	1.75547	1.29203e-32	5.72816e-32	hypothetical protein EF1262
EF_RS05425	9.24349	3.20844	1.91766e-32	8.44272e-32	conserved hypothetical protein
EF_RS03945	3.93743	1.97725	2.0468e-32	8.99353e-32	hypothetical protein EF0828
EF_RS12965	2.43619	1.28463	3.407e-32	1.48642e-31	thioredoxin-disulfide reductase
EF_RS02210	5.93573	2.56942	4.31666e-32	1.87664e-31	2-succinyl-6-hydroxy-2,4-cyclohexadiene-1-carboxylate synthase
EF_RS07380	3.4431	1.78371	7.41476e-32	3.19535e-31	PTS system
EF_RS05260	4.34121	2.1181	7.95601e-32	3.42261e-31	hypothetical protein EF1090
EF_RS12410	3.25035	1.7006	1.04845e-31	4.48686e-31	F0F1 ATP synthase subunit A
EF_RS11425	2.52276	1.335	3.48419e-31	1.46562e-30	Oxa1 family cytochrome oxidase biogenesis protein
EF_RS11495	2.98703	1.57871	4.50587e-31	1.88894e-30	homoserine kinase
EF_RS04560	3.93335	1.97576	5.53911e-31	2.31815e-30	endonuclease/exonuclease/phosphatase
EF_RS03700	4.93087	2.30184	7.06568e-31	2.95202e-30	anchor protein
EF_RS11995	3.72582	1.89756	8.09737e-31	3.37163e-30	cell wall surface anchor family protein
EF_RS12550	4.49381	2.16794	9.50157e-31	3.94964e-30	GntP family permease
EF_RS07485	2.58909	1.37245	1.22557e-30	5.08592e-30	TPR domain-containing protein
EF_RS06205	3.40373	1.76712	1.69386e-30	7.00565e-30	hypothetical protein EF1288
EF_RS13640	8.37033	3.06528	3.36525e-30	1.38026e-29	3-ketoacyl-ACP reductase
EF_RS15865	3.38679	1.75992	3.89789e-30	1.59342e-29	TraC-F-type conjugal transfer protein
EF_RS00120	3.7593	1.91047	4.04066e-30	1.64904e-29	transcriptional regulator
EF_RS04635	4.65115	2.21759	5.61418e-30	2.28365e-29	hypothetical protein EF0974
EF_RS13115	5.22211	2.38463	7.21778e-30	2.92148e-29	hypothetical protein EF2771
EF_RS13615	4.5206	2.17652	7.33229e-30	2.96297e-29	acetyl-CoA carboxylase subunit beta
EF_RS10095	4.99671	2.32098	1.05239e-29	4.23878e-29	adenine methyltransferase
EF_RS00130	4.21389	2.07515	1.06825e-29	4.29564e-29	class II aminotransferase
EF_RS04875	2.74438	1.45648	1.35411e-29	5.42746e-29	pyruvate phosphate dikinase
EF_RS15670	3.41712	1.77278	1.5205e-29	6.07459e-29	transcriptional activator SrlM
EF_RS08600	3.83148	1.9379	2.43827e-29	9.69408e-29	oligopeptide ABC superfamily ATP binding cassette transporter, binding protein
EF_RS10710	2.70377	1.43497	2.51489e-29	9.98261e-29	transcriptional regulator, LacI family
EF_RS07490	4.77798	2.2564	3.6102e-29	1.41481e-28	hypothetical protein EF1554
EF_RS08695	3.52028	1.81569	4.13304e-29	1.61713e-28	sulfatase
EF_RS06760	4.02101	2.00756	5.33735e-29	2.08504e-28	molybdenum ABC transporter ATP-binding protein
EF_RS03835	3.76385	1.91221	6.07033e-29	2.36388e-28	extracellular solute-binding protein
EF_RS09400	2.85431	1.51314	9.86071e-29	3.8158e-28	aspartyl-tRNA synthetase
EF_RS10650	4.03144	2.01129	1.08295e-28	4.18413e-28	ABC transporter ATP-binding protein/permease
EF_RS15870	3.26519	1.70717	1.251e-28	4.81829e-28	hypothetical protein EF_B0020
EF_RS06115	3.35965	1.74831	1.64395e-28	6.32188e-28	cell wall surface anchor family protein
EF_RS12245	4.45524	2.1555	1.70519e-28	6.54719e-28	peptidase
EF_RS09990	2.96711	1.56906	3.18286e-28	1.21451e-27	endolysin domain-containing protein
EF_RS12260	3.04852	1.60811	3.86155e-28	1.46894e-27	selenate reductase subunit YgfK
EF_RS01470	3.97956	1.99261	4.96429e-28	1.87972e-27	PTS system transporter subunit IIC
EF_RS01070	3.40355	1.76704	5.3584e-28	2.02584e-27	hypothetical protein EF0235
EF_RS02470	3.67544	1.87792	6.51548e-28	2.45952e-27	relaxase
EF_RS07710	3.44059	1.78266	1.38908e-27	5.22761e-27	PTS system transporter subunit IIABC
EF_RS12450	2.84196	1.50688	2.00816e-27	7.53442e-27	NAD synthetase
EF_RS10690	4.42978	2.14724	2.33829e-27	8.7597e-27	sugar ABC transporter sugar-binding protein
EF_RS07255	4.24818	2.08684	2.52092e-27	9.41526e-27	H+-transporting two-sector ATPase
EF_RS05275	3.41815	1.77321	3.0501e-27	1.13573e-26	cell wall surface anchor family protein
EF_RS13125	5.20942	2.38112	4.61472e-27	1.71573e-26	MFS family major facilitator transporter
EF_RS02465	3.50497	1.8094	4.78132e-27	1.77499e-26	hypothetical protein EF0503
EF_RS15720	4.63738	2.21331	6.50458e-27	2.4111e-26	citrate lyase subunit beta
EF_RS01875	3.34093	1.74025	6.80867e-27	2.52003e-26	hypothetical protein EF0375
EF_RS11575	6.72538	2.74962	7.68653e-27	2.83642e-26	N-acetylmuramic acid 6-phosphate etherase
EF_RS14280	4.18799	2.06626	1.20341e-26	4.42747e-26	hypothetical protein EF3011
EF_RS08065	3.58809	1.84322	1.52408e-26	5.57396e-26	putative lipoprotein
EF_RS00445	2.45439	1.29537	1.73152e-26	6.30457e-26	hypothetical protein
EF_RS10655	3.54472	1.82567	2.76705e-26	1.00602e-25	ABC transporter ATP-binding protein/permease
EF_RS10665	3.21849	1.68639	5.56489e-26	2.00548e-25	hypothetical protein EF2229
EF_RS03455	4.54097	2.183	5.99882e-26	2.1587e-25	regulatory protein
EF_RS00585	5.36338	2.42314	7.09815e-26	2.55057e-25	hypothetical protein EF0130
EF_RS07715	3.27564	1.71178	8.88889e-26	3.18939e-25	glycosyl hydrolase
EF_RS14020	4.44851	2.15332	1.04044e-25	3.72774e-25	short chain dehydrogenase/reductase family oxidoreductase
EF_RS01465	4.13445	2.04769	1.2646e-25	4.49818e-25	6-phospho-beta-glucosidase
EF_RS12905	3.42766	1.77722	1.80669e-25	6.41712e-25	pheromone binding protein
EF_RS05420	2.61071	1.38444	1.84449e-25	6.53311e-25	ribonuclease PH/Ham1 protein
EF_RS08410	3.03947	1.60382	2.4556e-25	8.672e-25	hypothetical protein EF1751
EF_RS00140	2.72638	1.44699	2.6623e-25	9.38853e-25	hypothetical protein EF0031
EF_RS05130	6.30756	2.65708	2.9001e-25	1.02125e-24	pheromone binding protein
EF_RS04820	3.63204	1.86078	3.19175e-25	1.12235e-24	PTS family lactose/cellobiose porter component IIC
EF_RS01915	2.81095	1.49106	3.3937e-25	1.19166e-24	hypothetical protein EF0383
EF_RS02045	3.85564	1.94697	5.16822e-25	1.80193e-24	mannitol-1-phosphate 5-dehydrogenase
EF_RS14170	3.9039	1.96492	6.47627e-25	2.25162e-24	HlyD family secretion protein
EF_RS15465	3.30246	1.72354	1.11252e-24	3.84086e-24	hydantoinase/oxoprolinase
EF_RS13665	5.29293	2.40407	1.4837e-24	5.0796e-24	MarR family transcriptional regulator
EF_RS05445	3.45084	1.78695	2.24501e-24	7.66473e-24	PTS system ascorbate-specific transporter subunit IIC
EF_RS14070	4.32856	2.11389	2.54589e-24	8.66798e-24	BglG family transcriptional antiterminator
EF_RS04985	5.67756	2.50527	2.60793e-24	8.86698e-24	pyruvate kinase
EF_RS12265	3.18727	1.67232	4.33437e-24	1.46359e-23	putative chlorohydrolase/aminohydrolase
EF_RS04220	2.81577	1.49353	5.45385e-24	1.83658e-23	hypothetical protein EF0888
EF_RS08710	2.8592	1.51561	5.73085e-24	1.92722e-23	hypothetical protein EF1816
EF_RS07315	3.81338	1.93107	5.84305e-24	1.96228e-23	pheromone binding protein
EF_RS04850	9.65747	3.27165	1.08156e-23	3.60275e-23	PTS system, lactose/cellobiose-specific IIC component
EF_RS08725	4.02724	2.00979	1.11119e-23	3.69648e-23	histidine kinase
EF_RS14180	2.59536	1.37594	1.23985e-23	4.1189e-23	coenzyme A disulfide reductase
EF_RS14195	3.66186	1.87258	1.29659e-23	4.3016e-23	major facilitator family transporter
EF_RS14340	2.42207	1.27624	1.85488e-23	6.12922e-23	polysaccharide lyase 8
EF_RS08535	3.66094	1.87221	1.85493e-23	6.12922e-23	phosphoribosylamine--glycine ligase
EF_RS14425	3.67763	1.87878	2.30789e-23	7.60554e-23	N-acetylglucosamine-6-phosphate deacetylase
EF_RS14555	4.97199	2.31382	2.34522e-23	7.71826e-23	BioY family protein
EF_RS06710	4.14899	2.05276	2.72482e-23	8.95559e-23	NADH dehydrogenase
EF_RS03520	3.94972	1.98175	2.78647e-23	9.14599e-23	agmatine deiminase
EF_RS06285	2.67069	1.41721	2.82431e-23	9.25789e-23	magnesium-importing ATPase
EF_RS05270	3.55464	1.8297	3.25142e-23	1.06296e-22	cell wall surface anchor family protein
EF_RS06360	3.36204	1.74934	3.29175e-23	1.07473e-22	ABC transporter ATP-binding protein
EF_RS08660	3.32782	1.73458	4.06661e-23	1.3242e-22	possible beta-galactosidase
EF_RS07250	2.68034	1.42242	4.21e-23	1.36908e-22	V-type ATP synthase subunit B
EF_RS14295	2.68516	1.42501	5.02955e-23	1.63129e-22	cation transporter E1-E2 family ATPase
EF_RS14035	4.33268	2.11526	5.25571e-23	1.70241e-22	ribose uptake protein
EF_RS08595	2.76662	1.46812	7.29123e-23	2.35556e-22	YjeF-like protein
EF_RS15735	3.59878	1.84751	8.27822e-23	2.67092e-22	glutaconyl-CoA decarboxylase
EF_RS15655	3.45092	1.78698	1.08902e-22	3.50448e-22	protein-N(pi)-phosphohistidine--sugar phosphotransferase
EF_RS04805	2.3085	1.20696	1.11514e-22	3.58386e-22	DEAD/DEAH box helicase
EF_RS03985	5.99927	2.58479	1.13975e-22	3.65819e-22	hypothetical protein EF0836
EF_RS03750	2.47152	1.3054	1.69651e-22	5.43809e-22	drug resistance transporter EmrB/QacA family protein
EF_RS05115	3.71778	1.89444	1.88517e-22	6.01936e-22	Mn2+/Fe2+ transporter
EF_RS08010	6.0495	2.59682	1.91674e-22	6.11223e-22	hypothetical protein OG1RF_11378
EF_RS15470	5.77859	2.53072	2.16111e-22	6.87373e-22	hypothetical protein EF3276
EF_RS10645	2.80473	1.48786	3.387e-22	1.0759e-21	MerR family transcriptional regulator
EF_RS12910	3.74521	1.90505	5.30744e-22	1.67514e-21	phosphosugar-binding transcriptional regulator
EF_RS09570	5.12369	2.35718	5.57205e-22	1.75416e-21	tape measure protein
EF_RS08540	3.52623	1.81813	5.70645e-22	1.79418e-21	aicarft/impchase bifunctional enzyme
EF_RS03460	2.5684	1.36087	6.76638e-22	2.12203e-21	CPA2 family monovalent cation:proton (H+) antiporter-2
EF_RS08485	3.14886	1.65483	8.29198e-22	2.59388e-21	competence protein F
EF_RS00605	8.65301	3.1132	9.01579e-22	2.81672e-21	hypothetical protein EF0134
EF_RS14060	3.12744	1.64498	1.48041e-21	4.60177e-21	PTS system ascorbate-specific transporter subunit IIC
EF_RS08875	4.27007	2.09426	1.49017e-21	4.6263e-21	PTS system, lactose/cellobiose family IIC component
EF_RS14200	3.35303	1.74547	1.54071e-21	4.77716e-21	class V aminotransferase
EF_RS05435	3.4252	1.77619	2.11382e-21	6.52134e-21	L-ascorbate 6-phosphate lactonase
EF_RS08620	4.19804	2.06972	2.13438e-21	6.57656e-21	conserved hypothetical protein
EF_RS03840	5.65182	2.49872	2.44914e-21	7.50886e-21	amino acid ABC transporter ATP-binding protein
EF_RS02035	3.423	1.77526	2.47181e-21	7.56896e-21	PTS system mannitol-specific IIBC component
EF_RS01890	2.50785	1.32645	2.55193e-21	7.80461e-21	deaminase
EF_RS13630	7.46977	2.90106	3.12336e-21	9.49333e-21	acetyl-CoA carboxylase
EF_RS08770	5.33307	2.41497	3.3008e-21	1.0008e-20	glycerol uptake facilitator protein
EF_RS01925	3.01762	1.59341	3.68352e-21	1.11546e-20	major facilitator family transporter
EF_RS12240	3.58485	1.84191	3.73421e-21	1.12804e-20	carbamoyltransferase YgeW
EF_RS01955	2.46613	1.30225	4.35892e-21	1.31354e-20	hypothetical protein EF0392
EF_RS02235	5.62059	2.49072	4.82994e-21	1.4537e-20	hypothetical protein EF0454
EF_RS04005	3.67233	1.8767	6.81006e-21	2.04468e-20	carbohydrate kinase
EF_RS12225	3.41297	1.77103	8.78934e-21	2.62615e-20	xanthine/uracil permease
EF_RS05980	2.79436	1.48252	8.90543e-21	2.65761e-20	glycosyl hydrolase
EF_RS14275	3.11184	1.63777	9.09626e-21	2.71128e-20	hypothetical protein EF3010
EF_RS04330	2.3465	1.23051	9.50823e-21	2.83065e-20	peptide ABC transporter ATP-binding protein
EF_RS06510	3.5103	1.81159	9.688e-21	2.88069e-20	glucan 1,6-alpha-glucosidase
EF_RS05390	2.12254	1.08579	1.00987e-20	2.9992e-20	phenylalanyl-tRNA synthetase subunit beta
EF_RS02215	7.13212	2.83433	1.08799e-20	3.22343e-20	A Chain A, Crystal Structure Of Protein Gi:29375081, Unknown Member Of Enolase Superfamily From Enterococcus Faecalis V583
EF_RS15675	4.01177	2.00424	1.17866e-20	3.48788e-20	sorbitol-6-phosphate 2-dehydrogenase
EF_RS12535	2.1301	1.09092	1.81348e-20	5.33441e-20	diacylglycerol kinase catalytic domain protein
EF_RS03820	2.46149	1.29953	1.81916e-20	5.34474e-20	leucyl-tRNA synthetase
EF_RS08550	4.42478	2.14561	1.93113e-20	5.66694e-20	phosphoribosylaminoimidazole synthetase
EF_RS03910	4.09203	2.03282	2.12494e-20	6.22827e-20	50S ribosomal protein L25/general stress protein Ctc
EF_RS00765	2.02501	1.01793	2.23066e-20	6.53039e-20	GMP synthase
EF_RS06230	5.49647	2.45851	5.58384e-20	1.62122e-19	teichoic acid-binding N-acetylmuramoyl L-alalanine amidase (cell wall hydrolase)
EF_RS10040	7.77509	2.95886	5.86377e-20	1.70049e-19	hypothetical protein EF2103
EF_RS10675	5.703	2.51172	6.37186e-20	1.84567e-19	hypothetical protein EF2231
EF_RS15140	4.32137	2.11149	6.44908e-20	1.86584e-19	OsmC/Ohr family protein
EF_RS00205	2.38866	1.2562	7.04893e-20	2.037e-19	cysteinyl-tRNA synthetase
EF_RS06220	3.25821	1.70408	8.53025e-20	2.45357e-19	hypothetical protein EF1291
EF_RS12725	3.97404	1.99061	1.01814e-19	2.91828e-19	hypothetical protein EF2684
EF_RS14440	2.72234	1.44485	1.28806e-19	3.68336e-19	hypothetical protein EF3047
EF_RS08690	3.18136	1.66964	1.30714e-19	3.7336e-19	general stress protein A
EF_RS03600	2.83049	1.50105	1.44853e-19	4.12791e-19	hypothetical protein EF0753
EF_RS04630	2.60598	1.38183	1.92219e-19	5.45246e-19	proline dipeptidase
EF_RS08705	3.31003	1.72684	1.98711e-19	5.63014e-19	LysR family transcriptional regulator
EF_RS13875	2.31008	1.20795	2.10723e-19	5.96363e-19	HAD superfamily hydrolase
EF_RS10625	2.96712	1.56906	2.26606e-19	6.38381e-19	ABC transporter substrate-binding protein
EF_RS10015	5.61494	2.48927	2.91454e-19	8.19194e-19	predicted protein
EF_RS10050	4.98819	2.31852	2.97731e-19	8.35886e-19	predicted protein
EF_RS00405	2.3875	1.2555	3.92713e-19	1.09879e-18	LPXTG-motif protein cell wall anchor domain protein
EF_RS12235	3.06853	1.61755	4.10153e-19	1.14499e-18	carbamate kinase
EF_RS03335	3.66074	1.87213	6.22117e-19	1.73083e-18	1-phosphofructokinase
EF_RS05940	5.1739	2.37125	6.27121e-19	1.74279e-18	hypothetical protein
EF_RS08055	4.50127	2.17033	6.41897e-19	1.78184e-18	ABC transporter ATP-binding protein
EF_RS13000	3.89765	1.9626	6.47713e-19	1.79597e-18	dltD protein
EF_RS07535	3.44984	1.78653	6.73626e-19	1.86572e-18	3-dehydroquinate synthase
EF_RS03340	2.70546	1.43587	7.38844e-19	2.04176e-18	PTS system fructose-specific transporter subunit IIBC
EF_RS03175	2.91694	1.54446	7.59546e-19	2.09427e-18	MATE efflux family protein
EF_RS03510	2.81575	1.49352	8.02324e-19	2.20975e-18	putrescine carbamoyltransferase
EF_RS07900	2.36181	1.23989	9.06341e-19	2.49345e-18	aldolase 1 epimerase LacX
EF_RS08700	2.8598	1.51592	1.01088e-18	2.77485e-18	EmrB/QacA family drug resistance transporter
EF_RS10680	3.33471	1.73756	1.16215e-18	3.17946e-18	sugar ABC transporter ATP-binding protein
EF_RS06695	4.44072	2.15079	1.18771e-18	3.24581e-18	formate/nitrite transporter family protein
EF_RS08555	3.49151	1.80385	1.54435e-18	4.2111e-18	amidophosphoribosyl transferase
EF_RS05585	2.41826	1.27397	1.64697e-18	4.48099e-18	endonuclease III
EF_RS00440	3.18789	1.6726	2.40935e-18	6.54801e-18	seryl-tRNA synthetase
EF_RS07550	2.69494	1.43025	2.79664e-18	7.59219e-18	3-phosphoshikimate 1-carboxyvinyltransferase
EF_RS03940	2.84363	1.50774	3.35428e-18	9.08604e-18	possible trans-1,2-dihydrobenzene-1,2-diol dehydrogenase
EF_RS06325	2.15946	1.11067	3.84263e-18	1.03861e-17	SprT family protein
EF_RS15730	3.23632	1.69436	4.39161e-18	1.18569e-17	citrate lyase ligase
EF_RS00085	8.32314	3.05713	4.77364e-18	1.28601e-17	PTS system, mannose-specific IIAB component
EF_RS15695	2.84155	1.50668	6.11968e-18	1.64504e-17	triphosphoribosyl-dephospho-CoA synthase
EF_RS00425	2.98909	1.5797	6.55983e-18	1.76144e-17	regulatory protein pfoR
EF_RS07780	3.06791	1.61725	8.13425e-18	2.17708e-17	CoA-binding domain-containing protein
EF_RS04945	3.82175	1.93424	8.75551e-18	2.34082e-17	lipoprotein
EF_RS08755	2.26344	1.17852	9.42897e-18	2.51541e-17	alcohol dehydrogenase
EF_RS07820	3.43724	1.78125	9.69818e-18	2.58443e-17	aldehyde dehydrogenase
EF_RS04860	2.50488	1.32474	1.10049e-17	2.9295e-17	GNAT family acetyltraansferase
EF_RS03990	3.11001	1.63692	1.12275e-17	2.98551e-17	dihydroorotase
EF_RS04210	2.42416	1.27748	1.20552e-17	3.20216e-17	hypothetical protein EF0886
EF_RS08740	2.52243	1.33481	1.31244e-17	3.48241e-17	N-acetylmuramoyl-L-alanine amidase
EF_RS12255	3.24665	1.69895	1.42389e-17	3.77407e-17	phenylhydantoinase
EF_RS12290	3.581	1.84036	1.45117e-17	3.84226e-17	hypothetical protein EF2588
EF_RS00530	3.80021	1.92608	1.5514e-17	4.10321e-17	ornithine cyclodeaminase
EF_RS10075	5.26412	2.39619	1.81025e-17	4.7776e-17	hypothetical protein EF2110
EF_RS03605	3.17484	1.66668	1.97309e-17	5.20179e-17	WxL domain surface protein
EF_RS02050	3.75575	1.9091	2.09453e-17	5.51016e-17	DadA family oxidoreductase
EF_RS04845	8.80614	3.13851	2.18471e-17	5.74127e-17	PTS family lactose/cellobiose porter component IIA, partial
EF_RS04150	3.37475	1.75478	2.25841e-17	5.92863e-17	predicted protein
EF_RS12545	3.03633	1.60233	2.41501e-17	6.33299e-17	glycerate kinase
EF_RS05140	3.19789	1.67712	2.46364e-17	6.44686e-17	deaminase
EF_RS02200	2.17568	1.12147	2.46367e-17	6.44686e-17	menaquinone-specific isochorismate synthase
EF_RS10695	3.81293	1.9309	2.48981e-17	6.50835e-17	glucuronyl hydrolase
EF_RS09790	2.72494	1.44622	3.02402e-17	7.88804e-17	ABC transporter permease
EF_RS06720	3.36923	1.75242	3.06016e-17	7.97388e-17	molybdopterin biosynthesis protein moeA 2
EF_RS05135	4.54431	2.18406	3.43319e-17	8.93644e-17	deaminase
EF_RS14420	4.37113	2.12801	3.83962e-17	9.98381e-17	PTS system transporter subunit IIC
EF_RS00110	3.19828	1.67729	4.75862e-17	1.23474e-16	hypothetical protein EF0025
EF_RS03265	2.98058	1.57559	4.93112e-17	1.27815e-16	pseudouridine synthase
EF_RS11915	2.92379	1.54784	4.99233e-17	1.29266e-16	AzlC family protein
EF_RS00225	5.68314	2.50669	5.12591e-17	1.32585e-16	RNA polymerase sigma-70 factor family protein
EF_RS12160	2.7865	1.47845	5.17306e-17	1.33665e-16	oxidoreductase
EF_RS09985	3.34622	1.74253	5.83115e-17	1.50511e-16	predicted protein
EF_RS07385	5.20839	2.38084	5.96955e-17	1.53922e-16	regulatory protein
EF_RS08765	3.85516	1.94679	6.18785e-17	1.59384e-16	hypothetical protein EF1827
EF_RS10635	3.45743	1.7897	7.24288e-17	1.8617e-16	ABC superfamily ATP binding cassette transporter, membrane protein
EF_RS13455	4.10381	2.03697	7.53586e-17	1.93499e-16	recT protein
EF_RS00635	8.28867	3.05114	7.69825e-17	1.97258e-16	hypothetical protein EF0140
EF_RS12405	3.28688	1.71672	8.39166e-17	2.14579e-16	ATP synthase F0 subunit C
EF_RS10025	10.2363	3.35562	8.79512e-17	2.24663e-16	hypothetical protein EF2100
EF_RS01105	2.55238	1.35184	8.81535e-17	2.24947e-16	branched-chain amino acid ABC transporter
EF_RS07985	3.82962	1.9372	8.92023e-17	2.27387e-16	dihydrolipoamide dehydrogenase
EF_RS07845	3.0535	1.61046	1.34282e-16	3.41243e-16	ethanolamine utilization protein EutA
EF_RS06515	2.74328	1.4559	1.3741e-16	3.48831e-16	glycosyl hydrolase
EF_RS07680	2.98159	1.57608	1.52992e-16	3.8759e-16	ABC superfamily ATP binding cassette transporter, ABC/membrane protein
EF_RS03430	2.08296	1.05864	1.57011e-16	3.96956e-16	hypothetical protein
EF_RS03785	4.87112	2.28425	1.57589e-16	3.98009e-16	ABC transporter ATP-binding protein
EF_RS06565	2.11785	1.0826	1.58701e-16	4.00408e-16	dihydroxyacetone kinase
EF_RS15175	2.56224	1.35741	1.76277e-16	4.44297e-16	ABC transporter permease
EF_RS10000	3.82576	1.93575	1.86913e-16	4.70624e-16	hypothetical protein EF2095
EF_RS15045	2.73595	1.45204	1.87133e-16	4.70698e-16	hypothetical protein EF3179
EF_RS12250	3.82586	1.93579	2.41885e-16	6.06557e-16	diaminopropionate ammonia-lyase
EF_RS06655	3.00176	1.58581	2.45507e-16	6.15016e-16	transcriptional regulator
EF_RS06215	3.08385	1.62473	2.51449e-16	6.29261e-16	structural protein
EF_RS14445	3.17407	1.66633	2.64931e-16	6.61657e-16	cellobiose PTS family porter CelC
EF_RS09340	2.20275	1.13931	2.67386e-16	6.67112e-16	sigma-54 dependent DNA-binding response regulator
EF_RS15365	4.45629	2.15584	2.77304e-16	6.91157e-16	hypothetical protein EF3252
EF_RS15710	4.7689	2.25366	2.86706e-16	7.13869e-16	2&apos;-(5&apos;-triphosphoribosyl)-3&apos;-dephospho-CoA:apo-citrate lyase
EF_RS11640	4.58556	2.1971	3.54472e-16	8.79933e-16	competence protein comEA
EF_RS00535	3.44787	1.7857	5.59075e-16	1.37812e-15	PhzF family phenazine biosynthesis protein
EF_RS06505	2.3672	1.24318	6.34099e-16	1.56149e-15	glycosyl hydrolase
EF_RS05315	2.25025	1.17008	6.63338e-16	1.63186e-15	collagen adhesin protein
EF_RS13850	2.70008	1.433	7.26201e-16	1.78473e-15	hypothetical protein EF2922
EF_RS12560	2.5735	1.36373	7.81911e-16	1.91963e-15	spermidine/putrescine ABC transporter spermidine/putrescine-binding protein
EF_RS07995	3.93951	1.97802	8.57469e-16	2.09897e-15	A Chain A, Crystal Structure Of A Branched-Chain Phosphotransacylase From Enterococcus Faecalis V583
EF_RS08190	3.6478	1.86703	9.21869e-16	2.25437e-15	sensory box histidine kinase
EF_RS14860	4.80218	2.26369	1.02151e-15	2.49063e-15	PTS system transporter subunit IIB
EF_RS03100	2.4711	1.30515	1.10063e-15	2.68088e-15	LysR family transcriptional regulator
EF_RS12010	3.6618	1.87255	1.48435e-15	3.60485e-15	Cro/CI family transcriptional regulator
EF_RS00540	2.64603	1.40383	1.76027e-15	4.25397e-15	cobalamin adenosyltransferase family protein
EF_RS12005	4.76504	2.25249	2.01804e-15	4.87216e-15	hypothetical protein EF2527
EF_RS07520	2.15586	1.10827	2.25937e-15	5.44946e-15	hypothetical protein EF1560
EF_RS14390	2.80808	1.48958	3.07539e-15	7.40316e-15	universal stress protein
EF_RS00625	5.22641	2.38582	3.31375e-15	7.96917e-15	hypothetical protein EF0138
EF_RS03315	2.43136	1.28176	3.36965e-15	8.0957e-15	hypothetical protein EF0689
EF_RS14120	3.79152	1.92278	3.83959e-15	9.21576e-15	PTS system mannose/fructose/sorbose transporter subunit IID
EF_RS02440	4.61028	2.20486	4.22589e-15	1.01134e-14	hypothetical protein EF0498
EF_RS01940	3.27577	1.71183	4.24547e-15	1.01504e-14	ureidoglycolate dehydrogenase
EF_RS14395	2.13114	1.09163	4.3986e-15	1.05063e-14	thioredoxin family protein
EF_RS13625	7.94701	2.99041	4.59687e-15	1.09693e-14	(3R)-hydroxymyristoyl-ACP dehydratase
EF_RS01510	2.20295	1.13944	4.71464e-15	1.12395e-14	hypothetical protein EF0300
EF_RS01110	3.77635	1.91699	6.0894e-15	1.44888e-14	acetyltransferase
EF_RS00215	2.60838	1.38315	6.32078e-15	1.50248e-14	RNA methyltransferase
EF_RS09920	3.73017	1.89924	6.51568e-15	1.54732e-14	YaeC family lipoprotein
EF_RS04375	2.02765	1.01981	6.53496e-15	1.5504e-14	sulfate transporter family protein
EF_RS13610	2.54338	1.34675	7.4751e-15	1.77174e-14	acetyl-CoA carboxylase subunit alpha
EF_RS14330	3.39357	1.7628	8.87997e-15	2.09666e-14	hypothetical protein EF3021
EF_RS07275	2.63624	1.39848	8.96968e-15	2.11581e-14	diaminopimelate decarboxylase
EF_RS11990	3.8025	1.92695	9.0766e-15	2.13899e-14	sortase
EF_RS02575	3.37373	1.75434	9.33174e-15	2.19701e-14	cylL-S protein
EF_RS05325	2.13268	1.09266	1.0733e-14	2.52209e-14	predicted protein
EF_RS08730	3.61154	1.85261	1.33949e-14	3.1446e-14	agrBfs protein
EF_RS12175	3.60158	1.84863	1.34704e-14	3.15933e-14	YqeB family selenium-dependent molybdenum hydroxylase system protein
EF_RS03590	5.0679	2.34139	1.37145e-14	3.21352e-14	hypothetical protein EF0751
EF_RS14435	4.25368	2.08871	1.75383e-14	4.08619e-14	PTS system transporter subunit IIA
EF_RS10705	3.51643	1.81411	1.84869e-14	4.30314e-14	lipoprotein
EF_RS04100	3.63869	1.86342	1.89527e-14	4.40739e-14	acetyltransferase
EF_RS14290	2.29284	1.19713	2.21443e-14	5.14475e-14	Mga family transcriptional regulator
EF_RS11570	3.73323	1.90043	2.22579e-14	5.16626e-14	PTS system transporter subunit IIBC
EF_RS03955	6.66594	2.73681	2.3086e-14	5.3484e-14	hypothetical protein EF0830
EF_RS07560	3.35814	1.74766	2.33702e-14	5.40916e-14	prephenate dehydratase
EF_RS03105	2.90742	1.53974	2.59724e-14	6.00017e-14	exfoliative toxin A
EF_RS08775	4.45321	2.15484	3.32185e-14	7.667e-14	PTS family mannose/fructose/sorbose porter component IID
EF_RS03610	2.81137	1.49127	3.38899e-14	7.80734e-14	cell wall surface anchor family protein, partial
EF_RS08050	3.74874	1.90641	3.53314e-14	8.12425e-14	hypothetical protein EF1674
EF_RS14155	3.2899	1.71805	3.634e-14	8.34837e-14	predicted protein
EF_RS11630	2.20717	1.1422	3.90103e-14	8.93683e-14	DNA internalization-related competence protein ComEC/Rec2
EF_RS00475	8.93726	3.15983	3.91593e-14	8.96265e-14	Crp/Fnr family transcriptional regulator
EF_RS14125	3.16279	1.6612	4.2691e-14	9.74382e-14	PTS system sorbose-specific iic component
EF_RS04840	5.97967	2.58007	4.51074e-14	1.02668e-13	protein-N(pi)-phosphohistidine--sugar phosphotransferase
EF_RS12730	5.91887	2.56532	4.77398e-14	1.0856e-13	cell wall surface anchor family protein
EF_RS02220	4.1189	2.04226	4.93376e-14	1.11986e-13	6-phosphogluconolactonase
EF_RS12215	2.74732	1.45802	5.13773e-14	1.16509e-13	hypothetical protein EF2571
EF_RS15195	3.34365	1.74143	5.51825e-14	1.25023e-13	PTS system transporter subunit IIC
EF_RS10595	2.42417	1.27749	6.71621e-14	1.51885e-13	hypothetical protein EF2215
EF_RS03525	2.86108	1.51656	6.80159e-14	1.53675e-13	carbamate kinase
EF_RS00345	17.967	4.16728	7.89316e-14	1.77849e-13	hypothetical protein EF0078
EF_RS15600	2.21344	1.14629	8.5006e-14	1.91361e-13	hypothetical protein EF3294
EF_RS01950	3.98053	1.99296	8.53295e-14	1.91914e-13	possible cytosine deaminase
EF_RS03830	6.2792	2.65058	9.17098e-14	2.05888e-13	hypothetical protein EF0803
EF_RS00830	2.29791	1.20032	9.3994e-14	2.10824e-13	ABC transporter permease
EF_RS07840	2.94768	1.55958	9.43041e-14	2.11327e-13	ethanolamine ammonia-lyase large subunit
EF_RS07790	3.49509	1.80533	9.51194e-14	2.12574e-13	ethanolamine utilization protein EutH
EF_RS14025	3.81711	1.93248	9.69937e-14	2.16371e-13	hexapeptide repeat-containing acetyltransferase
EF_RS01930	3.07829	1.62213	1.1454e-13	2.54591e-13	carbamate kinase
EF_RS05870	2.38088	1.25149	1.28651e-13	2.85185e-13	hypothetical protein EF1215
EF_RS14850	5.29455	2.40451	1.39402e-13	3.08738e-13	mannonate dehydratase
EF_RS10105	3.56294	1.83307	1.41145e-13	3.12319e-13	ArpU family transcriptional regulator
EF_RS01870	2.80392	1.48745	1.4735e-13	3.25756e-13	lipoprotein
EF_RS10685	4.13492	2.04786	1.64966e-13	3.63396e-13	ABC transporter permease
EF_RS11890	2.37108	1.24555	2.69437e-13	5.89842e-13	hypothetical protein EF2503
EF_RS01395	2.06998	1.04962	2.71576e-13	5.93997e-13	Ada regulatory protein/6-O-methylguanine-DNA methyltransferase
EF_RS05880	5.15794	2.36679	3.06179e-13	6.69088e-13	lipoprotein
EF_RS09560	3.97948	1.99258	3.31307e-13	7.23358e-13	minor structural protein
EF_RS03620	4.42615	2.14605	3.4903e-13	7.60706e-13	hypothetical protein EF0757
EF_RS00645	4.22298	2.07826	3.55136e-13	7.7333e-13	predicted protein
EF_RS15755	3.3511	1.74464	3.57256e-13	7.7726e-13	GntR family transcriptional regulator
EF_RS05125	2.03755	1.02683	3.68381e-13	8.00758e-13	hypothetical protein EF1059
EF_RS04215	2.42694	1.27914	4.18084e-13	9.06401e-13	glycosyl transferase group 2 family protein
EF_RS02245	3.42037	1.77415	4.76796e-13	1.03187e-12	phosphotransferase system
EF_RS10055	36.9562	5.20774	4.82104e-13	1.04244e-12	hypothetical protein EF2106
EF_RS05455	5.08692	2.34679	4.96752e-13	1.07318e-12	orotidine 5&apos;-phosphate decarboxylase
EF_RS06825	2.33603	1.22406	5.06931e-13	1.09421e-12	ABC transporter
EF_RS00615	6.38219	2.67405	5.68294e-13	1.22345e-12	hypothetical protein EF0136
EF_RS15835	3.62759	1.85901	6.4896e-13	1.39589e-12	hypothetical protein EF_B0013
EF_RS07555	3.76717	1.91348	6.57453e-13	1.41292e-12	shikimate kinase
EF_RS08655	3.89305	1.9609	7.99918e-13	1.71461e-12	PTS system transporter subunit IIB
EF_RS09775	3.80186	1.92671	8.15968e-13	1.74749e-12	competence protein
EF_RS01075	2.78018	1.47518	8.59649e-13	1.83784e-12	conserved hypothetical protein
EF_RS15055	2.24694	1.16796	8.71309e-13	1.85955e-12	hypothetical protein
EF_RS12895	2.64817	1.40499	1.08945e-12	2.31908e-12	hypothetical protein EF2723
EF_RS06315	2.41947	1.27469	1.25328e-12	2.65864e-12	hypothetical protein EF1311
EF_RS01455	2.82806	1.49981	1.751e-12	3.70808e-12	cysteine synthase B
EF_RS05330	4.17535	2.0619	1.93621e-12	4.08627e-12	hypothetical protein
EF_RS07990	3.03651	1.60242	2.05237e-12	4.32772e-12	butyrate kinase
EF_RS10670	2.73535	1.45173	2.06898e-12	4.35901e-12	hypothetical protein EF2230
EF_RS09330	6.92476	2.79176	2.32659e-12	4.88922e-12	PTS family ascorbate porter, IIB component
EF_RS09275	2.9608	1.56599	2.39891e-12	5.03689e-12	hypothetical protein EF1939
EF_RS05875	3.45506	1.78871	2.48466e-12	5.21251e-12	extracellular protein
EF_RS09930	3.6428	1.86505	2.96727e-12	6.20383e-12	ABC transporter ATP-binding protein
EF_RS15050	4.11193	2.03981	2.9788e-12	6.22267e-12	ECF subfamily RNA polymerase sigma factor
EF_RS09295	2.01301	1.00935	3.44392e-12	7.18212e-12	hypothetical protein EF1945
EF_RS03845	4.62603	2.20977	3.46001e-12	7.20957e-12	amino acid ABC superfamily ATP binding cassette transporter, membrane protein
EF_RS09955	2.1039	1.07307	3.68965e-12	7.67509e-12	glycosyl hydrolase family 25
EF_RS12190	3.60772	1.85109	3.7079e-12	7.70655e-12	hypothetical protein EF2566
EF_RS07810	5.96426	2.57634	3.87044e-12	8.0376e-12	hypothetical protein
EF_RS08800	2.57691	1.36564	4.39656e-12	9.11483e-12	galactose-6-phosphate isomerase subunit LacB
EF_RS05465	3.75872	1.91024	4.67111e-12	9.67586e-12	L-ribulose-5-phosphate 4-epimerase
EF_RS12715	2.72807	1.44788	4.73117e-12	9.79206e-12	hypothetical protein EF2682
EF_RS04895	2.59195	1.37404	4.84769e-12	1.00248e-11	alpha/beta fold family hydrolase
EF_RS12195	2.9487	1.56008	5.29144e-12	1.09333e-11	selenide, water dikinase
EF_RS11940	3.76952	1.91438	5.64164e-12	1.16471e-11	hypothetical protein EF2515
EF_RS14865	3.09812	1.63139	5.79298e-12	1.19495e-11	PTS system transporter subunit IID
EF_RS14450	2.10126	1.07126	5.88661e-12	1.21325e-11	RpiR family transcriptional regulator
EF_RS13645	2.3214	1.215	6.48671e-12	1.3347e-11	ACP S-malonyltransferase
EF_RS09915	2.23917	1.16296	9.05651e-12	1.85418e-11	M20/M25/M40 family peptidase
EF_RS03145	2.24512	1.16679	9.43054e-12	1.92915e-11	LacI family sugar-binding transcriptional regulator
EF_RS04295	2.40787	1.26776	1.07463e-11	2.19466e-11	pentapeptide repeat-containing protein
EF_RS08640	3.67666	1.8784	1.08339e-11	2.21073e-11	PTS system transporter subunit IIA
EF_RS10090	7.92941	2.98721	1.09854e-11	2.23979e-11	hypothetical protein EF2113
EF_RS12165	3.02203	1.59552	1.19038e-11	2.42303e-11	ferredoxin--NADP(+) reductase subunit alpha
EF_RS15515	2.10661	1.07493	1.24491e-11	2.53193e-11	PTS family oligomeric beta-glucoside porter component IIC
EF_RS05480	2.19226	1.13242	1.28211e-11	2.60544e-11	M20/M25/M40 family peptidase
EF_RS00325	4.9545	2.30874	1.69434e-11	3.43467e-11	Cro/CI family transcriptional regulator
EF_RS14040	3.51342	1.81288	1.73914e-11	3.52257e-11	D-ribose pyranase
EF_RS05255	3.47311	1.79623	2.00718e-11	4.05218e-11	hypothetical protein EF1089
EF_RS10070	4.01563	2.00563	2.06787e-11	4.17127e-11	hypothetical protein EF2109
EF_RS08805	2.95127	1.56133	2.47172e-11	4.9737e-11	galactose-6-phosphate isomerase subunit LacA
EF_RS13450	3.52183	1.81633	3.32924e-11	6.67201e-11	conserved hypothetical protein
EF_RS08545	7.05441	2.81853	3.62968e-11	7.25053e-11	phosphoribosylglycinamide formyltransferase
EF_RS07935	2.86553	1.5188	3.64306e-11	7.27137e-11	abortive infection protein
EF_RS13825	2.87986	1.526	4.02536e-11	8.00849e-11	5&apos;-nucleotidase
EF_RS10065	5.67027	2.50342	4.62282e-11	9.18232e-11	hypothetical protein EF2108
EF_RS03330	3.05932	1.61321	5.78095e-11	1.1455e-10	RpiR family phosphosugar-binding transcriptional regulator
EF_RS00220	2.73279	1.45037	5.90424e-11	1.16899e-10	hypothetical protein EF0048
EF_RS15645	2.70253	1.43431	6.28443e-11	1.24227e-10	fructose-6-phosphate aldolase
EF_RS10245	2.10822	1.07602	6.29927e-11	1.24421e-10	hypothetical protein EF2146
EF_RS07545	2.30287	1.20343	6.89798e-11	1.36137e-10	prephenate dehydrogenase
EF_RS14130	3.84073	1.94138	1.13046e-10	2.22394e-10	PTS system transporter subunit IIB
EF_RS05405	2.14502	1.10099	1.18899e-10	2.33534e-10	putative adhesin/ABC transporter aspartate/glutamate-binding protein
EF_RS05410	2.30883	1.20716	1.45863e-10	2.85812e-10	amino acid ABC transporter ATP-binding protein
EF_RS04225	3.30104	1.72292	1.59621e-10	3.12026e-10	GGDEF domain protein
EF_RS14055	2.07687	1.05441	1.61142e-10	3.14751e-10	esterase
EF_RS01935	3.20708	1.68126	1.62684e-10	3.17511e-10	sodium/dicarboxylate symporter family protein
EF_RS04555	2.58548	1.37043	1.6992e-10	3.3137e-10	PTS system transporter subunit IIABC
EF_RS07835	3.5226	1.81664	1.72936e-10	3.36986e-10	ethanolamine ammonia-lyase small subunit
EF_RS01390	2.16273	1.11285	1.80646e-10	3.51733e-10	thioesterase
EF_RS02265	2.24271	1.16525	2.16588e-10	4.20385e-10	hypothetical protein EF0460
EF_RS02580	2.8149	1.49309	2.18465e-10	4.23695e-10	cylM protein
EF_RS14160	2.05377	1.03827	2.48102e-10	4.80417e-10	permease
EF_RS16520	4.93705	2.30365	2.632e-10	5.08854e-10	hypothetical protein EF0288
EF_RS16315	3.37198	1.7536	2.63497e-10	5.09029e-10	hypothetical protein EFA0037
EF_RS03925	2.61901	1.38902	2.72082e-10	5.25201e-10	acetyltransferase
EF_RS07475	3.28161	1.7144	2.88692e-10	5.56827e-10	DNA-binding protein HU
EF_RS01920	2.70732	1.43687	3.23024e-10	6.22073e-10	hypothetical protein EF0384
EF_RS14870	3.63231	1.86089	3.69605e-10	7.10114e-10	PTS family mannose/fructose/sorbose porter component IIC
EF_RS05460	2.73266	1.45031	4.01888e-10	7.71538e-10	L-xylulose 5-phosphate 3-epimerase
EF_RS01025	2.6185	1.38874	4.2305e-10	8.109e-10	50S ribosomal protein L15
EF_RS08790	6.11433	2.61219	4.44497e-10	8.51347e-10	levA protein
EF_RS09770	3.06122	1.61411	4.76685e-10	9.1229e-10	competence protein
EF_RS14235	3.21517	1.68489	5.62995e-10	1.07413e-09	transcriptional regulator, MarR family
EF_RS03195	3.5976	1.84703	5.66591e-10	1.08016e-09	hypothetical protein EF0664
EF_RS10030	4.05408	2.01938	5.67576e-10	1.0812e-09	hypothetical protein EF2101
EF_RS09995	2.9989	1.58443	6.10633e-10	1.16233e-09	predicted protein
EF_RS01115	2.71766	1.44236	8.86685e-10	1.68518e-09	decarboxylase family protein
EF_RS06225	3.91109	1.96757	8.95686e-10	1.70097e-09	toxin secretion/phage lysis holin
EF_RS05685	2.87294	1.52253	9.74669e-10	1.84954e-09	hypothetical protein EF1176
EF_RS02240	2.20432	1.14034	9.88879e-10	1.87507e-09	PTS system transporter subunit IIC
EF_RS06270	3.10506	1.63462	1.00936e-09	1.91243e-09	cell cycle protein FtsW
EF_RS10630	2.59248	1.37434	1.11325e-09	2.10603e-09	ABC transporter permease
EF_RS15185	3.40201	1.76639	1.18756e-09	2.24317e-09	PTS system fructose IIA component
EF_RS08650	3.89981	1.9634	1.32855e-09	2.50756e-09	PTS system transporter subunit IIC
EF_RS00430	2.91579	1.54389	1.36059e-09	2.56412e-09	L-serine dehydratase, iron-sulfur-dependent, beta subunit
EF_RS09925	4.47596	2.1622	2.39886e-09	4.4865e-09	ABC transporter permease
EF_RS07785	5.09294	2.3485	2.96405e-09	5.53934e-09	hypothetical protein EF1617
EF_RS15305	5.19851	2.3781	3.02048e-09	5.64053e-09	type III leader peptidase
EF_RS04835	5.24582	2.39117	3.60917e-09	6.7043e-09	hypothetical protein EF1016
EF_RS03420	2.1578	1.10956	3.68337e-09	6.83698e-09	protein of hypothetical function DUF916 cell surface
EF_RS03355	2.05645	1.04016	3.95277e-09	7.31501e-09	hypothetical protein EF0697
EF_RS14085	3.64802	1.86711	4.23387e-09	7.82346e-09	hypothetical protein EF2969
EF_RS12000	3.75046	1.90707	5.45027e-09	1.00335e-08	hypothetical protein EF2526
EF_RS09315	2.37311	1.24678	5.82295e-09	1.06957e-08	phosphosugar-binding protein
EF_RS08645	3.31323	1.72824	6.69324e-09	1.22759e-08	PTS system transporter subunit IID
EF_RS03865	2.01763	1.01266	6.8139e-09	1.24787e-08	hypothetical protein EF0811
EF_RS16285	4.67711	2.22562	6.90131e-09	1.26294e-08	hypothetical protein EFA0031
EF_RS07530	2.89454	1.53333	7.27775e-09	1.32985e-08	3-deoxy-7-phosphoheptulonate synthase
EF_RS02450	3.56438	1.83365	7.79406e-09	1.42208e-08	hypothetical protein
EF_RS10170	2.51324	1.32955	7.85157e-09	1.43152e-08	DnaD and phage-associated domain protein
EF_RS15200	3.22656	1.69	8.85209e-09	1.60799e-08	PTS system transporter subunit IID
EF_RS03040	2.18245	1.12595	1.00953e-08	1.82978e-08	glyoxalase
EF_RS11975	2.60819	1.38305	1.06681e-08	1.92934e-08	hypothetical protein EF2521
EF_RS09580	7.51935	2.91061	1.10251e-08	1.99244e-08	major tail protein
EF_RS08675	2.03719	1.02658	1.21336e-08	2.18955e-08	agaS protein
EF_RS14110	4.8855	2.28851	1.25352e-08	2.25859e-08	hypothetical protein EF2975
EF_RS12470	2.10912	1.07664	1.25437e-08	2.25859e-08	hypothetical protein EF2629
EF_RS08040	2.21636	1.14819	1.41456e-08	2.53224e-08	permease
EF_RS12685	2.18594	1.12825	1.52308e-08	2.72057e-08	competence protein
EF_RS04550	2.13013	1.09094	1.5659e-08	2.791e-08	glycosyl hydrolase family 65 central catalytic domain protein
EF_RS00210	3.45374	1.78816	1.59429e-08	2.83955e-08	hypothetical protein EF0046
EF_RS14270	2.32681	1.21835	1.62816e-08	2.89778e-08	hypothetical protein EF3009
EF_RS03110	2.17588	1.1216	1.77701e-08	3.16041e-08	NAD-dependent epimerase/dehydratase
EF_RS00400	6.82541	2.77092	2.06378e-08	3.66515e-08	hypothetical protein EF0092
EF_RS08005	2.72796	1.44782	2.2622e-08	4.00311e-08	hypothetical protein EF1665
EF_RS05295	3.21286	1.68386	2.43949e-08	4.31065e-08	hypothetical protein OG1RF_10875
EF_RS11895	2.17929	1.12386	2.50592e-08	4.42215e-08	hypothetical protein EF2504
EF_RS03595	3.16357	1.66155	2.51289e-08	4.43081e-08	hypothetical protein EF0752
EF_RS03965	3.72826	1.8985	2.58557e-08	4.55246e-08	hypothetical protein EF0832
EF_RS09325	2.99252	1.58136	2.77e-08	4.87023e-08	PTS system transporter subunit IIC
EF_RS10010	16.296	4.02645	2.87207e-08	5.04249e-08	hypothetical protein EF2097
EF_RS08605	2.94853	1.56	2.92753e-08	5.13619e-08	predicted protein
EF_RS13050	2.194	1.13356	3.19627e-08	5.59972e-08	hypothetical protein EF2757
EF_RS08785	4.50247	2.17072	3.43182e-08	6.00386e-08	phospotransferase system PTS, mannose-specific IIB component
EF_RS04115	2.10895	1.07652	3.53014e-08	6.16711e-08	glycine betaine/carnitine/choline ABC transporter permease
EF_RS12170	2.61741	1.38814	4.19114e-08	7.30117e-08	flavodoxin
EF_RS12180	2.93497	1.55334	4.32855e-08	7.52991e-08	hypothetical protein EF2564
EF_RS00170	2.05267	1.0375	4.33239e-08	7.53128e-08	glutamate 5-kinase
EF_RS07685	2.9391	1.55538	4.42323e-08	7.68377e-08	MutT/NUDIX family protein
EF_RS05190	3.97135	1.98963	4.45744e-08	7.73774e-08	hypothetical protein
EF_RS14845	3.61878	1.8555	5.74224e-08	9.96103e-08	2-dehydro-3-deoxyphosphogluconate aldolase
EF_RS00200	2.11936	1.08363	5.87652e-08	1.01868e-07	serine O-acetyltransferase
EF_RS12740	2.1903	1.13113	6.66125e-08	1.15147e-07	hypothetical protein
EF_RS05230	2.27261	1.18435	6.86004e-08	1.18372e-07	hypothetical protein EF1083
EF_RS00295	2.36318	1.24073	6.8998e-08	1.18937e-07	luciferase
EF_RS10165	2.11786	1.08261	7.44658e-08	1.28094e-07	DNA replication protein
EF_RS12900	3.03356	1.60101	7.77678e-08	1.33587e-07	M42 family peptidase
EF_RS07675	2.37381	1.2472	7.81028e-08	1.34069e-07	ABC transporter ATP-binding protein/permease
EF_RS08560	2.00996	1.00717	8.46484e-08	1.45103e-07	phosphoribosylformylglycinamidine synthase II
EF_RS04230	11.1741	3.48208	8.62064e-08	1.47671e-07	hypothetical protein EF0890
EF_RS06520	2.14759	1.10272	8.85581e-08	1.51489e-07	conserved hypothetical protein
EF_RS13305	3.80627	1.92838	9.3643e-08	1.59744e-07	hypothetical protein EF2810
EF_RS07260	2.62643	1.3931	1.0669e-07	1.81499e-07	hypothetical protein
EF_RS08615	2.08796	1.06209	1.07182e-07	1.8221e-07	hypothetical protein EF1794
EF_RS05110	2.3025	1.2032	1.16081e-07	1.97066e-07	tunicamycin resistance protein
EF_RS05975	2.54149	1.34568	1.23389e-07	2.09329e-07	hypothetical protein EF1237
EF_RS11315	2.09277	1.06541	1.24561e-07	2.11171e-07	hypothetical protein EF2376
EF_RS08780	3.42928	1.7779	1.37964e-07	2.33251e-07	PTS system transporter subunit IIC
EF_RS07815	5.53621	2.4689	1.40779e-07	2.37848e-07	microcompartment protein
EF_RS03345	3.95849	1.98495	1.54576e-07	2.60622e-07	conserved hypothetical protein
EF_RS01420	2.27537	1.1861	1.57474e-07	2.65327e-07	hypothetical protein
EF_RS09320	2.558	1.35502	1.57822e-07	2.65732e-07	PTS family mannose/fructose/sorbose porter component IID
EF_RS05280	2.50898	1.3271	1.71021e-07	2.87171e-07	sortase
EF_RS14185	2.54134	1.34559	1.92003e-07	3.21527e-07	rhodanese family protein
EF_RS14580	2.41171	1.27005	2.00328e-07	3.35013e-07	hypothetical protein EF3078
EF_RS03615	2.61711	1.38797	2.19333e-07	3.6605e-07	predicted protein
EF_RS14230	3.37539	1.75506	2.26583e-07	3.77638e-07	N-acetyltransferase
EF_RS08665	3.155	1.65764	2.46526e-07	4.09769e-07	tagatose-6-phosphate kinase
EF_RS07830	3.0084	1.589	2.90855e-07	4.81503e-07	ethanolamine utilization protein EutL
EF_RS14090	3.95161	1.98244	3.34141e-07	5.50206e-07	hypothetical protein EF2970
EF_RS02495	2.18359	1.1267	3.43952e-07	5.65983e-07	single-strand binding protein
EF_RS01805	5.28953	2.40314	3.59892e-07	5.91816e-07	sugE protein
EF_RS13095	2.19719	1.13566	5.85852e-07	9.55109e-07	transcriptional regulator
EF_RS04815	3.58665	1.84264	6.20601e-07	1.01109e-06	protein-N(pi)-phosphohistidine--sugar phosphotransferase
EF_RS09335	3.32339	1.73266	6.46838e-07	1.05245e-06	PTS system, IIA component
EF_RS08185	2.48484	1.31316	6.77211e-07	1.10041e-06	alkaline phosphatase synthesis transcriptional regulatory protein PhoP
EF_RS02040	4.33816	2.11708	8.07385e-07	1.30505e-06	PTS system mannitol-specfic transporter subunit IIA
EF_RS03140	2.73682	1.4525	8.93921e-07	1.44021e-06	predicted protein
EF_RS05340	7.10098	2.82802	1.11974e-06	1.79698e-06	hypothetical protein EF1104
EF_RS06020	2.51059	1.32802	1.23466e-06	1.97882e-06	hypothetical protein
EF_RS08480	2.83779	1.50477	1.267e-06	2.02935e-06	competence protein F
EF_RS06265	2.02683	1.01923	1.54679e-06	2.46785e-06	cell cycle protein FtsW
EF_RS02055	2.05673	1.04035	1.7232e-06	2.74044e-06	hypothetical protein EF0415
EF_RS04565	3.4275	1.77716	2.279e-06	3.61038e-06	pyrroline-5-carboxylate reductase
EF_RS14415	2.45601	1.29632	2.77566e-06	4.38028e-06	PTS family N-acetylgalactosamine (nac) porter component IID
EF_RS14640	2.09583	1.06752	3.01672e-06	4.75765e-06	isochorismatase
EF_RS02570	2.18927	1.13045	3.30253e-06	5.19512e-06	cylL-L protein
EF_RS07940	2.59308	1.37467	3.44248e-06	5.40835e-06	predicted protein
EF_RS14655	2.10684	1.07508	3.66996e-06	5.75474e-06	conserved hypothetical protein
EF_RS15820	2.62775	1.39383	4.58276e-06	7.12263e-06	PrgB
EF_RS06705	4.06634	2.02373	4.59623e-06	7.13907e-06	NAD-dependent formate dehydrogenase subunit gamma
EF_RS13715	5.71458	2.51465	4.60391e-06	7.1465e-06	hypothetical protein EF2892
EF_RS06210	3.46235	1.79175	4.74799e-06	7.36552e-06	tail protein
EF_RS15830	5.46063	2.44907	5.03132e-06	7.79032e-06	surface protein PrgC
EF_RS07865	2.16337	1.11328	5.04233e-06	7.80248e-06	propanol dehydrogenase PduQ
EF_RS04390	2.11646	1.08165	5.32121e-06	8.21854e-06	hypothetical protein EF0924
EF_RS03960	4.25509	2.08919	5.34932e-06	8.25677e-06	hypothetical protein EF0831
EF_RS06690	3.04853	1.60811	5.74189e-06	8.85163e-06	formate dehydrogenase family accessory protein FdhD
EF_RS11985	3.00937	1.58946	6.50722e-06	1.00064e-05	hypothetical protein EF2523
EF_RS01015	2.02016	1.01447	6.67719e-06	1.02614e-05	30S ribosomal protein S5
EF_RS14565	4.67189	2.22401	7.41304e-06	1.13781e-05	hypothetical protein EF3074
EF_RS07825	3.02322	1.59609	8.11111e-06	1.24263e-05	microcompartment protein family
EF_RS03980	4.49854	2.16946	8.27307e-06	1.26665e-05	hypothetical protein OG1RF_10566
EF_RS10620	2.36513	1.24192	8.73733e-06	1.33525e-05	sensor histidine kinase
EF_RS06700	3.31764	1.73016	1.26327e-05	1.91275e-05	hypothetical protein EF1387
EF_RS05185	2.34635	1.23042	1.32341e-05	2.00097e-05	hypothetical protein
EF_RS08060	4.30314	2.10539	1.32397e-05	2.00097e-05	GntR family transcriptional regulator
EF_RS09845	2.16239	1.11263	1.78079e-05	2.67662e-05	AraC family transcriptional regulator
EF_RS16325	7.06667	2.82103	1.889e-05	2.83235e-05	hypothetical protein EFA0039
EF_RS06745	2.27825	1.18793	2.20108e-05	3.28827e-05	molybdenum cofactor biosynthesis family protein
EF_RS07805	4.31164	2.10824	2.34399e-05	3.49331e-05	hypothetical protein EF1621
EF_RS13655	5.0399	2.33339	2.36527e-05	3.5229e-05	acyl carrier protein
EF_RS03935	2.85197	1.51196	2.43217e-05	3.61817e-05	PemK family transcriptional regulator
EF_RS15855	5.58122	2.48058	2.54004e-05	3.77408e-05	hypothetical protein EF_B0017
EF_RS01760	3.20611	1.68082	2.60633e-05	3.87024e-05	structural protein
EF_RS02620	2.03635	1.02599	2.62585e-05	3.89689e-05	predicted protein
EF_RS12720	3.30946	1.72659	2.66351e-05	3.94801e-05	hypothetical protein EF2683
EF_RS14175	4.80943	2.26586	2.97264e-05	4.39039e-05	rhodanese family protein
EF_RS05440	3.55972	1.83176	3.49227e-05	5.14551e-05	PTS system transporter subunit IIA
EF_RS14430	2.67433	1.41918	3.79616e-05	5.57992e-05	PTS system transporter subunit IIB
EF_RS01800	2.53041	1.33937	4.73153e-05	6.90132e-05	DMT superfamily drug/metabolite transporter
EF_RS07515	2.4288	1.28024	4.79078e-05	6.97948e-05	hypothetical protein EF1559
EF_RS04925	2.17164	1.11878	5.55727e-05	8.07229e-05	kanamycin kinase
EF_RS09630	5.21135	2.38166	6.67184e-05	9.6458e-05	minor head protein
EF_RS15660	2.32587	1.21777	6.72972e-05	9.71808e-05	PTS system sorbitol-specfic transporter subunit IIC
EF_RS02475	2.13397	1.09354	7.64961e-05	0.000110013	predicted protein
EF_RS06740	2.76473	1.46714	7.91171e-05	0.00011365	molybdenum cofactor biosynthesis family protein
EF_RS14075	Inf	Inf	8.69355e-05	0.000124374	hypothetical protein EF2967
EF_RS05700	3.21993	1.68703	9.02019e-05	0.000128972	hypothetical protein EF1180
EF_RS10110	2.18659	1.12868	0.000101038	0.000144215	hypothetical protein EF2117
EF_RS13890	2.04967	1.03539	0.000108779	0.000155054	hypothetical protein EF2930
EF_RS14165	2.5148	1.33044	0.000108821	0.000155054	ABC transporter ATP-binding protein
EF_RS11345	2.2975	1.20006	0.000112415	0.00015999	predicted protein
EF_RS01180	2.5414	1.34562	0.000134376	0.000190915	heat shock protein
EF_RS05965	2.05936	1.04219	0.000136417	0.000193703	hypothetical protein EF1235
EF_RS09620	7.00726	2.80885	0.000152331	0.000215802	conserved hypothetical protein
EF_RS02600	2.96222	1.56668	0.0001613	0.000228246	hypothetical protein EF0531
EF_RS14285	3.08438	1.62498	0.000165715	0.000234225	hypothetical protein
EF_RS16565	4.02203	2.00792	0.000182004	0.000256953	conserved hypothetical protein
EF_RS07800	7.22272	2.85254	0.000222733	0.000313378	hypothetical protein EF1620
EF_RS14855	2.6109	1.38455	0.000228115	0.000320766	PTS system transporter subunit IIA
EF_RS04545	2.13855	1.09663	0.000228933	0.000321733	beta-phosphoglucomutase
EF_RS03970	6.14985	2.62055	0.000233841	0.000328443	hypothetical protein EF0833
EF_RS15745	2.67585	1.42	0.000309348	0.000430572	predicted protein
EF_RS13395	2.23362	1.15938	0.000372455	0.000515208	ArpU family transcriptional regulator
EF_RS00610	6.30724	2.65701	0.000408932	0.000563768	conserved hypothetical protein
EF_RS12435	2.0444	1.03168	0.000421264	0.00058012	hypothetical protein EF2621
EF_RS14190	4.29807	2.10369	0.000459767	0.000632084	hypothetical protein OG1RF_12273
EF_RS07980	2.0595	1.04229	0.000468527	0.000643767	branched-chain alpha-keto acid dehydrogenase, E1 component subunit alpha
EF_RS15840	3.28377	1.71535	0.000487555	0.000669167	hypothetical protein EF_B0014
EF_RS13275	4.21907	2.07693	0.000748921	0.00100879	hypothetical protein EF2804
EF_RS12480	4.59104	2.19882	0.000956362	0.00127567	transcriptional regulator
EF_RS14080	2.96961	1.57027	0.000993324	0.00132354	predicted protein
EF_RS11980	7.54677	2.91586	0.0010345	0.00137691	hypothetical protein EF2522
EF_RS12230	3.79409	1.92375	0.00103882	0.00138042	endoribonuclease L-PSP
EF_RS07205	5.27373	2.39882	0.00112659	0.00149545	hypothetical protein EF1490
EF_RS12220	3.30619	1.72517	0.00138677	0.00182607	molybdenum transporter
EF_RS00435	3.16413	1.66181	0.00198171	0.00259559	iron-sulfur-dependent L-serine dehydratase subunit alpha
EF_RS15650	2.48194	1.31147	0.00213338	0.00278537	PTS system sorbitol-specfic transporter subunit IIA
EF_RS09730	5.55833	2.47465	0.00222281	0.00289906	hypothetical protein EF2038
EF_RS03705	2.56759	1.36042	0.00255833	0.00332259	hypothetical protein EF0776
EF_RS16365	2.32018	1.21423	0.00282264	0.00365431	aggregation substance Asa1
EF_RS03585	2.09484	1.06684	0.0029774	0.00385062	cell wall surface anchor family protein
EF_RS03950	3.53469	1.82158	0.00301585	0.0038983	transcriptional regulator
EF_RS05450	7.04722	2.81705	0.00321575	0.00415017	phosphotransferase enzyme II, B compnent SgaB
EF_RS01020	2.2404	1.16375	0.00326226	0.00420799	50S ribosomal protein L30
EF_RS13170	3.02568	1.59726	0.00349056	0.00448138	UDP-glucose 4-epimerase
EF_RS03695	2.06949	1.04927	0.00406622	0.00520688	hypothetical protein EF0774
EF_RS13005	2.90134	1.53672	0.0042715	0.00546406	D-alanine--poly(phosphoribitol) ligase subunit 2
EF_RS07375	2.11923	1.08354	0.00452752	0.00577956	hypothetical protein EF1528
EF_RS14135	3.15047	1.65557	0.00481555	0.00613771	PTS system transporter subunit IIA
EF_RS11930	2.33981	1.22639	0.00635681	0.00802743	lipoprotein
EF_RS15860	6.2221	2.6374	0.00716538	0.00902537	hypothetical protein EF_B0018
EF_RS00640	Inf	Inf	0.00792305	0.00995937	hypothetical protein EF0141
EF_RS06755	2.88083	1.52649	0.00795333	0.00999233	molybdenum ABC transporter permease
EF_RS09975	3.80686	1.9286	0.00951988	0.0118698	predicted protein
EF_RS00290	3.1055	1.63483	0.00994806	0.0123974	hypothetical protein EF0064
EF_RS15845	4.11905	2.04231	0.0121425	0.0150107	hypothetical protein EF_B0015
EF_RS02270	2.13694	1.09554	0.0131211	0.0161798	PTS system fructose IIA component
EF_RS00670	2.85176	1.51185	0.0134168	0.0165279	aggregation substance
EF_RS05690	19.0163	4.24917	0.0146128	0.0179207	hypothetical protein EF1177
EF_RS09965	4.06485	2.0232	0.0179273	0.0218657	hypothetical protein EF2088
EF_RS07440	2.2185	1.14958	0.0185524	0.0225947	ferredoxin
EF_RS09720	3.33862	1.73925	0.0198125	0.0240699	hypothetical protein EF2036
EF_RS07795	3.45214	1.78749	0.0204626	0.0248352	carbon dioxide concentrating mechanism protein CcmL
EF_RS14935	2.00871	1.00627	0.0264804	0.0318255	hypothetical protein EF3155
EF_RS15725	3.91045	1.96733	0.0330856	0.0395903	citrate lyase acyl carrier protein
EF_RS09980	2.13185	1.09211	0.0447703	0.0531142	hypothetical protein EF2091
